# Supplementary material for: Transcription-induced domains form the elementary constraining building blocks of bacterial chromosomes
Source: Nat Struct Mol Biol. 2024 Jan 4;31(3):489–97. doi: 10.1038/s41594-023-01178-2 (PMC10948358; doi:10.1038/s41594-023-01178-2)
Supplement: Supplementary file 2 — Extended Data Fig. 4b: imaging of bacteria overexpressing Topol or not. [file 41594_2023_1178_MOESM2_ESM.xlsx]

## Sheet: Feuil1
	Extended Figure 4b: Imaging of bacteria overexpressing or not TopoI
Experiment-5921.czi	RSG-B834 pBAD24 + arabinose
Experiment-5922.czi
Experiment-5923.czi
Experiment-5924.czi
Experiment-5925.czi
Experiment-5926.czi	RSG-B834 pBAD24 TopA + arabinose
Experiment-5927.czi
Experiment-5929.czi
Experiment-5930.czi
Experiment-5931.czi
	Image name	# bacterium	Bacterium surface (µm2)	Bacterium length (µm)	DNA number	# DNA	DNA surface (µm2)	DNA total intensity	Distance from DNA center to bacterium center (µm)
1	Experiment-5921	1	2.661	2.951	1	1	4.854	7602633	0.400
2	Experiment-5921	2	3.151	3.200	1	1	3.683	3899215	0.075
3	Experiment-5921	3	3.087	3.279	1	1	3.896	3064070	0.261
4	Experiment-5921	4	2.704	2.461	1	1	2.885	3334640	0.202
5	Experiment-5921	5	2.640	2.452	1	1	1.799	3296091	0.092
6	Experiment-5921	6	2.885	2.833	1	1	2.704	3269881	0.122
7	Experiment-5921	7	2.108	2.265	1	1	1.799	3346166	0.216
8	Experiment-5921	8	2.129	2.339	1	1	3.023	2167722	0.255
9	Experiment-5921	9	3.151	3.150	1	1	2.927	5221933	0.118
10	Experiment-5921	10	1.980	2.035	1	1	1.671	2621089	0.159
11	Experiment-5921	11	2.065	2.076	1	1	1.586	2314699	0.100
12	Experiment-5921	12	3.917	3.893	2	1	1.874	3851165	0.697
13	Experiment-5921	12	3.917	3.893	2	2	1.661	3522999	1.038
14	Experiment-5921	13	3.013	3.238	1	1	2.587	5644278	0.190
15	Experiment-5921	14	2.885	2.683	1	1	1.948	3339350	0.113
16	Experiment-5921	15	2.353	2.232	1	1	2.108	3400895	0.134
17	Experiment-5921	16	2.310	2.147	1	1	2.118	3375262	0.095
18	Experiment-5921	17	3.130	3.238	1	1	2.725	4561689	0.102
19	Experiment-5921	18	3.470	3.327	2	1	1.341	2953041	0.577
20	Experiment-5921	18	3.470	3.327	2	2	1.203	2079436	0.846
21	Experiment-5921	19	1.948	1.860	1	1	1.703	2599984	0.146
22	Experiment-5921	20	1.852	2.063	1	1	2.427	2647799	0.091
23	Experiment-5921	21	4.716	4.432	2	1	1.575	2728986	0.967
24	Experiment-5921	21	4.716	4.432	2	2	1.416	2472212	1.091
25	Experiment-5921	22	2.587	2.788	1	1	3.513	2537725	0.145
26	Experiment-5921	23	2.640	2.854	1	1	3.417	3861545	0.198
27	Experiment-5921	24	2.502	2.232	1	1	2.129	3320824	0.162
28	Experiment-5921	25	1.884	1.982	1	1	2.651	2086542	0.140
29	Experiment-5921	26	4.641	4.675	2	1	1.927	3353819	1.046
30	Experiment-5921	26	4.641	4.675	2	2	2.214	3476398	1.080
31	Experiment-5921	27	4.141	3.739	1	1	3.683	7498992	0.087
32	Experiment-5921	28	2.512	2.353	1	1	2.629	3034536	0.095
33	Experiment-5921	29	3.268	3.034	1	1	3.034	4957137	0.202
34	Experiment-5921	30	2.235	2.415	1	1	3.140	2632829	0.205
35	Experiment-5921	31	2.704	2.579	1	1	3.151	2957136	0.172
36	Experiment-5921	32	2.384	2.215	1	1	2.225	4158729	0.163
37	Experiment-5921	33	2.278	2.056	1	1	2.140	4024151	0.086
38	Experiment-5921	34	2.310	2.461	1	1	1.905	4968977	0.181
39	Experiment-5921	35	2.363	2.208	1	1	2.235	2814955	0.145
40	Experiment-5921	36	1.884	1.763	1	1	1.501	2350033	0.069
41	Experiment-5921	37	4.269	4.007	2	1	1.661	4344758	0.855
42	Experiment-5921	37	4.269	4.007	2	2	1.884	3979035	0.889
43	Experiment-5921	38	2.789	2.548	1	1	2.172	5064635	0.086
44	Experiment-5921	39	3.087	2.807	1	1	2.661	4957521	0.140
45	Experiment-5921	40	2.044	2.003	1	1	1.671	2932699	0.150
46	Experiment-5921	41	2.001	2.089	1	1	1.927	1982044	0.132
47	Experiment-5921	42	2.342	2.291	1	1	1.937	3021192	0.116
48	Experiment-5921	43	1.746	2.003	1	1	1.778	2866010	0.139
49	Experiment-5921	44	2.193	2.495	1	1	2.331	3500662	0.223
50	Experiment-5921	45	2.810	2.976	1	1	3.225	4444773	0.158
51	Experiment-5921	46	3.204	3.232	1	1	2.608	6070653	0.120
52	Experiment-5921	47	3.257	2.999	1	1	2.555	4659330	0.144
53	Experiment-5921	48	3.247	2.867	1	1	2.587	5159139	0.133
54	Experiment-5921	49	2.108	2.284	1	1	1.980	4496171	0.147
55	Experiment-5921	50	2.267	2.232	1	1	2.235	2740556	0.156
56	Experiment-5921	51	2.438	2.232	1	1	2.172	4268653	0.212
57	Experiment-5921	52	2.991	2.807	1	1	2.917	4946956	0.222
58	Experiment-5921	53	2.789	2.663	1	1	2.353	3426775	0.154
59	Experiment-5921	54	3.758	3.508	1	1	3.651	4557783	0.233
60	Experiment-5921	55	2.438	2.265	1	1	1.820	3474015	0.068
61	Experiment-5921	56	2.438	2.319	1	1	1.842	3798546	0.199
62	Experiment-5921	57	3.183	3.013	1	1	3.034	4172584	0.149
63	Experiment-5921	58	2.832	2.920	1	1	2.640	6396580	0.106
64	Experiment-5921	59	4.620	4.607	2	1	1.820	4457010	1.107
65	Experiment-5921	59	4.620	4.607	2	2	2.491	6627129	1.083
66	Experiment-5921	60	2.225	2.253	1	1	1.714	4340065	0.263
67	Experiment-5921	61	2.981	3.013	1	1	2.895	6603869	0.162
68	Experiment-5921	62	3.289	3.263	2	1	1.384	3770176	0.630
69	Experiment-5921	62	3.289	3.263	2	2	1.448	3951947	0.843
70	Experiment-5921	63	3.736	3.593	2	1	1.682	3241139	0.643
71	Experiment-5921	63	3.736	3.593	2	2	1.554	2846549	1.018
72	Experiment-5921	64	2.895	2.679	1	1	2.459	4861100	0.132
73	Experiment-5921	65	3.098	2.954	1	1	2.832	6849503	0.122
74	Experiment-5921	66	2.534	2.714	1	1	2.672	2968753	0.166
75	Experiment-5921	67	2.917	2.548	1	1	2.204	5220801	0.115
76	Experiment-5921	68	2.097	2.265	1	1	2.534	2123185	0.080
77	Experiment-5921	69	4.152	3.922	2	1	1.554	3339212	0.715
78	Experiment-5921	69	4.152	3.922	2	2	1.671	3289975	1.068
79	Experiment-5921	70	3.087	2.833	1	1	2.012	4483779	0.113
80	Experiment-5921	71	3.939	3.646	2	1	1.373	2821570	0.553
81	Experiment-5921	71	3.939	3.646	2	2	1.405	2750049	1.015
82	Experiment-5921	72	2.821	2.563	1	1	2.661	3463321	0.186
83	Experiment-5921	73	3.140	2.807	1	1	2.789	5374764	0.160
84	Experiment-5921	74	1.884	2.063	1	1	1.724	2899122	0.117
85	Experiment-5921	75	3.726	3.756	1	1	3.406	5196605	0.244
86	Experiment-5921	76	4.450	4.066	2	1	1.799	3438515	0.726
87	Experiment-5921	76	4.450	4.066	2	2	1.831	3498663	0.983
88	Experiment-5921	77	2.544	2.512	1	1	1.937	5201800	0.143
89	Experiment-5921	78	1.778	1.897	1	1	1.778	4805433	0.224
90	Experiment-5921	79	3.140	2.891	1	1	2.864	4816379	0.107
91	Experiment-5921	80	2.140	2.222	1	1	1.874	4768099	0.141
92	Experiment-5921	81	2.161	2.176	1	1	1.756	4803428	0.214
93	Experiment-5921	82	2.395	2.222	1	1	1.948	3973833	0.216
94	Experiment-5921	83	2.331	2.127	1	1	1.820	3704197	0.082
95	Experiment-5921	84	3.343	3.564	1	1	2.938	6867333	0.130
96	Experiment-5921	85	4.066	4.377	1	1	6.057	5640249	0.297
97	Experiment-5921	86	1.586	1.837	1	1	1.480	3647385	0.238
98	Experiment-5921	87	1.874	2.003	1	1	1.554	3495529	0.135
99	Experiment-5921	88	2.949	3.004	1	1	2.927	5031776	0.143
100	Experiment-5921	89	2.044	2.206	1	1	1.661	3440656	0.227
101	Experiment-5921	90	2.555	2.319	1	1	1.927	5001308	0.119
102	Experiment-5921	91	4.545	4.335	2	1	1.639	4381056	0.744
103	Experiment-5921	91	4.545	4.335	2	2	1.842	4393300	1.152
104	Experiment-5921	92	2.949	2.724	1	1	2.693	4537293	0.144
105	Experiment-5921	93	2.470	2.186	1	1	1.810	3977719	0.066
106	Experiment-5921	94	3.683	3.434	1	1	3.406	5566379	0.204
107	Experiment-5921	95	3.353	3.290	1	1	2.981	4555703	0.145
108	Experiment-5921	96	3.747	3.522	2	1	1.607	2520862	0.680
109	Experiment-5921	96	3.747	3.522	2	2	1.575	2306198	0.960
110	Experiment-5921	97	1.959	2.089	1	1	1.363	3533130	0.186
111	Experiment-5921	98	3.204	3.322	1	1	2.981	6144600	0.140
112	Experiment-5921	99	2.448	2.604	1	1	1.895	4789406	0.261
113	Experiment-5921	100	3.928	3.778	2	1	1.650	3043537	0.625
114	Experiment-5921	100	3.928	3.778	2	2	1.331	2587807	1.023
115	Experiment-5921	101	4.162	3.756	2	1	1.778	3832440	0.702
116	Experiment-5921	101	4.162	3.756	2	2	1.671	3716710	0.973
117	Experiment-5921	102	2.193	2.124	1	1	1.597	2934586	0.187
118	Experiment-5921	103	2.257	2.176	1	1	1.810	2676520	0.251
119	Experiment-5921	104	3.321	2.999	1	1	2.906	4902968	0.213
120	Experiment-5921	105	2.832	2.683	1	1	2.342	4401607	0.210
121	Experiment-5921	106	2.097	2.169	1	1	1.980	3333108	0.182
122	Experiment-5921	107	3.289	3.342	1	1	3.247	5924527	0.161
123	Experiment-5921	108	2.023	2.147	1	1	1.693	3845103	0.273
124	Experiment-5921	109	1.810	2.127	1	1	1.937	4091525	0.197
125	Experiment-5921	110	3.119	3.095	2	1	1.426	3142849	0.525
126	Experiment-5921	110	3.119	3.095	2	2	1.416	2623369	0.878
127	Experiment-5921	111	2.576	2.291	1	1	1.937	4461094	0.195
128	Experiment-5921	112	2.129	2.232	1	1	1.937	4110945	0.164
129	Experiment-5921	113	3.481	3.529	1	1	3.204	6263293	0.170
130	Experiment-5921	114	2.182	2.328	1	1	1.884	4802313	0.153
131	Experiment-5921	115	2.757	2.776	1	1	2.384	4301421	0.206
132	Experiment-5921	116	3.044	3.263	2	1	1.394	3599518	0.681
133	Experiment-5921	116	3.044	3.263	2	2	1.384	3585566	0.839
134	Experiment-5921	117	2.565	2.645	1	1	2.331	4856036	0.180
135	Experiment-5921	118	2.714	2.498	1	1	2.395	4037020	0.176
136	Experiment-5921	119	3.428	3.078	1	1	3.066	5440587	0.194
137	Experiment-5921	120	3.726	3.529	2	1	1.693	3353702	0.544
138	Experiment-5921	120	3.726	3.529	2	2	1.426	2855882	1.016
139	Experiment-5921	121	3.162	2.741	1	1	2.810	5037938	0.207
140	Experiment-5921	122	3.853	3.436	1	1	3.428	6783016	0.140
141	Experiment-5921	123	3.800	3.593	2	1	1.650	3084706	0.540
142	Experiment-5921	123	3.800	3.593	2	2	1.575	3031331	0.995
143	Experiment-5921	124	3.108	3.292	1	1	2.587	6173184	0.184
144	Experiment-5921	125	2.938	3.062	1	1	2.917	7028914	0.108
145	Experiment-5921	126	3.864	3.348	1	1	3.172	5927487	0.214
146	Experiment-5921	127	2.853	2.726	1	1	2.406	3419926	0.255
147	Experiment-5921	128	3.598	3.240	1	1	2.981	5292151	0.220
148	Experiment-5921	129	3.726	3.448	1	1	3.481	5697206	0.176
149	Experiment-5921	130	2.054	1.947	1	1	1.639	2954926	0.259
150	Experiment-5921	131	3.396	2.951	1	1	3.300	4570797	0.142
151	Experiment-5921	132	2.374	2.319	1	1	2.012	3750805	0.184
152	Experiment-5921	133	2.555	2.307	1	1	2.310	3171553	0.115
153	Experiment-5921	134	2.150	2.048	1	1	1.905	3303482	0.271
154	Experiment-5921	135	2.661	2.753	1	1	2.342	4803757	0.253
155	Experiment-5921	136	3.236	3.529	2	1	1.469	3902416	0.993
156	Experiment-5921	136	3.236	3.529	2	2	1.575	3496682	0.722
157	Experiment-5921	137	1.575	1.802	1	1	1.373	3790276	0.273
158	Experiment-5921	138	1.490	1.730	1	1	1.597	3509955	0.272
159	Experiment-5921	139	3.428	3.430	2	1	1.661	3737160	0.861
160	Experiment-5921	139	3.428	3.430	2	2	1.522	2998664	0.816
161	Experiment-5921	140	1.490	1.602	1	1	1.416	3288564	0.285
162	Experiment-5921	141	1.895	2.272	1	1	1.820	5114816	0.399
163	Experiment-5921	142	1.405	1.602	1	1	1.384	3218751	0.266
164	Experiment-5921	143	3.619	3.664	2	1	1.693	4132746	0.850
165	Experiment-5921	143	3.619	3.664	2	2	1.597	3658967	0.941
166	Experiment-5921	144	2.597	2.588	1	1	2.725	3529720	0.238
167	Experiment-5921	145	2.704	2.382	1	1	1.788	4677005	0.237
168	Experiment-5921	146	2.661	2.428	1	1	2.959	9020133	0.214
169	Experiment-5921	147	2.331	2.519	1	1	3.492	7796974	0.890
170	Experiment-5921	148	3.247	3.406	1	1	1.501	3455143	0.629
171	Experiment-5921	149	3.385	3.078	1	1	2.736	5328089	0.217
172	Experiment-5921	150	2.054	2.319	1	1	3.076	3359868	0.195
173	Experiment-5921	151	3.279	3.008	2	1	1.522	2494839	0.428
174	Experiment-5921	151	3.279	3.008	2	2	1.309	2323113	0.877
175	Experiment-5921	152	3.396	3.008	1	1	3.204	5453482	0.275
176	Experiment-5921	153	2.651	2.353	1	1	2.129	4889514	0.216
177	Experiment-5921	154	3.598	3.284	1	1	3.034	5474842	0.241
178	Experiment-5921	155	3.183	3.013	1	1	3.183	5230646	0.268
179	Experiment-5921	156	2.438	2.291	1	1	2.108	5076872	0.272
180	Experiment-5921	157	3.428	3.205	1	1	2.225	3193473	0.248
181	Experiment-5921	158	4.066	3.739	2	1	1.788	3129909	0.703
182	Experiment-5921	158	4.066	3.739	2	2	1.969	3200009	0.983
183	Experiment-5921	159	2.970	2.833	1	1	2.874	3911484	0.232
184	Experiment-5921	160	1.799	1.802	1	1	1.469	3059808	0.261
185	Experiment-5921	161	2.565	2.833	1	1	2.672	4278734	0.242
186	Experiment-5921	162	1.842	1.754	1	1	1.799	3246873	0.193
187	Experiment-5921	163	2.714	2.869	1	1	2.778	4695499	0.349
188	Experiment-5921	164	3.162	3.095	1	1	2.736	3689974	0.377
189	Experiment-5921	165	3.396	2.933	1	1	2.661	4888568	0.207
190	Experiment-5921	166	2.225	2.104	1	1	1.756	2918028	0.373
191	Experiment-5921	167	3.044	3.373	2	1	1.916	3006432	0.729
192	Experiment-5921	167	3.044	3.373	2	2	1.469	2767061	0.947
193	Experiment-5921	168	2.480	2.406	1	1	2.140	2872304	0.183
194	Experiment-5921	169	2.502	2.435	1	1	2.012	3645514	0.170
195	Experiment-5921	170	2.725	2.747	1	1	2.065	4363026	0.291
196	Experiment-5921	171	2.310	2.176	1	1	1.703	2770232	0.225
197	Experiment-5921	172	3.492	3.292	1	1	2.938	4224354	0.218
198	Experiment-5921	173	3.108	2.690	1	1	2.470	4776519	0.269
199	Experiment-5921	174	2.150	1.985	1	1	1.746	2742514	0.348
200	Experiment-5921	175	2.736	2.415	1	1	2.246	3915713	0.239
201	Experiment-5921	176	2.289	2.087	1	1	1.969	3714241	0.235
202	Experiment-5921	177	2.842	2.495	1	1	2.246	3950784	0.341
203	Experiment-5921	178	3.555	3.292	1	1	3.790	5461219	0.287
204	Experiment-5921	179	2.512	2.417	1	1	2.459	3404939	0.167
205	Experiment-5921	180	4.066	3.739	2	1	1.639	3873338	0.512
206	Experiment-5921	180	4.066	3.739	2	2	1.554	3481101	1.024
207	Experiment-5921	181	2.587	2.816	1	1	2.544	4773409	0.337
208	Experiment-5921	182	2.406	2.232	1	1	2.033	3510653	0.220
209	Experiment-5921	183	3.534	3.522	2	1	1.384	3080976	0.841
210	Experiment-5921	183	3.534	3.522	2	2	1.533	2775457	0.820
211	Experiment-5921	184	2.587	2.400	1	1	2.310	3388185	0.274
212	Experiment-5921	185	2.885	2.663	1	1	2.640	3142377	0.055
213	Experiment-5921	186	3.034	2.971	1	1	3.066	4418471	0.273
214	Experiment-5921	187	2.874	2.954	2	1	1.810	1777563	0.542
215	Experiment-5921	187	2.874	2.954	2	2	1.650	1657722	1.019
216	Experiment-5921	188	2.534	2.498	1	1	2.321	3037144	0.255
217	Experiment-5921	189	2.608	2.452	1	1	2.374	3606936	0.318
218	Experiment-5921	190	2.853	3.205	2	1	1.607	2817543	0.453
219	Experiment-5921	190	2.853	3.205	2	2	1.469	2645644	1.098
220	Experiment-5921	191	2.416	2.579	1	1	2.374	5037609	0.271
221	Experiment-5921	192	2.172	2.284	1	1	2.693	2959672	0.276
222	Experiment-5921	193	2.182	2.406	1	1	2.704	4478543	0.202
223	Experiment-5921	194	2.959	2.741	1	1	2.225	2921699	0.134
224	Experiment-5921	195	3.832	3.604	1	1	3.066	5240913	0.193
225	Experiment-5921	196	2.619	2.548	1	1	2.150	3498161	0.028
226	Experiment-5921	197	2.704	2.747	1	1	2.789	2499088	0.112
227	Experiment-5921	198	3.098	2.920	1	1	2.608	3352793	0.192
228	Experiment-5921	199	2.555	2.409	1	1	2.065	3129332	0.051
229	Experiment-5921	200	6.323	6.659	3	1	1.980	1780774	2.178
230	Experiment-5921	200	6.323	6.659	3	2	4.758	9130203	3.208
231	Experiment-5921	200	6.323	6.659	3	3	1.469	1891708	0.796
232	Experiment-5921	201	2.331	2.480	0
233	Experiment-5921	202	5.152	5.374	0
234	Experiment-5921	203	2.597	2.679	1	1	1.756	2096730	0.543
235	Experiment-5921	204	1.724	1.828	1	1	2.438	2295072	0.233
236	Experiment-5921	205	3.460	3.840	1	1	7.718	17137531	0.406
237	Experiment-5921	206	3.364	3.729	2	1	3.364	4365595	0.786
238	Experiment-5921	206	3.364	3.729	2	2	1.916	1756909	0.941
239	Experiment-5921	207	2.821	3.213	2	1	2.235	1681382	0.491
240	Experiment-5921	207	2.821	3.213	2	2	2.299	1723113	1.123
241	Experiment-5921	208	2.033	2.027	1	1	2.491	2334205	0.219
242	Experiment-5921	209	1.937	2.263	1	1	2.683	1784618	0.260
243	Experiment-5921	210	2.374	2.579	0
244	Experiment-5921	211	2.470	2.265	1	1	1.799	2877249	0.182
245	Experiment-5922	1	2.587	2.375	1	1	2.118	3460214	0.216
246	Experiment-5922	2	2.938	2.604	1	1	2.629	3978241	0.132
247	Experiment-5922	3	2.704	3.034	1	1	2.778	4247518	0.192
248	Experiment-5922	4	2.204	2.176	1	1	2.086	2802810	0.208
249	Experiment-5922	5	3.885	4.150	2	1	2.576	1784021	0.778
250	Experiment-5922	5	3.885	4.150	2	2	2.416	1747864	1.230
251	Experiment-5922	6	1.927	1.897	1	1	1.831	2896525	0.075
252	Experiment-5922	7	2.193	2.089	1	1	1.863	3080079	0.079
253	Experiment-5922	8	2.235	2.127	1	1	1.948	3094119	0.065
254	Experiment-5922	9	2.193	2.104	1	1	2.214	2794215	0.103
255	Experiment-5922	10	2.363	2.319	1	1	1.991	3345512	0.064
256	Experiment-5922	11	2.395	2.284	1	1	1.948	2688830	0.112
257	Experiment-5922	12	2.895	3.292	2	1	1.437	1914526	0.659
258	Experiment-5922	12	2.895	3.292	2	2	3.566	5163390	0.750
259	Experiment-5922	13	4.588	4.726	1	1	2.225	2308801	1.080
260	Experiment-5922	14	2.246	2.478	1	1	4.513	5623660	0.468
261	Experiment-5922	15	1.916	2.104	0
262	Experiment-5922	16	3.864	3.885	2	1	2.086	2123903	0.807
263	Experiment-5922	16	3.864	3.885	2	2	2.214	2039757	1.032
264	Experiment-5922	17	3.438	3.138	1	1	2.832	4563796	0.133
265	Experiment-5922	18	3.896	3.852	1	1	3.438	5379359	0.128
266	Experiment-5922	19	2.842	2.637	1	1	2.214	3712113	0.027
267	Experiment-5922	20	2.502	2.284	1	1	2.012	3630918	0.054
268	Experiment-5922	21	2.512	2.480	1	1	2.608	3031345	0.109
269	Experiment-5922	22	3.108	2.833	1	1	2.938	4665504	0.133
270	Experiment-5922	23	2.597	2.679	1	1	2.651	5878295	0.148
271	Experiment-5922	24	3.023	3.157	2	1	1.384	3097284	0.631
272	Experiment-5922	24	3.023	3.157	2	2	1.437	3164490	0.852
273	Experiment-5922	25	1.799	1.781	1	1	1.522	3064820	0.242
274	Experiment-5922	26	2.054	2.027	1	1	1.512	2909747	0.111
275	Experiment-5922	27	3.108	3.133	1	1	2.714	5491084	0.114
276	Experiment-5922	28	1.905	2.056	1	1	1.735	4139665	0.148
277	Experiment-5922	29	3.492	3.564	1	1	3.545	7096306	0.079
278	Experiment-5922	30	2.118	2.307	1	1	1.916	5820284	0.105
279	Experiment-5922	31	3.630	3.436	2	1	1.937	2415107	0.649
280	Experiment-5922	31	3.630	3.436	2	2	1.671	2142226	0.950
281	Experiment-5922	32	3.406	3.562	2	1	1.820	2731830	0.729
282	Experiment-5922	32	3.406	3.562	2	2	1.682	2986321	0.971
283	Experiment-5922	33	2.565	2.630	2	1	1.618	1051072	0.318
284	Experiment-5922	33	2.565	2.630	2	2	1.544	1105618	0.740
285	Experiment-5922	34	2.619	2.714	2	1	1.437	2420782	0.482
286	Experiment-5922	34	2.619	2.714	2	2	1.299	2097188	0.727
287	Experiment-5922	35	3.215	2.978	1	1	2.981	3826614	0.152
288	Experiment-5922	36	2.480	2.375	1	1	2.129	3379580	0.121
289	Experiment-5922	37	2.778	2.495	1	1	2.289	4524529	0.207
290	Experiment-5922	38	1.937	1.757	1	1	1.650	4805868	0.153
291	Experiment-5922	39	2.086	1.902	1	1	1.639	4517107	0.085
292	Experiment-5922	40	2.789	2.643	1	1	2.565	2839287	0.162
293	Experiment-5922	41	2.523	2.461	1	1	2.651	2652695	0.167
294	Experiment-5922	42	3.577	3.503	2	1	1.671	2192513	0.583
295	Experiment-5922	42	3.577	3.503	2	2	1.863	2269496	0.920
296	Experiment-5922	43	3.587	3.361	1	1	3.140	5484434	0.200
297	Experiment-5922	44	3.885	3.664	2	1	1.693	2638834	0.683
298	Experiment-5922	44	3.885	3.664	2	2	1.565	2322829	1.032
299	Experiment-5922	45	2.864	2.935	1	1	2.534	6200628	0.154
300	Experiment-5922	46	3.311	3.048	1	1	2.938	6149680	0.061
301	Experiment-5922	47	3.013	2.978	1	1	2.683	4982115	0.178
302	Experiment-5922	48	2.523	2.552	1	1	2.342	5685998	0.157
303	Experiment-5922	49	3.715	3.604	2	1	1.586	3396149	0.858
304	Experiment-5922	49	3.715	3.604	2	2	1.533	2805025	0.777
305	Experiment-5922	50	2.321	2.630	1	1	3.630	1916372	0.108
306	Experiment-5922	51	3.523	3.417	2	1	1.522	2392165	0.701
307	Experiment-5922	51	3.523	3.417	2	2	1.714	2139456	0.825
308	Experiment-5922	52	2.565	2.493	1	1	2.555	3804342	0.161
309	Experiment-5922	53	3.736	3.380	2	1	1.458	2938913	0.555
310	Experiment-5922	53	3.736	3.380	2	2	1.416	2845796	0.882
311	Experiment-5922	54	2.938	2.778	1	1	2.619	4175292	0.070
312	Experiment-5922	55	3.098	3.263	1	1	3.715	3152061	0.125
313	Experiment-5922	56	3.406	3.048	1	1	2.895	4958400	0.197
314	Experiment-5922	57	2.097	2.169	1	1	1.905	3817585	0.208
315	Experiment-5922	58	4.024	3.720	2	1	1.629	3238353	0.605
316	Experiment-5922	58	4.024	3.720	2	2	1.405	2958521	1.004
317	Experiment-5922	59	2.502	2.291	1	1	1.522	3132673	0.114
318	Experiment-5922	60	2.384	2.409	1	1	2.086	6369360	0.109
319	Experiment-5922	61	1.905	2.056	1	1	1.554	3683994	0.084
320	Experiment-5922	62	3.055	2.816	1	1	1.724	3533812	0.114
321	Experiment-5922	63	3.023	2.724	1	1	2.810	5120551	0.117
322	Experiment-5922	64	3.704	3.384	1	1	3.460	6258422	0.159
323	Experiment-5922	65	3.555	3.258	1	1	2.864	4888724	0.067
324	Experiment-5922	66	3.066	2.833	1	1	2.736	4639498	0.156
325	Experiment-5922	67	2.874	2.971	1	1	3.577	2747924	0.202
326	Experiment-5922	68	2.768	2.816	1	1	2.086	5089507	0.111
327	Experiment-5922	69	2.853	2.677	1	1	2.714	3929520	0.180
328	Experiment-5922	70	1.512	1.612	1	1	1.182	3423069	0.212
329	Experiment-5922	71	3.300	3.133	1	1	2.565	4723899	0.106
330	Experiment-5922	72	1.799	1.730	1	1	1.437	3150595	0.109
331	Experiment-5922	73	3.268	3.068	1	1	2.587	6245345	0.157
332	Experiment-5922	74	3.726	3.406	2	1	1.352	1868089	0.656
333	Experiment-5922	74	3.726	3.406	2	2	1.607	2486704	0.760
334	Experiment-5922	75	3.641	3.297	1	1	2.991	5772880	0.051
335	Experiment-5922	76	2.714	2.630	1	1	2.416	5978365	0.196
336	Experiment-5922	77	3.055	3.327	2	1	1.352	3085676	0.694
337	Experiment-5922	77	3.055	3.327	2	2	1.277	3183219	0.787
338	Experiment-5922	78	2.736	2.816	1	1	2.150	5471503	0.186
339	Experiment-5922	79	2.459	2.452	1	1	2.310	4621783	0.140
340	Experiment-5922	80	2.683	3.068	1	1	2.491	6385763	0.149
341	Experiment-5922	81	1.916	2.452	1	1	1.778	4386850	0.109
342	Experiment-5922	82	3.034	3.334	2	1	1.565	3941544	0.587
343	Experiment-5922	82	3.034	3.334	2	2	1.373	3396793	0.983
344	Experiment-5922	83	4.875	4.770	2	1	2.555	5628222	0.857
345	Experiment-5922	83	4.875	4.770	2	2	1.991	5455300	1.340
346	Experiment-5922	84	3.034	3.327	1	1	4.375	2799539	0.226
347	Experiment-5922	85	2.491	2.375	1	1	2.619	6335035	0.173
348	Experiment-5922	86	4.290	4.065	2	1	1.937	2974449	0.940
349	Experiment-5922	86	4.290	4.065	2	2	2.172	3165975	1.055
350	Experiment-5922	87	2.033	2.222	1	1	1.682	3708999	0.177
351	Experiment-5922	88	2.555	2.291	1	1	1.991	4322267	0.238
352	Experiment-5922	89	2.661	2.891	1	1	2.374	5514848	0.137
353	Experiment-5922	90	2.491	2.272	1	1	1.969	4892530	0.163
354	Experiment-5922	91	3.183	3.004	1	1	2.491	4182393	0.228
355	Experiment-5922	92	3.044	2.690	1	1	2.374	4763905	0.065
356	Experiment-5922	93	3.236	2.807	1	1	2.534	5195973	0.165
357	Experiment-5922	94	2.438	2.232	1	1	2.640	6062406	0.273
358	Experiment-5922	95	2.384	2.357	1	1	2.076	4871255	0.326
359	Experiment-5922	96	2.172	2.393	1	1	1.852	4717751	0.206
360	Experiment-5922	97	1.927	2.089	1	1	2.054	6459355	0.143
361	Experiment-5922	98	2.299	2.355	1	1	2.076	4795701	0.214
362	Experiment-5922	99	3.311	3.297	2	1	1.565	3673261	0.595
363	Experiment-5922	99	3.311	3.297	2	2	1.320	2595235	0.895
364	Experiment-5922	100	3.406	3.165	1	1	2.981	4906760	0.185
365	Experiment-5922	101	2.629	2.510	1	1	2.054	3818484	0.103
366	Experiment-5922	102	2.800	3.008	2	1	1.299	3309439	0.694
367	Experiment-5922	102	2.800	3.008	2	2	1.458	3438917	0.725
368	Experiment-5922	103	3.247	3.119	2	1	1.405	2426019	0.631
369	Experiment-5922	103	3.247	3.119	2	2	1.426	2235153	0.823
370	Experiment-5922	104	2.321	2.176	1	1	1.799	3231414	0.179
371	Experiment-5922	105	3.641	3.674	1	1	3.151	6763789	0.160
372	Experiment-5922	106	2.821	2.690	1	1	2.427	4519733	0.096
373	Experiment-5922	107	3.321	3.008	1	1	2.331	4735846	0.104
374	Experiment-5922	108	2.267	2.291	1	1	1.937	5474795	0.139
375	Experiment-5922	109	2.874	2.778	1	1	2.172	5570122	0.251
376	Experiment-5922	110	2.555	2.726	1	1	2.182	4843279	0.206
377	Experiment-5922	111	2.725	2.519	1	1	1.874	3271052	0.106
378	Experiment-5922	112	3.896	3.550	2	1	1.224	2868617	0.577
379	Experiment-5922	112	3.896	3.550	2	2	1.309	2897371	0.979
380	Experiment-5922	113	2.640	2.428	1	1	2.150	4023842	0.160
381	Experiment-5922	114	3.098	2.854	1	1	2.416	4684674	0.119
382	Experiment-5922	115	3.055	2.778	1	1	2.651	4499488	0.160
383	Experiment-5922	116	3.108	2.724	1	1	3.098	5038761	0.119
384	Experiment-5922	117	3.013	3.467	2	1	1.480	3196631	0.703
385	Experiment-5922	117	3.013	3.467	2	2	1.373	3176316	0.836
386	Experiment-5922	118	2.278	2.176	1	1	1.682	3673052	0.173
387	Experiment-5922	119	2.864	2.683	1	1	1.852	3980279	0.187
388	Experiment-5922	120	2.736	2.548	1	1	2.619	5377043	0.112
389	Experiment-5922	121	1.969	2.176	1	1	1.863	4363956	0.202
390	Experiment-5922	122	3.225	3.258	1	1	2.683	6530846	0.151
391	Experiment-5922	123	2.991	2.867	1	1	2.310	4388704	0.193
392	Experiment-5922	124	3.225	2.976	1	1	2.746	5042593	0.140
393	Experiment-5922	125	3.800	3.794	2	1	1.799	3910133	0.472
394	Experiment-5922	125	3.800	3.794	2	2	1.448	3716484	1.103
395	Experiment-5922	126	2.544	2.747	1	1	2.448	5898710	0.282
396	Experiment-5922	127	2.746	2.913	1	1	2.342	5286540	0.084
397	Experiment-5922	128	2.480	2.778	1	1	2.278	5658922	0.247
398	Experiment-5922	129	3.619	3.582	2	1	1.597	3174938	0.626
399	Experiment-5922	129	3.619	3.582	2	2	1.575	3224880	0.998
400	Experiment-5922	130	2.821	2.816	1	1	2.278	4521696	0.248
401	Experiment-5922	131	3.140	2.874	1	1	2.672	3975306	0.204
402	Experiment-5922	132	2.310	2.127	1	1	2.225	3987149	0.286
403	Experiment-5922	133	3.215	3.020	1	1	3.023	5381213	0.211
404	Experiment-5922	134	3.683	3.863	2	1	1.831	3662042	0.931
405	Experiment-5922	134	3.683	3.863	2	2	1.820	2442756	0.904
406	Experiment-5922	135	3.332	2.747	1	1	2.693	5455801	0.203
407	Experiment-5922	136	2.438	2.284	1	1	1.959	3624810	0.233
408	Experiment-5922	137	2.757	3.095	1	1	2.959	6659110	0.203
409	Experiment-5922	138	3.279	2.971	1	1	3.044	5286939	0.247
410	Experiment-5922	139	2.661	3.178	1	1	2.480	6797980	0.294
411	Experiment-5922	140	1.565	1.894	0
412	Experiment-5922	141	2.331	2.208	1	1	2.076	2729921	0.055
413	Experiment-5922	142	1.533	1.692	1	1	1.416	3406408	0.333
414	Experiment-5922	143	1.693	1.938	1	1	3.130	8203171	0.893
415	Experiment-5922	144	1.490	1.631	1	1	1.469	3479800	0.277
416	Experiment-5922	145	3.641	3.348	2	1	1.703	2997943	0.626
417	Experiment-5922	145	3.641	3.348	2	2	1.756	2927729	0.876
418	Experiment-5922	146	2.778	2.563	1	1	2.140	4651180	0.195
419	Experiment-5922	147	3.885	3.564	2	1	1.512	4287865	0.613
420	Experiment-5922	147	3.885	3.564	2	2	1.597	4400836	0.911
421	Experiment-5922	148	4.460	4.261	2	1	1.948	3860567	0.852
422	Experiment-5922	148	4.460	4.261	2	2	2.289	4329132	1.081
423	Experiment-5922	149	4.333	4.123	2	1	1.522	2670249	0.800
424	Experiment-5922	149	4.333	4.123	2	2	1.565	2547922	1.141
425	Experiment-5922	150	3.800	3.562	2	1	1.927	3364181	0.617
426	Experiment-5922	150	3.800	3.562	2	2	1.927	3290902	1.024
427	Experiment-5922	151	2.534	2.598	1	1	2.267	2780183	0.209
428	Experiment-5922	152	3.268	3.143	1	1	2.927	5645378	0.191
429	Experiment-5922	153	3.055	2.833	1	1	2.725	5077307	0.229
430	Experiment-5922	154	3.683	3.419	1	1	2.832	6521049	0.269
431	Experiment-5922	155	3.470	3.330	1	1	2.917	4990405	0.213
432	Experiment-5922	156	3.225	3.863	1	1	2.927	7093471	0.159
433	Experiment-5922	157	2.523	2.643	1	1	2.438	5370412	0.230
434	Experiment-5922	158	1.788	2.027	1	1	2.140	4552442	0.393
435	Experiment-5922	159	2.044	2.215	1	1	1.586	3533545	0.250
436	Experiment-5922	160	2.438	2.307	1	1	1.863	3761793	0.245
437	Experiment-5922	161	3.225	3.008	1	1	3.140	5854980	0.198
438	Experiment-5922	162	2.778	2.586	1	1	2.565	4640432	0.352
439	Experiment-5922	163	2.416	2.253	1	1	2.342	3572401	0.262
440	Experiment-5922	164	2.565	2.495	1	1	2.108	3661186	0.181
441	Experiment-5922	165	2.672	2.452	1	1	2.299	4244803	0.171
442	Experiment-5922	166	2.384	2.461	1	1	2.534	9546157	0.237
443	Experiment-5922	167	2.778	3.095	2	1	1.895	1084283	0.462
444	Experiment-5922	167	2.778	3.095	2	2	1.916	1123014	0.928
445	Experiment-5922	168	3.108	3.048	1	1	2.342	6096922	0.222
446	Experiment-5922	169	2.097	2.063	1	1	1.980	3336156	0.318
447	Experiment-5922	170	3.704	3.491	2	1	1.746	3575219	0.474
448	Experiment-5922	170	3.704	3.491	2	2	1.671	3576152	1.041
449	Experiment-5922	171	2.544	2.753	1	1	2.150	5083657	0.135
450	Experiment-5922	172	2.544	2.708	1	1	2.480	5656742	0.202
451	Experiment-5922	173	2.246	2.194	1	1	1.565	2813228	0.235
452	Experiment-5922	174	3.215	2.867	1	1	2.800	5319314	0.239
453	Experiment-5922	175	2.895	2.586	1	1	2.214	5203208	0.205
454	Experiment-5922	176	3.736	3.558	1	1	3.406	5738611	0.223
455	Experiment-5922	177	3.619	3.238	1	1	3.279	6049366	0.142
456	Experiment-5922	178	3.545	3.394	2	1	1.639	2731870	0.508
457	Experiment-5922	178	3.545	3.394	2	2	1.299	2367749	0.952
458	Experiment-5922	179	2.353	2.232	1	1	2.480	3788577	0.235
459	Experiment-5922	180	3.928	3.817	2	1	1.959	2963558	0.610
460	Experiment-5922	180	3.928	3.817	2	2	1.693	2710464	1.224
461	Experiment-5922	181	2.885	2.708	1	1	2.810	5148051	0.275
462	Experiment-5922	182	2.959	2.778	1	1	2.949	4188117	0.283
463	Experiment-5922	183	2.576	2.690	1	1	2.267	3954443	0.256
464	Experiment-5922	184	2.619	2.519	1	1	2.214	3597857	0.190
465	Experiment-5922	185	3.247	3.097	1	1	2.853	4044580	0.011
466	Experiment-5922	186	2.310	2.232	1	1	1.639	2954404	0.178
467	Experiment-5922	187	3.108	2.951	1	1	2.502	4274804	0.215
468	Experiment-5922	188	2.395	2.291	1	1	2.150	3939629	0.244
469	Experiment-5922	189	3.162	3.403	2	1	1.277	3124622	0.494
470	Experiment-5922	189	3.162	3.403	2	2	1.512	3670122	0.978
471	Experiment-5922	190	1.874	2.035	1	1	1.799	4320541	0.273
472	Experiment-5922	191	2.480	2.498	1	1	2.491	3576784	0.227
473	Experiment-5922	192	3.130	2.935	1	1	3.034	4673320	0.262
474	Experiment-5922	193	3.481	3.213	1	1	3.162	5577008	0.185
475	Experiment-5922	194	2.246	2.357	1	1	2.118	4258374	0.219
476	Experiment-5922	195	3.768	3.509	2	1	1.480	2881255	0.486
477	Experiment-5922	195	3.768	3.509	2	2	1.533	2817391	1.032
478	Experiment-5922	196	3.353	3.322	1	1	3.374	4663740	0.286
479	Experiment-5922	197	2.225	2.452	1	1	1.842	4124976	0.264
480	Experiment-5922	198	2.672	2.854	1	1	2.193	4654761	0.170
481	Experiment-5922	199	2.576	2.679	1	1	2.310	5075710	0.358
482	Experiment-5922	200	1.948	1.985	0
483	Experiment-5922	201	2.927	3.095	1	1	2.683	4769003	0.118
484	Experiment-5922	202	2.917	2.999	1	1	3.768	4310478	0.285
485	Experiment-5922	203	2.204	2.089	1	1	3.971	7452021	0.552
486	Experiment-5922	204	2.108	2.279	1	1	2.150	3975515	0.249
487	Experiment-5922	205	2.033	2.169	1	1	1.916	3942397	0.253
488	Experiment-5922	206	2.321	2.480	1	1	2.140	5041325	0.259
489	Experiment-5922	207	3.034	2.586	1	1	2.544	4949087	0.302
490	Experiment-5922	208	1.895	1.802	1	1	1.799	3039021	0.335
491	Experiment-5922	209	2.384	2.415	1	1	2.033	3112703	0.216
492	Experiment-5922	210	1.969	1.902	1	1	1.842	3070246	0.326
493	Experiment-5922	211	1.810	1.802	1	1	1.352	2742103	0.267
494	Experiment-5922	212	2.097	2.027	1	1	1.810	3470574	0.151
495	Experiment-5922	213	3.460	3.430	2	1	1.607	3286969	0.444
496	Experiment-5922	213	3.460	3.430	2	2	1.533	3244137	0.981
497	Experiment-5922	214	2.938	3.279	2	1	1.373	2666386	0.503
498	Experiment-5922	214	2.938	3.279	2	2	1.405	2769795	0.935
499	Experiment-5922	215	3.577	3.406	2	1	1.469	2596970	0.596
500	Experiment-5922	215	3.577	3.406	2	2	1.724	2772877	0.930
501	Experiment-5922	216	2.342	2.495	1	1	2.267	4090261	0.206
502	Experiment-5922	217	3.193	3.334	1	1	3.353	6043912	0.342
503	Experiment-5922	218	2.970	3.020	1	1	3.044	4344812	0.221
504	Experiment-5922	219	3.098	3.078	1	1	2.757	5787026	0.149
505	Experiment-5922	220	2.363	2.833	1	1	2.810	4352900	0.223
506	Experiment-5922	221	3.406	3.739	1	1	3.864	5654461	0.352
507	Experiment-5922	222	2.438	2.291	1	1	1.661	3102369	0.184
508	Experiment-5922	223	3.247	3.205	2	1	1.192	2169889	0.508
509	Experiment-5922	223	3.247	3.205	2	2	1.352	2330654	0.974
510	Experiment-5922	224	3.119	3.034	1	1	3.023	4547672	0.199
511	Experiment-5922	225	2.448	2.265	1	1	2.214	3963795	0.326
512	Experiment-5922	226	4.152	4.454	1	1	4.418	8183930	0.237
513	Experiment-5922	227	3.002	3.334	1	1	2.789	5778796	0.313
514	Experiment-5922	228	2.672	2.548	1	1	2.704	3917627	0.230
515	Experiment-5922	229	2.768	2.510	1	1	2.480	5149726	0.239
516	Experiment-5922	230	1.820	2.208	1	1	4.109	3639847	0.338
517	Experiment-5922	231	3.609	3.529	1	1	3.385	5272945	0.316
518	Experiment-5922	232	2.321	2.788	1	1	2.342	4279001	0.365
519	Experiment-5922	233	2.459	2.253	1	1	2.310	3791565	0.291
520	Experiment-5922	234	3.013	3.322	1	1	2.512	4361434	0.420
521	Experiment-5922	235	2.959	2.905	1	1	2.651	3748331	0.232
522	Experiment-5922	236	2.597	2.724	1	1	2.129	4345642	0.057
523	Experiment-5922	237	1.969	2.512	1	1	3.715	3571852	0.198
524	Experiment-5922	238	2.470	2.339	1	1	2.257	3701076	0.320
525	Experiment-5922	239	2.587	2.495	1	1	2.374	3398140	0.420
526	Experiment-5922	240	2.842	3.068	1	1	3.428	3994090	0.233
527	Experiment-5922	241	1.054	1.708	1	1	2.768	2895077	0.514
528	Experiment-5922	242	1.629	1.958	1	1	2.427	4016672	0.289
529	Experiment-5922	243	2.704	3.203	1	1	3.108	5511461	0.301
530	Experiment-5922	244	3.023	2.936	1	1	2.991	4317855	0.325
531	Experiment-5922	245	1.874	2.206	0
532	Experiment-5922	246	4.588	4.796	2	1	2.353	3410952	0.856
533	Experiment-5922	246	4.588	4.796	2	2	2.235	3302500	1.459
534	Experiment-5922	247	2.321	2.839	1	1	2.789	4826219	0.339
535	Experiment-5922	248	2.512	2.319	1	1	2.832	3437283	0.278
536	Experiment-5922	249	2.629	2.954	1	1	2.480	5229630	0.379
537	Experiment-5922	250	2.023	2.227	1	1	3.704	7931420	0.820
538	Experiment-5922	251	3.417	3.503	1	1	3.417	6651100	0.275
539	Experiment-5922	252	3.630	3.514	2	1	1.884	2606435	0.674
540	Experiment-5922	252	3.630	3.514	2	2	1.703	2271125	0.955
541	Experiment-5922	253	3.971	3.929	2	1	1.937	3510554	0.676
542	Experiment-5922	253	3.971	3.929	2	2	1.831	3548216	1.141
543	Experiment-5922	254	2.555	2.435	1	1	2.129	3001999	0.075
544	Experiment-5922	255	2.108	2.493	1	1	2.193	3912428	0.202
545	Experiment-5922	256	1.533	2.154	1	1	3.013	3323862	0.293
546	Experiment-5922	257	3.619	3.526	2	1	1.565	2322443	0.505
547	Experiment-5922	257	3.619	3.526	2	2	1.565	2340254	0.979
548	Experiment-5922	258	2.832	3.417	1	1	4.758	4782482	0.480
549	Experiment-5922	259	1.863	1.919	1	1	1.565	3248254	0.071
550	Experiment-5922	260	2.821	2.833	1	1	2.672	7169938	0.127
551	Experiment-5922	261	2.470	2.319	1	1	2.512	3212492	0.105
552	Experiment-5922	262	5.365	4.980	2	1	2.353	3972926	0.932
553	Experiment-5922	262	5.365	4.980	2	2	2.225	3762256	1.321
554	Experiment-5922	263	3.428	3.263	1	1	4.226	3386753	0.196
555	Experiment-5922	264	3.108	3.165	2	1	1.639	1650953	0.494
556	Experiment-5922	264	3.108	3.165	2	2	1.671	1740190	0.865
557	Experiment-5922	265	3.034	2.778	1	1	2.491	3426309	0.111
558	Experiment-5922	266	2.023	2.222	1	1	1.969	3339794	0.111
559	Experiment-5922	267	2.129	2.353	1	1	2.129	3263100	0.139
560	Experiment-5922	268	2.438	2.708	1	1	2.502	5093837	0.123
561	Experiment-5922	269	2.608	2.643	1	1	2.342	4068386	0.126
562	Experiment-5922	270	2.842	3.165	1	1	2.938	5611279	0.113
563	Experiment-5922	271	1.810	1.947	1	1	1.746	3109286	0.146
564	Experiment-5922	272	2.384	2.169	1	1	2.086	3502340	0.152
565	Experiment-5923	1	3.204	3.277	1	1	3.098	5663902	0.124
566	Experiment-5923	2	3.343	2.891	1	1	3.193	4857357	0.068
567	Experiment-5923	3	3.492	3.788	2	1	1.714	2691057	0.754
568	Experiment-5923	3	3.492	3.788	2	2	1.575	2380457	0.948
569	Experiment-5923	4	2.619	3.034	1	1	2.512	5090140	0.145
570	Experiment-5923	5	3.758	3.727	2	1	1.650	2683490	0.715
571	Experiment-5923	5	3.758	3.727	2	2	1.480	2503594	0.926
572	Experiment-5923	6	3.630	3.819	2	1	1.671	2849651	0.812
573	Experiment-5923	6	3.630	3.819	2	2	1.618	2508877	0.970
574	Experiment-5923	7	2.427	2.548	1	1	2.353	3718847	0.115
575	Experiment-5923	8	2.108	2.186	1	1	1.937	3759915	0.127
576	Experiment-5923	9	3.087	2.867	1	1	2.118	3926256	0.092
577	Experiment-5923	10	2.651	2.741	1	1	2.491	3925511	0.058
578	Experiment-5923	11	1.927	2.104	1	1	1.746	2761221	0.050
579	Experiment-5923	12	3.438	3.062	1	1	3.311	5090747	0.079
580	Experiment-5923	13	2.895	2.726	1	1	2.384	3428097	0.069
581	Experiment-5923	14	4.109	3.635	2	1	1.820	3269131	0.773
582	Experiment-5923	14	4.109	3.635	2	2	1.799	3148228	0.869
583	Experiment-5923	15	3.470	3.145	1	1	2.832	4355302	0.077
584	Experiment-5923	16	2.672	2.637	1	1	2.342	3259630	0.161
585	Experiment-5923	17	2.555	2.328	1	1	2.065	4468589	0.081
586	Experiment-5923	18	3.417	3.133	1	1	2.885	4002330	0.101
587	Experiment-5923	19	2.427	2.176	1	1	2.289	6301043	0.064
588	Experiment-5923	20	2.683	2.393	1	1	2.342	4913631	0.026
589	Experiment-5923	21	3.204	3.150	1	1	2.746	5430516	0.098
590	Experiment-5923	22	2.033	2.063	1	1	1.778	3359137	0.103
591	Experiment-5923	23	2.981	2.726	1	1	2.523	4581682	0.116
592	Experiment-5923	24	3.321	3.097	1	1	2.619	3737671	0.072
593	Experiment-5923	25	4.066	3.838	2	1	1.959	2127623	0.779
594	Experiment-5923	25	4.066	3.838	2	2	1.916	2080124	0.874
595	Experiment-5923	26	2.949	3.292	2	1	1.522	2005672	0.611
596	Experiment-5923	26	2.949	3.292	2	2	1.309	2164339	0.909
597	Experiment-5923	27	2.384	2.604	1	1	2.683	4092048	0.085
598	Experiment-5923	28	2.991	2.778	1	1	2.544	4024950	0.036
599	Experiment-5923	29	2.076	2.127	1	1	2.054	2586575	0.174
600	Experiment-5923	30	2.938	3.133	2	1	1.426	2094830	0.643
601	Experiment-5923	30	2.938	3.133	2	2	1.437	2055947	0.731
602	Experiment-5923	31	3.470	3.522	2	1	1.693	3767812	0.582
603	Experiment-5923	31	3.470	3.522	2	2	1.299	3159852	0.986
604	Experiment-5923	32	3.140	2.999	1	1	3.130	4685708	0.071
605	Experiment-5923	33	2.214	2.232	1	1	1.778	4045176	0.209
606	Experiment-5923	34	2.661	2.956	1	1	2.683	6268125	0.081
607	Experiment-5923	35	2.768	2.690	1	1	2.140	2838936	0.094
608	Experiment-5923	36	2.491	2.643	1	1	2.321	5783718	0.102
609	Experiment-5923	37	3.470	3.380	2	1	1.416	3091923	0.604
610	Experiment-5923	37	3.470	3.380	2	2	1.245	2143649	0.820
611	Experiment-5923	38	2.459	2.548	1	1	2.534	3437702	0.151
612	Experiment-5923	39	2.523	2.307	1	1	2.555	3288546	0.146
613	Experiment-5923	40	2.470	2.554	1	1	2.150	3265385	0.127
614	Experiment-5923	41	1.991	2.104	1	1	2.193	2756636	0.099
615	Experiment-5923	42	2.054	2.076	1	1	1.682	3888223	0.032
616	Experiment-5923	43	3.736	3.514	2	1	1.693	1800528	0.763
617	Experiment-5923	43	3.736	3.514	2	2	1.756	1711624	0.829
618	Experiment-5923	44	2.289	2.186	1	1	2.108	2878137	0.109
619	Experiment-5923	45	2.044	2.222	1	1	2.331	2688949	0.128
620	Experiment-5923	46	2.768	2.905	1	1	2.416	4810870	0.139
621	Experiment-5923	47	2.023	2.048	1	1	1.746	2905581	0.025
622	Experiment-5923	48	3.119	3.008	2	1	1.352	3038115	0.543
623	Experiment-5923	48	3.119	3.008	2	2	1.320	2752194	0.763
624	Experiment-5923	49	4.130	3.884	2	1	2.001	5142769	0.745
625	Experiment-5923	49	4.130	3.884	2	2	1.671	5407914	1.100
626	Experiment-5923	50	2.959	2.604	1	1	2.725	4216370	0.121
627	Experiment-5923	51	2.278	2.307	0
628	Experiment-5923	52	2.768	2.933	1	1	2.512	5772330	0.142
629	Experiment-5923	53	2.267	2.328	1	1	1.884	4776747	0.031
630	Experiment-5923	54	1.895	2.127	1	1	1.607	5529624	0.095
631	Experiment-5923	55	3.534	3.611	2	1	1.618	3684346	0.726
632	Experiment-5923	55	3.534	3.611	2	2	1.724	3535936	0.955
633	Experiment-5923	56	2.597	2.839	0
634	Experiment-5923	57	2.565	2.406	1	1	1.842	3196183	0.252
635	Experiment-5923	58	2.470	2.435	1	1	1.714	4180207	0.093
636	Experiment-5923	59	2.214	2.089	1	1	1.810	3252988	0.117
637	Experiment-5923	60	2.661	2.357	1	1	1.927	3700928	0.131
638	Experiment-5923	61	3.332	2.878	1	1	2.704	5202007	0.168
639	Experiment-5923	62	2.704	2.788	1	1	2.480	5683567	0.079
640	Experiment-5923	63	2.235	2.319	1	1	2.001	4935892	0.096
641	Experiment-5923	64	3.119	3.604	1	1	1.756	2265691	0.882
642	Experiment-5923	65	2.651	2.724	1	1	2.129	5071898	0.089
643	Experiment-5923	66	4.088	4.019	2	1	1.735	5406491	0.838
644	Experiment-5923	66	4.088	4.019	2	2	1.863	5307100	0.984
645	Experiment-5923	67	3.225	3.230	1	1	3.013	6608570	0.035
646	Experiment-5923	68	3.321	3.327	1	1	3.087	6794695	0.028
647	Experiment-5923	69	2.097	1.985	1	1	1.703	2886532	0.046
648	Experiment-5923	70	2.172	2.319	1	1	2.204	4910238	0.088
649	Experiment-5923	71	2.832	3.158	2	1	1.352	4147547	0.764
650	Experiment-5923	71	2.832	3.158	2	2	1.384	3934692	0.730
651	Experiment-5923	72	2.991	2.951	1	1	2.555	6376043	0.107
652	Experiment-5923	73	2.789	2.461	1	1	2.289	4443482	0.133
653	Experiment-5923	74	2.736	2.417	1	1	2.619	3219207	0.090
654	Experiment-5923	75	2.406	2.417	1	1	2.161	4485805	0.091
655	Experiment-5923	76	3.406	3.008	1	1	3.343	4488286	0.145
656	Experiment-5923	77	3.108	2.816	1	1	2.289	4544978	0.193
657	Experiment-5923	78	2.523	2.415	1	1	2.310	4123636	0.126
658	Experiment-5923	79	3.481	3.034	1	1	2.736	5058665	0.085
659	Experiment-5923	80	3.811	3.604	2	1	1.671	2056030	0.652
660	Experiment-5923	80	3.811	3.604	2	2	1.714	2078216	0.929
661	Experiment-5923	81	3.779	3.384	1	1	3.300	10591196	0.140
662	Experiment-5923	82	2.416	2.291	1	1	2.416	4015043	0.143
663	Experiment-5923	83	2.023	2.127	1	1	2.023	4215025	0.098
664	Experiment-5923	84	2.917	2.816	1	1	2.565	2715317	0.143
665	Experiment-5923	85	2.299	2.435	1	1	2.086	5222113	0.160
666	Experiment-5923	86	2.395	2.663	1	1	2.097	6142956	0.190
667	Experiment-5923	87	3.279	3.150	2	1	1.671	3222545	0.597
668	Experiment-5923	87	3.279	3.150	2	2	1.437	2888901	0.846
669	Experiment-5923	88	3.023	2.643	1	1	2.448	4775354	0.027
670	Experiment-5923	89	2.459	2.227	1	1	2.267	3897276	0.114
671	Experiment-5923	90	2.427	2.495	1	1	1.884	3853266	0.041
672	Experiment-5923	91	2.129	2.232	1	1	1.746	4143144	0.187
673	Experiment-5923	92	3.374	3.034	1	1	3.162	5458724	0.113
674	Experiment-5923	93	4.045	3.796	2	1	1.703	3300237	0.773
675	Experiment-5923	93	4.045	3.796	2	2	1.575	3078571	0.958
676	Experiment-5923	94	2.172	2.265	1	1	2.150	4749009	0.154
677	Experiment-5923	95	2.480	2.971	1	1	5.610	7983731	0.367
678	Experiment-5923	96	2.544	2.375	1	1	2.406	4531222	0.119
679	Experiment-5923	97	3.864	3.806	2	1	1.597	3378373	0.493
680	Experiment-5923	97	3.864	3.806	2	2	1.363	3320982	1.126
681	Experiment-5923	98	3.044	3.263	1	1	2.661	6762932	0.125
682	Experiment-5923	99	3.374	3.279	1	1	2.800	6117819	0.145
683	Experiment-5923	100	2.757	2.933	1	1	2.459	6302942	0.223
684	Experiment-5923	101	2.416	2.227	1	1	2.182	4293564	0.096
685	Experiment-5923	102	4.226	3.788	2	1	1.842	4627407	0.577
686	Experiment-5923	102	4.226	3.788	2	2	1.863	4633418	1.029
687	Experiment-5923	103	2.842	2.604	1	1	2.416	4357237	0.139
688	Experiment-5923	104	2.491	2.485	1	1	1.810	3865600	0.067
689	Experiment-5923	105	3.076	2.778	1	1	2.310	5832259	0.023
690	Experiment-5923	106	4.098	3.834	2	1	1.703	4130463	0.771
691	Experiment-5923	106	4.098	3.834	2	2	1.661	3341896	0.913
692	Experiment-5923	107	2.374	2.406	1	1	1.980	4560636	0.073
693	Experiment-5923	108	2.640	2.232	1	1	2.789	5008713	0.103
694	Experiment-5923	109	2.480	2.265	1	1	2.193	3718877	0.067
695	Experiment-5923	110	3.013	3.223	1	1	2.576	4336198	0.145
696	Experiment-5923	111	3.193	2.920	1	1	2.299	4718378	0.075
697	Experiment-5923	112	2.778	3.034	1	1	2.459	4110638	0.124
698	Experiment-5923	113	1.724	1.938	1	1	2.172	2484395	0.107
699	Experiment-5923	114	4.098	3.727	1	1	3.566	7911107	0.186
700	Experiment-5923	115	2.704	2.375	1	1	2.416	3634350	0.111
701	Experiment-5923	116	3.279	3.095	2	1	1.469	2922535	0.637
702	Experiment-5923	116	3.279	3.095	2	2	1.490	2975555	0.762
703	Experiment-5923	117	3.800	3.514	2	1	1.746	2768432	0.591
704	Experiment-5923	117	3.800	3.514	2	2	1.693	2772887	0.970
705	Experiment-5923	118	3.055	2.869	1	1	2.491	3271750	0.106
706	Experiment-5923	119	2.949	2.999	1	1	2.693	5110592	0.166
707	Experiment-5923	120	2.629	2.415	1	1	1.895	4174585	0.050
708	Experiment-5923	121	2.214	2.194	1	1	1.703	3185547	0.146
709	Experiment-5923	122	3.587	3.279	1	1	3.002	5039885	0.089
710	Experiment-5923	123	4.492	4.201	2	1	2.097	3454029	0.880
711	Experiment-5923	123	4.492	4.201	2	2	1.852	3101438	1.004
712	Experiment-5923	124	1.874	1.971	1	1	1.501	3173151	0.129
713	Experiment-5923	125	2.608	2.409	1	1	2.001	4003322	0.181
714	Experiment-5923	126	2.321	2.435	1	1	2.023	4691401	0.119
715	Experiment-5923	127	3.460	3.297	1	1	2.257	4207650	0.198
716	Experiment-5923	128	2.470	2.461	1	1	2.033	4711652	0.065
717	Experiment-5923	129	2.044	2.307	2	1	1.512	1010558	0.380
718	Experiment-5923	129	2.044	2.307	2	2	1.341	813498	0.748
719	Experiment-5923	130	1.842	1.993	1	1	1.629	3766529	0.214
720	Experiment-5923	131	2.512	2.461	1	1	1.842	4717430	0.195
721	Experiment-5923	132	2.480	2.319	1	1	1.810	3237218	0.143
722	Experiment-5923	133	2.214	2.076	1	1	1.831	3223252	0.177
723	Experiment-5923	134	2.129	1.985	1	1	2.086	4095227	0.116
724	Experiment-5923	135	2.608	2.548	1	1	2.661	3210005	0.162
725	Experiment-5923	136	2.640	2.400	1	1	2.246	4605810	0.104
726	Experiment-5923	137	2.214	2.117	1	1	2.033	3739250	0.048
727	Experiment-5923	138	3.343	3.133	1	1	2.949	5540024	0.075
728	Experiment-5923	139	2.470	2.461	1	1	2.384	5233155	0.316
729	Experiment-5923	140	4.034	4.178	2	1	1.703	4086434	0.873
730	Experiment-5923	140	4.034	4.178	2	2	1.512	3409993	0.959
731	Experiment-5923	141	2.906	2.643	1	1	2.576	4010770	0.127
732	Experiment-5923	142	1.980	2.089	1	1	1.735	4226504	0.152
733	Experiment-5923	143	2.267	2.291	1	1	1.991	4875372	0.239
734	Experiment-5923	144	2.140	2.186	1	1	1.852	3758327	0.227
735	Experiment-5923	145	2.118	2.127	1	1	1.671	4060411	0.094
736	Experiment-5923	146	1.810	2.186	0
737	Experiment-5923	147	4.279	3.829	2	1	1.724	3365578	0.749
738	Experiment-5923	147	4.279	3.829	2	2	1.597	3236840	0.980
739	Experiment-5923	148	3.449	3.467	2	1	1.597	3503361	0.797
740	Experiment-5923	148	3.449	3.467	2	2	1.714	3703228	0.875
741	Experiment-5923	149	3.662	3.468	2	1	1.554	2940360	0.693
742	Experiment-5923	149	3.662	3.468	2	2	1.661	2838776	0.903
743	Experiment-5923	150	2.949	2.588	1	1	2.502	4145788	0.163
744	Experiment-5923	151	2.725	2.933	1	1	2.321	5011541	0.153
745	Experiment-5923	152	1.969	1.860	1	1	1.224	2719503	0.052
746	Experiment-5923	153	4.226	3.969	2	1	1.842	3594272	0.764
747	Experiment-5923	153	4.226	3.969	2	2	2.054	3670451	1.081
748	Experiment-5923	154	4.162	3.900	1	1	3.385	6068335	0.172
749	Experiment-5923	155	3.438	3.330	1	1	3.555	4581495	0.094
750	Experiment-5923	156	2.235	2.056	1	1	1.352	2749662	0.086
751	Experiment-5923	157	2.321	2.186	1	1	1.554	3256187	0.144
752	Experiment-5923	158	3.247	3.034	1	1	3.172	4917985	0.157
753	Experiment-5923	159	2.938	2.645	1	1	3.023	3616589	0.161
754	Experiment-5923	160	2.587	2.409	1	1	1.501	3276966	0.087
755	Experiment-5923	161	3.396	3.240	1	1	3.023	4793879	0.242
756	Experiment-5923	162	2.214	2.227	1	1	1.980	3549613	0.214
757	Experiment-5923	163	2.778	2.645	1	1	2.054	3346677	0.005
758	Experiment-5923	164	3.428	3.145	1	1	2.693	4678487	0.072
759	Experiment-5923	165	1.874	1.828	1	1	1.629	2913551	0.208
760	Experiment-5923	166	1.671	1.897	1	1	1.522	2982665	0.200
761	Experiment-5923	167	3.236	3.062	1	1	2.906	4874567	0.180
762	Experiment-5923	168	2.150	2.027	0
763	Experiment-5923	169	2.214	2.169	1	1	2.086	4838754	0.186
764	Experiment-5923	170	2.204	2.147	1	1	1.842	2844344	0.138
765	Experiment-5923	171	2.789	3.138	1	1	5.099	10116209	0.585
766	Experiment-5923	172	3.257	2.907	1	1	2.374	5301546	0.187
767	Experiment-5923	173	3.374	3.062	1	1	2.395	5168337	0.040
768	Experiment-5923	174	3.151	2.992	2	1	1.490	2577620	0.398
769	Experiment-5923	174	3.151	2.992	2	2	1.384	2654001	0.843
770	Experiment-5923	175	2.363	2.643	1	1	2.193	4291770	0.176
771	Experiment-5923	176	2.970	2.922	2	1	1.437	2779116	0.436
772	Experiment-5923	176	2.970	2.922	2	2	1.107	1869540	0.834
773	Experiment-5923	177	3.215	3.238	1	1	3.066	6630347	0.140
774	Experiment-5923	178	2.629	2.724	1	1	2.672	5279285	0.186
775	Experiment-5923	179	2.991	2.747	1	1	2.725	4715543	0.190
776	Experiment-5923	180	2.544	2.498	1	1	2.363	5173501	0.191
777	Experiment-5923	181	2.597	2.417	1	1	2.086	3405187	0.064
778	Experiment-5923	182	3.587	3.373	1	1	2.778	5147493	0.088
779	Experiment-5923	183	3.268	3.238	1	1	2.885	7181533	0.114
780	Experiment-5923	184	2.597	2.724	1	1	2.108	5330213	0.137
781	Experiment-5923	185	2.789	2.663	1	1	2.299	3806388	0.212
782	Experiment-5923	186	2.597	2.452	1	1	2.480	3871810	0.133
783	Experiment-5923	187	2.938	3.008	1	1	2.917	5399702	0.241
784	Experiment-5923	188	2.331	2.538	1	1	2.321	5367373	0.203
785	Experiment-5923	189	2.204	2.127	1	1	1.842	2811211	0.189
786	Experiment-5923	190	3.108	3.238	2	1	1.565	3037186	0.585
787	Experiment-5923	190	3.108	3.238	2	2	1.384	2130703	0.902
788	Experiment-5923	191	3.162	2.920	1	1	2.608	4393657	0.202
789	Experiment-5923	192	2.608	2.480	1	1	2.204	3693094	0.133
790	Experiment-5923	193	2.459	2.400	1	1	2.044	4436636	0.257
791	Experiment-5923	194	2.981	3.078	1	1	2.384	4690758	0.180
792	Experiment-5923	195	2.874	2.663	1	1	2.576	5204528	0.249
793	Experiment-5923	196	3.470	3.303	1	1	2.959	4527353	0.208
794	Experiment-5923	197	2.991	3.297	2	1	1.991	1681011	0.589
795	Experiment-5923	197	2.991	3.297	2	2	1.629	1445491	0.880
796	Experiment-5923	198	2.970	2.776	1	1	2.821	5381508	0.208
797	Experiment-5923	199	3.417	3.263	1	1	3.066	4980239	0.228
798	Experiment-5923	200	3.609	3.279	1	1	2.991	6747853	0.202
799	Experiment-5923	201	3.364	3.068	1	1	2.874	5088574	0.148
800	Experiment-5923	202	2.267	2.263	1	1	1.959	2918199	0.228
801	Experiment-5923	203	3.247	3.434	1	1	3.279	6028148	0.181
802	Experiment-5923	204	2.140	2.056	1	1	1.969	2779246	0.218
803	Experiment-5923	205	2.874	2.833	1	1	2.895	3453009	0.215
804	Experiment-5923	206	3.353	3.240	2	1	1.512	3594084	0.524
805	Experiment-5923	206	3.353	3.240	2	2	1.458	3039182	0.875
806	Experiment-5923	207	3.076	2.907	1	1	2.683	5032845	0.125
807	Experiment-5923	208	2.054	1.927	1	1	1.756	3755095	0.181
808	Experiment-5923	209	2.065	1.860	1	1	1.756	3736806	0.110
809	Experiment-5923	210	2.459	2.353	1	1	2.118	3767235	0.118
810	Experiment-5923	211	2.065	2.063	1	1	1.480	2420202	0.086
811	Experiment-5923	212	3.822	3.491	2	1	1.650	3130319	0.541
812	Experiment-5923	212	3.822	3.491	2	2	1.607	3062595	0.950
813	Experiment-5923	213	2.150	2.186	1	1	1.363	2300329	0.276
814	Experiment-5923	214	2.480	2.265	1	1	2.086	4038881	0.194
815	Experiment-5923	215	2.299	2.232	1	1	2.289	4345385	0.169
816	Experiment-5923	216	3.736	3.611	2	1	1.650	2982736	0.553
817	Experiment-5923	216	3.736	3.611	2	2	1.320	2490645	0.955
818	Experiment-5923	217	2.661	2.495	1	1	1.959	3819787	0.184
819	Experiment-5923	218	2.363	2.382	1	1	1.937	3772451	0.103
820	Experiment-5923	219	2.768	2.776	1	1	1.884	2760740	0.219
821	Experiment-5923	220	2.704	2.498	1	1	2.608	4052967	0.153
822	Experiment-5923	221	3.044	3.558	2	1	1.629	3207384	0.679
823	Experiment-5923	221	3.044	3.558	2	2	1.554	3431781	1.036
824	Experiment-5923	222	3.236	2.874	1	1	2.959	5004129	0.181
825	Experiment-5923	223	1.831	2.127	1	1	1.927	3598834	0.256
826	Experiment-5923	224	2.225	2.630	1	1	2.267	5200142	0.249
827	Experiment-5923	225	2.097	2.272	1	1	2.012	3492369	0.240
828	Experiment-5923	226	2.693	2.854	1	1	2.597	5173113	0.177
829	Experiment-5923	227	3.694	3.430	2	1	1.937	3208061	0.779
830	Experiment-5923	227	3.694	3.430	2	2	1.650	2783549	0.849
831	Experiment-5923	228	2.108	2.208	1	1	1.767	3595539	0.238
832	Experiment-5923	229	1.682	1.805	1	1	1.661	3783715	0.203
833	Experiment-5923	230	1.852	1.971	1	1	1.767	3542333	0.165
834	Experiment-5923	231	3.055	2.833	1	1	2.864	4986987	0.164
835	Experiment-5923	232	2.587	2.548	1	1	2.172	2714433	0.119
836	Experiment-5923	233	2.810	2.679	1	1	2.683	6166740	0.192
837	Experiment-5923	234	3.364	3.143	1	1	3.332	4411690	0.232
838	Experiment-5923	235	2.661	2.406	1	1	2.587	4040796	0.188
839	Experiment-5923	236	1.948	1.902	1	1	1.405	2805136	0.302
840	Experiment-5923	237	3.577	3.380	2	1	1.703	2812969	0.506
841	Experiment-5923	237	3.577	3.380	2	2	1.437	2588127	0.902
842	Experiment-5923	238	3.428	3.297	1	1	3.087	4911043	0.128
843	Experiment-5923	239	2.587	2.637	1	1	2.672	3340570	0.158
844	Experiment-5923	240	2.257	2.227	1	1	1.693	3117797	0.090
845	Experiment-5923	241	2.161	2.208	1	1	2.395	3045720	0.187
846	Experiment-5923	242	4.162	4.154	1	1	3.758	5423711	0.257
847	Experiment-5923	243	2.832	2.663	1	1	2.768	4467603	0.120
848	Experiment-5923	244	2.150	2.154	1	1	1.650	2533859	0.078
849	Experiment-5923	245	3.492	3.491	2	1	1.639	2586499	0.662
850	Experiment-5923	245	3.492	3.491	2	2	1.959	2859367	0.970
851	Experiment-5923	246	1.863	1.919	1	1	1.831	2799782	0.141
852	Experiment-5923	247	3.832	3.819	2	1	2.108	2609359	0.768
853	Experiment-5923	247	3.832	3.819	2	2	2.086	2652557	1.230
854	Experiment-5923	248	3.715	3.698	2	1	1.661	3604204	0.796
855	Experiment-5923	248	3.715	3.698	2	2	1.788	3427604	0.876
856	Experiment-5923	249	2.172	2.169	1	1	1.959	4627654	0.169
857	Experiment-5923	250	3.513	3.292	2	1	1.522	3090320	0.537
858	Experiment-5923	250	3.513	3.292	2	2	1.320	2719373	0.818
859	Experiment-5923	251	5.365	5.081	2	1	2.172	3568996	1.096
860	Experiment-5923	251	5.365	5.081	2	2	1.895	3162238	1.328
861	Experiment-5923	252	2.565	2.663	1	1	2.257	3202906	0.135
862	Experiment-5923	253	0.852	1.377	0
863	Experiment-5923	254	3.800	3.468	1	1	3.140	5203540	0.230
864	Experiment-5923	255	3.832	3.950	2	1	1.959	2579306	0.817
865	Experiment-5923	255	3.832	3.950	2	2	2.097	2653740	1.239
866	Experiment-5923	256	3.492	3.232	1	1	3.619	5322275	0.263
867	Experiment-5923	257	3.076	3.292	1	1	2.938	5541214	0.212
868	Experiment-5923	258	2.502	2.833	1	1	2.321	4451554	0.252
869	Experiment-5923	259	3.130	3.203	1	1	3.587	4214709	0.130
870	Experiment-5923	260	3.683	3.514	2	1	1.682	2790295	0.617
871	Experiment-5923	260	3.683	3.514	2	2	1.575	2664169	0.957
872	Experiment-5923	261	3.800	3.766	2	1	1.703	2559754	0.549
873	Experiment-5923	261	3.800	3.766	2	2	1.905	2774595	1.133
874	Experiment-5923	262	4.098	4.036	2	1	1.863	2778855	0.763
875	Experiment-5923	262	4.098	4.036	2	2	2.289	2958193	1.124
876	Experiment-5923	263	3.662	3.599	1	1	3.279	5814880	0.208
877	Experiment-5923	264	2.150	2.208	1	1	1.735	3445385	0.085
878	Experiment-5923	265	2.108	2.215	1	1	2.321	2591886	0.170
879	Experiment-5923	266	4.258	3.964	2	1	2.086	3347527	0.764
880	Experiment-5923	266	4.258	3.964	2	2	1.927	3040944	1.091
881	Experiment-5923	267	1.980	2.339	1	1	4.024	3527551	0.099
882	Experiment-5923	268	2.427	2.406	1	1	2.172	3468980	0.165
883	Experiment-5923	269	3.641	3.778	2	1	2.172	2952451	0.705
884	Experiment-5923	269	3.641	3.778	2	2	1.724	2440950	1.078
885	Experiment-5923	270	3.013	2.905	1	1	2.874	5126819	0.116
886	Experiment-5923	271	2.374	2.579	1	1	2.704	2875718	0.124
887	Experiment-5923	272	3.683	3.529	2	1	1.852	2741966	0.694
888	Experiment-5923	272	3.683	3.529	2	2	1.597	2272638	0.875
889	Experiment-5923	273	1.469	1.860	1	1	1.884	3258953	0.164
890	Experiment-5923	274	2.746	2.854	1	1	3.225	3832585	0.240
891	Experiment-5923	275	2.023	2.232	1	1	1.969	2975486	0.121
892	Experiment-5923	276	2.821	2.874	1	1	2.597	5657426	0.170
893	Experiment-5923	277	3.566	3.459	1	1	3.949	5576394	0.094
894	Experiment-5923	278	2.076	2.253	1	1	1.799	3876321	0.286
895	Experiment-5923	279	2.619	2.653	1	1	2.374	4855689	0.188
896	Experiment-5923	280	2.331	2.485	0
897	Experiment-5923	281	2.161	2.319	1	1	1.874	3925058	0.248
898	Experiment-5923	282	1.884	1.919	1	1	1.756	4588774	0.353
899	Experiment-5923	283	2.661	3.008	0
900	Experiment-5923	284	1.724	2.027	2	1	5.056	11671188	0.475
901	Experiment-5923	284	1.724	2.027	2	2	1.724	4832583	0.273
902	Experiment-5923	285	1.671	1.828	1	1	1.575	3321048	0.278
903	Experiment-5923	286	1.831	1.846	1	1	1.671	4246105	0.272
904	Experiment-5923	287	1.522	1.897	1	1	1.788	4690039	0.317
905	Experiment-5923	288	1.575	1.775	1	1	1.554	4454806	0.350
906	Experiment-5923	289	2.959	3.119	1	1	3.023	6247071	0.274
907	Experiment-5923	290	2.789	2.708	1	1	2.597	3698635	0.177
908	Experiment-5923	291	4.088	3.659	2	1	2.108	2706161	0.749
909	Experiment-5923	291	4.088	3.659	2	2	1.746	2214776	0.995
910	Experiment-5923	292	2.757	2.690	1	1	2.278	5043585	0.309
911	Experiment-5923	293	1.948	2.048	1	1	1.746	4204492	0.338
912	Experiment-5923	294	0.820	1.208	1	1	2.321	2886681	0.475
913	Experiment-5923	295	2.800	2.663	1	1	2.651	3782882	0.150
914	Experiment-5923	296	2.459	2.579	1	1	2.204	5119810	0.116
915	Experiment-5923	297	1.192	1.667	1	1	2.374	3074901	0.060
916	Experiment-5923	298	2.821	2.643	1	1	2.321	3774212	0.337
917	Experiment-5923	299	1.746	2.063	1	1	1.937	3715130	0.252
918	Experiment-5923	300	2.821	2.588	1	1	2.395	3821617	0.212
919	Experiment-5923	301	2.140	2.232	1	1	2.150	3888897	0.281
920	Experiment-5923	302	3.960	3.838	2	1	1.756	2712258	0.770
921	Experiment-5923	302	3.960	3.838	2	2	1.799	2627721	0.986
922	Experiment-5923	303	3.087	3.104	1	1	2.864	3856669	0.170
923	Experiment-5923	304	1.778	2.227	0
924	Experiment-5923	305	1.480	2.194	1	1	7.132	8749903	0.339
925	Experiment-5923	306	2.108	2.357	2	1	4.034	6471107	0.753
926	Experiment-5923	306	2.108	2.357	2	2	1.235	1705386	0.899
927	Experiment-5923	307	1.054	1.548	0
928	Experiment-5923	308	2.821	2.951	1	1	3.108	5097720	0.310
929	Experiment-5923	309	2.054	2.375	1	1	1.916	3435802	0.204
930	Experiment-5923	310	2.587	2.630	1	1	2.544	4198693	0.254
931	Experiment-5923	311	2.821	2.807	1	1	2.864	4692698	0.293
932	Experiment-5923	312	2.459	2.272	1	1	2.246	3752942	0.213
933	Experiment-5923	313	2.214	2.169	1	1	1.746	2692974	0.098
934	Experiment-5923	314	1.671	2.400	1	1	2.587	4177567	0.147
935	Experiment-5923	315	2.470	2.610	1	1	2.331	3088599	0.048
936	Experiment-5923	316	1.831	2.127	1	1	2.097	4183667	0.214
937	Experiment-5923	317	2.927	2.552	1	1	2.225	3590111	0.283
938	Experiment-5923	318	2.874	3.230	1	1	3.076	5951498	0.264
939	Experiment-5923	319	4.258	4.338	1	1	3.939	7404187	0.334
940	Experiment-5923	320	2.746	3.078	1	1	3.523	4940810	0.209
941	Experiment-5923	321	1.512	2.043	1	1	2.438	3501410	0.310
942	Experiment-5923	322	0.862	1.247	1	1	7.228	6624029	0.255
943	Experiment-5923	323	3.641	3.739	2	1	2.033	2890004	0.677
944	Experiment-5923	323	3.641	3.739	2	2	1.778	2553972	1.032
945	Experiment-5923	324	3.098	3.232	1	1	3.396	4662908	0.192
946	Experiment-5923	325	2.917	2.653	1	1	2.629	3776526	0.291
947	Experiment-5923	326	2.150	2.003	1	1	1.991	2901372	0.258
948	Experiment-5923	327	3.396	3.232	1	1	3.002	4311103	0.332
949	Experiment-5923	328	2.502	2.512	1	1	2.012	4735714	0.062
950	Experiment-5923	329	2.470	2.604	1	1	2.246	4956939	0.070
951	Experiment-5923	330	3.907	4.111	1	1	3.577	9979970	0.259
952	Experiment-5923	331	2.651	2.417	1	1	2.395	3621559	0.076
953	Experiment-5923	332	2.331	2.186	1	1	2.321	3661600	0.116
954	Experiment-5923	333	3.193	3.145	1	1	2.981	4196037	0.020
955	Experiment-5923	334	1.788	1.947	1	1	1.724	3644131	0.176
956	Experiment-5923	335	1.607	1.869	1	1	1.618	3832738	0.137
957	Experiment-5923	336	2.491	2.406	1	1	2.193	4083700	0.091
958	Experiment-5924	1	3.353	3.292	2	1	1.448	3311941	0.576
959	Experiment-5924	1	3.353	3.292	2	2	1.661	3211974	0.912
960	Experiment-5924	2	1.746	2.089	1	1	1.724	3087983	0.069
961	Experiment-5924	3	2.938	2.933	2	1	2.086	1482278	0.552
962	Experiment-5924	3	2.938	2.933	2	2	2.299	1404915	0.930
963	Experiment-5924	4	1.788	1.993	1	1	1.565	3817456	0.193
964	Experiment-5924	5	3.460	3.529	1	1	2.885	5936666	0.120
965	Experiment-5924	6	2.427	2.375	1	1	2.321	4663065	0.044
966	Experiment-5924	7	3.428	3.327	1	1	3.225	4976650	0.170
967	Experiment-5924	8	1.597	1.763	1	1	1.522	3467544	0.039
968	Experiment-5924	9	2.949	2.807	1	1	2.129	3887828	0.058
969	Experiment-5924	10	3.236	3.062	1	1	3.523	3719246	0.233
970	Experiment-5924	11	3.768	3.263	1	1	3.385	6846325	0.125
971	Experiment-5924	12	1.756	1.828	1	1	1.799	3195850	0.276
972	Experiment-5924	13	3.822	3.522	2	1	1.682	2832962	0.639
973	Experiment-5924	13	3.822	3.522	2	2	1.693	2641408	0.886
974	Experiment-5924	14	3.683	3.406	2	1	1.639	2778910	0.616
975	Experiment-5924	14	3.683	3.406	2	2	1.618	2440040	0.795
976	Experiment-5924	15	3.087	3.095	1	1	2.587	4830832	0.218
977	Experiment-5924	16	1.863	1.947	1	1	1.469	2821490	0.077
978	Experiment-5924	17	2.491	2.461	1	1	1.905	2786271	0.169
979	Experiment-5924	18	2.576	2.357	1	1	2.342	3620354	0.061
980	Experiment-5924	19	2.555	2.498	1	1	2.512	2919286	0.131
981	Experiment-5924	20	2.736	2.604	1	1	2.416	3426000	0.072
982	Experiment-5924	21	2.299	2.357	1	1	2.182	3115118	0.166
983	Experiment-5924	22	3.236	3.659	2	1	1.682	2789309	0.687
984	Experiment-5924	22	3.236	3.659	2	2	1.544	2387931	1.001
985	Experiment-5924	23	2.438	2.563	1	1	2.129	3508502	0.113
986	Experiment-5924	24	3.609	3.263	1	1	2.970	5176620	0.112
987	Experiment-5924	25	2.661	2.677	1	1	2.384	3013460	0.058
988	Experiment-5924	26	3.534	3.522	2	1	1.714	2133850	0.652
989	Experiment-5924	26	3.534	3.522	2	2	1.512	1779533	0.920
990	Experiment-5924	27	2.704	2.956	1	1	2.523	5959040	0.158
991	Experiment-5924	28	2.033	2.232	1	1	2.129	5513794	0.197
992	Experiment-5924	29	4.205	3.922	2	1	2.140	2678769	0.763
993	Experiment-5924	29	4.205	3.922	2	2	2.204	2892642	0.970
994	Experiment-5924	30	2.086	2.194	1	1	1.895	3809995	0.159
995	Experiment-5924	31	3.577	3.522	1	1	3.193	4795152	0.159
996	Experiment-5924	32	2.257	2.227	1	1	1.937	4717793	0.079
997	Experiment-5924	33	3.364	3.150	1	1	2.640	4936788	0.120
998	Experiment-5924	34	2.523	2.222	1	1	2.235	4453934	0.114
999	Experiment-5924	35	3.885	3.550	1	1	3.694	5263743	0.109
1000	Experiment-5924	36	0.415	0.951	0
1001	Experiment-5924	37	2.416	2.186	1	1	2.353	4502246	0.021
1002	Experiment-5924	38	3.268	2.976	1	1	2.757	5607772	0.103
1003	Experiment-5924	39	2.991	2.610	1	1	2.587	4771817	0.217
1004	Experiment-5924	40	2.981	2.922	1	1	2.416	4022992	0.180
1005	Experiment-5924	41	3.949	3.834	2	1	1.927	2958277	0.797
1006	Experiment-5924	41	3.949	3.834	2	2	1.863	2775090	0.947
1007	Experiment-5924	42	3.204	3.158	1	1	2.629	3936966	0.108
1008	Experiment-5924	43	2.800	2.579	1	1	2.140	4161213	0.118
1009	Experiment-5924	44	2.161	2.319	1	1	2.182	2899770	0.134
1010	Experiment-5924	45	2.725	2.776	1	1	2.757	3889351	0.187
1011	Experiment-5924	46	2.225	2.307	1	1	1.724	4255502	0.201
1012	Experiment-5924	47	2.608	2.512	1	1	1.884	2964692	0.071
1013	Experiment-5924	48	3.651	3.238	1	1	3.002	5990693	0.142
1014	Experiment-5924	49	2.874	3.013	2	1	1.426	3470901	0.517
1015	Experiment-5924	49	2.874	3.013	2	2	1.363	4184025	0.877
1016	Experiment-5924	50	3.257	3.008	1	1	2.800	5223855	0.092
1017	Experiment-5924	51	3.311	3.062	1	1	2.416	5910731	0.113
1018	Experiment-5924	52	2.597	2.679	1	1	2.214	5173566	0.131
1019	Experiment-5924	53	2.895	3.514	2	1	1.405	4215907	0.682
1020	Experiment-5924	53	2.895	3.514	2	2	1.512	4567459	0.944
1021	Experiment-5924	54	2.012	2.035	1	1	1.842	2469958	0.141
1022	Experiment-5924	55	3.151	3.380	2	1	1.874	2800107	0.579
1023	Experiment-5924	55	3.151	3.380	2	2	1.480	2854923	0.957
1024	Experiment-5924	56	3.449	3.505	2	1	1.458	4272689	0.767
1025	Experiment-5924	56	3.449	3.505	2	2	1.533	3780506	0.855
1026	Experiment-5924	57	2.278	2.512	1	1	2.470	4546488	0.145
1027	Experiment-5924	58	2.523	2.690	1	1	2.118	4076859	0.132
1028	Experiment-5924	59	2.842	3.020	1	1	2.033	4916566	0.160
1029	Experiment-5924	60	3.715	3.330	1	1	3.374	7184289	0.099
1030	Experiment-5924	61	2.768	2.495	1	1	2.534	4757847	0.103
1031	Experiment-5924	62	3.023	3.303	1	1	3.076	5596659	0.145
1032	Experiment-5924	63	2.108	2.074	1	1	2.182	2989008	0.170
1033	Experiment-5924	64	1.831	2.272	1	1	1.746	3449234	0.121
1034	Experiment-5924	65	2.683	2.612	1	1	2.246	4791762	0.140
1035	Experiment-5924	66	2.246	2.189	1	1	2.086	3549399	0.150
1036	Experiment-5924	67	1.980	1.993	1	1	1.842	4337990	0.160
1037	Experiment-5924	68	2.182	2.147	1	1	1.788	2405613	0.053
1038	Experiment-5924	69	1.629	1.919	1	1	1.597	4159341	0.135
1039	Experiment-5924	70	4.375	4.235	2	1	1.916	4960093	0.961
1040	Experiment-5924	70	4.375	4.235	2	2	1.756	3835283	1.005
1041	Experiment-5924	71	3.460	3.165	1	1	2.906	5052104	0.092
1042	Experiment-5924	72	3.066	2.726	1	1	2.118	4060748	0.110
1043	Experiment-5924	73	2.970	2.690	1	1	2.672	3472624	0.123
1044	Experiment-5924	74	2.342	2.265	1	1	2.118	3237315	0.146
1045	Experiment-5924	75	3.822	3.664	2	1	1.639	2648329	0.718
1046	Experiment-5924	75	3.822	3.664	2	2	1.767	2752926	0.924
1047	Experiment-5924	76	3.513	3.461	2	1	1.331	2170841	0.655
1048	Experiment-5924	76	3.513	3.461	2	2	1.448	2327307	0.909
1049	Experiment-5924	77	2.342	2.222	1	1	1.831	2882754	0.151
1050	Experiment-5924	78	3.289	3.230	1	1	3.492	3805606	0.181
1051	Experiment-5924	79	3.034	2.807	1	1	2.725	5053083	0.116
1052	Experiment-5924	80	3.396	2.976	1	1	2.629	4473682	0.157
1053	Experiment-5924	81	2.565	2.747	2	1	1.522	2767838	0.533
1054	Experiment-5924	81	2.565	2.747	2	2	1.245	2198381	0.748
1055	Experiment-5924	82	2.874	2.747	1	1	2.342	4214211	0.111
1056	Experiment-5924	83	3.162	2.891	1	1	2.874	4944515	0.201
1057	Experiment-5924	84	2.810	2.724	1	1	2.342	5798038	0.154
1058	Experiment-5924	85	3.396	3.104	1	1	2.938	5060384	0.141
1059	Experiment-5924	86	2.661	2.724	1	1	1.991	4385278	0.172
1060	Experiment-5924	87	2.651	2.663	1	1	2.800	2681568	0.120
1061	Experiment-5924	88	3.460	3.078	2	1	1.607	3166093	0.481
1062	Experiment-5924	88	3.460	3.078	2	2	1.363	2563246	0.894
1063	Experiment-5924	89	2.959	2.816	1	1	2.459	5507803	0.119
1064	Experiment-5924	90	2.001	2.063	1	1	1.895	4139764	0.151
1065	Experiment-5924	91	4.418	3.852	2	1	1.991	4940705	0.773
1066	Experiment-5924	91	4.418	3.852	2	2	1.895	4262105	0.955
1067	Experiment-5924	92	3.013	2.610	1	1	2.555	5539873	0.062
1068	Experiment-5924	93	2.363	2.194	1	1	1.937	3432983	0.072
1069	Experiment-5924	94	2.374	2.215	1	1	1.810	4248670	0.189
1070	Experiment-5924	95	2.608	2.446	1	1	1.820	3115058	0.149
1071	Experiment-5924	96	3.523	3.178	1	1	2.895	5567535	0.143
1072	Experiment-5924	97	3.268	2.956	1	1	2.406	4801572	0.242
1073	Experiment-5924	98	2.661	2.869	1	1	2.129	3649412	0.057
1074	Experiment-5924	99	2.619	2.498	1	1	1.927	4040635	0.114
1075	Experiment-5924	100	3.193	3.292	1	1	2.714	7660898	0.074
1076	Experiment-5924	101	3.790	3.635	2	1	1.671	4771893	0.627
1077	Experiment-5924	101	3.790	3.635	2	2	1.607	4338771	1.021
1078	Experiment-5924	102	3.566	3.238	1	1	2.927	6265354	0.104
1079	Experiment-5924	103	3.481	3.373	1	1	2.778	4822300	0.103
1080	Experiment-5924	104	2.299	2.076	1	1	1.661	4039473	0.178
1081	Experiment-5924	105	2.257	2.485	1	1	2.097	4684508	0.159
1082	Experiment-5924	106	2.895	2.637	1	1	2.204	4550885	0.178
1083	Experiment-5924	107	4.290	3.751	2	1	2.054	3445573	0.819
1084	Experiment-5924	107	4.290	3.751	2	2	2.001	2961480	0.975
1085	Experiment-5924	108	3.523	3.150	1	1	3.013	5037102	0.187
1086	Experiment-5924	109	3.470	3.593	2	1	1.490	3354870	0.748
1087	Experiment-5924	109	3.470	3.593	2	2	1.618	3062906	0.949
1088	Experiment-5924	110	2.683	2.415	1	1	1.980	4366818	0.221
1089	Experiment-5924	111	3.183	2.951	1	1	2.076	4959081	0.119
1090	Experiment-5924	112	3.523	3.095	1	1	3.204	4793097	0.152
1091	Experiment-5924	113	2.470	2.579	1	1	2.172	6255554	0.172
1092	Experiment-5924	114	3.066	3.078	1	1	2.746	6599064	0.225
1093	Experiment-5924	115	2.416	2.992	1	1	2.534	4678426	0.158
1094	Experiment-5924	116	3.055	2.933	1	1	2.001	3911882	0.118
1095	Experiment-5924	117	2.885	2.854	1	1	2.768	6828241	0.152
1096	Experiment-5924	118	2.885	2.878	1	1	2.576	5775108	0.170
1097	Experiment-5924	119	2.683	2.519	1	1	2.321	3882773	0.081
1098	Experiment-5924	120	3.332	3.119	1	1	2.587	4435376	0.097
1099	Experiment-5924	121	3.555	3.550	2	1	1.448	3865336	0.638
1100	Experiment-5924	121	3.555	3.550	2	2	1.650	4378612	0.954
1101	Experiment-5924	122	2.800	2.818	1	1	2.278	6261350	0.146
1102	Experiment-5924	123	1.895	1.894	1	1	1.703	3072669	0.142
1103	Experiment-5924	124	2.810	2.435	1	1	1.905	5235506	0.122
1104	Experiment-5924	125	3.971	3.720	1	1	2.683	5543282	0.079
1105	Experiment-5924	126	3.300	3.263	1	1	2.991	3821060	0.167
1106	Experiment-5924	127	3.609	3.048	1	1	2.608	6014084	0.090
1107	Experiment-5924	128	2.299	2.406	1	1	1.831	5711873	0.163
1108	Experiment-5924	129	2.289	2.272	1	1	1.597	2253020	0.154
1109	Experiment-5924	130	3.641	3.599	2	1	1.671	4275357	0.798
1110	Experiment-5924	130	3.641	3.599	2	2	1.799	3530351	0.926
1111	Experiment-5924	131	4.237	3.739	2	1	1.682	3887053	0.764
1112	Experiment-5924	131	4.237	3.739	2	2	1.767	3904469	1.003
1113	Experiment-5924	132	3.492	3.327	2	1	1.629	3176476	0.579
1114	Experiment-5924	132	3.492	3.327	2	2	1.341	2986697	0.904
1115	Experiment-5924	133	1.948	2.272	1	1	1.927	3128919	0.247
1116	Experiment-5924	134	3.555	3.279	1	1	2.353	5392379	0.112
1117	Experiment-5924	135	2.970	2.920	1	1	3.044	5528114	0.196
1118	Experiment-5924	136	3.332	3.095	1	1	2.981	4730801	0.175
1119	Experiment-5924	137	3.257	3.238	1	1	2.885	4658642	0.171
1120	Experiment-5924	138	3.981	3.720	2	1	1.788	4352714	0.507
1121	Experiment-5924	138	3.981	3.720	2	2	1.597	4307613	1.112
1122	Experiment-5924	139	3.566	3.178	1	1	2.778	5328165	0.203
1123	Experiment-5924	140	3.577	3.508	2	1	1.501	3782480	0.706
1124	Experiment-5924	140	3.577	3.508	2	2	1.756	3526556	0.831
1125	Experiment-5924	141	3.311	3.097	1	1	2.981	4799638	0.131
1126	Experiment-5924	142	2.353	2.263	1	1	2.204	4366685	0.371
1127	Experiment-5924	143	4.726	4.159	2	1	1.693	3654400	0.811
1128	Experiment-5924	143	4.726	4.159	2	2	1.788	3507770	1.050
1129	Experiment-5924	144	3.098	2.778	1	1	2.597	3748796	0.225
1130	Experiment-5924	145	1.863	1.837	1	1	1.224	2261123	0.098
1131	Experiment-5924	146	6.398	6.097	1	1	4.375	13183082	0.048
1132	Experiment-5924	147	2.289	2.375	1	1	2.086	4923815	0.153
1133	Experiment-5924	148	3.130	3.327	2	1	1.852	2531092	0.602
1134	Experiment-5924	148	3.130	3.327	2	2	1.363	2266776	0.933
1135	Experiment-5924	149	3.577	3.348	2	1	1.629	4240635	0.548
1136	Experiment-5924	149	3.577	3.348	2	2	1.533	3641304	0.928
1137	Experiment-5924	150	2.714	2.586	1	1	2.299	4475571	0.165
1138	Experiment-5924	151	3.364	3.062	1	1	3.172	5140744	0.160
1139	Experiment-5924	152	3.130	3.187	1	1	2.778	6255111	0.196
1140	Experiment-5924	153	3.257	3.092	1	1	3.140	7165034	0.187
1141	Experiment-5924	154	1.959	1.805	1	1	1.554	4119984	0.248
1142	Experiment-5924	155	1.863	1.802	1	1	1.118	2835614	0.142
1143	Experiment-5924	156	3.374	3.417	2	1	1.501	3982581	0.600
1144	Experiment-5924	156	3.374	3.417	2	2	1.512	4280213	0.952
1145	Experiment-5924	157	2.235	2.089	1	1	1.937	2712099	0.179
1146	Experiment-5924	158	3.332	3.327	2	1	1.480	4185743	0.672
1147	Experiment-5924	158	3.332	3.327	2	2	1.469	3385724	0.890
1148	Experiment-5924	159	2.225	2.291	1	1	1.959	4624679	0.160
1149	Experiment-5924	160	2.629	2.548	1	1	2.054	3676965	0.180
1150	Experiment-5924	161	2.342	2.328	1	1	2.001	4808732	0.134
1151	Experiment-5924	162	2.235	2.355	1	1	1.820	3823343	0.248
1152	Experiment-5924	163	3.343	3.593	2	1	1.501	3228033	0.828
1153	Experiment-5924	163	3.343	3.593	2	2	1.629	2961357	0.884
1154	Experiment-5924	164	2.661	2.869	1	1	2.587	5827540	0.207
1155	Experiment-5924	165	2.800	2.999	1	1	2.491	4213566	0.122
1156	Experiment-5924	166	2.672	2.726	1	1	2.331	4848817	0.135
1157	Experiment-5924	167	4.886	4.637	2	1	2.491	5009314	0.806
1158	Experiment-5924	167	4.886	4.637	2	2	2.161	4406863	1.275
1159	Experiment-5924	168	2.225	2.147	1	1	2.353	4561552	0.386
1160	Experiment-5924	169	1.650	1.837	1	1	1.565	3903511	0.198
1161	Experiment-5924	170	3.289	3.529	2	1	1.554	4467775	0.573
1162	Experiment-5924	170	3.289	3.529	2	2	1.501	4223394	1.018
1163	Experiment-5924	171	2.342	2.788	1	1	2.086	6000950	0.175
1164	Experiment-5924	172	3.417	3.491	2	1	1.788	4073481	0.511
1165	Experiment-5924	172	3.417	3.491	2	2	1.288	3139658	1.089
1166	Experiment-5924	173	2.448	2.222	1	1	1.991	3347123	0.217
1167	Experiment-5924	174	2.172	2.357	1	1	1.884	4329795	0.004
1168	Experiment-5924	175	2.118	2.176	1	1	1.629	4687288	0.159
1169	Experiment-5924	176	3.321	2.891	1	1	2.778	5451362	0.213
1170	Experiment-5924	177	3.311	2.999	1	1	3.172	5044927	0.201
1171	Experiment-5924	178	2.714	2.452	1	1	2.267	5257521	0.140
1172	Experiment-5924	179	2.204	2.027	1	1	1.874	3400868	0.165
1173	Experiment-5924	180	3.726	3.550	2	1	1.703	2963581	0.627
1174	Experiment-5924	180	3.726	3.550	2	2	1.565	2691772	0.970
1175	Experiment-5924	181	3.066	3.508	2	1	1.618	2249855	0.880
1176	Experiment-5924	181	3.066	3.508	2	2	2.097	2265712	0.871
1177	Experiment-5924	182	2.938	2.747	1	1	2.342	5259199	0.197
1178	Experiment-5924	183	2.874	2.604	1	1	2.640	5006197	0.150
1179	Experiment-5924	184	3.247	2.874	1	1	2.842	6309169	0.204
1180	Experiment-5924	185	2.853	2.519	1	1	2.597	4411315	0.236
1181	Experiment-5924	186	2.299	2.089	1	1	1.629	3346477	0.187
1182	Experiment-5924	187	3.215	3.047	1	1	3.247	5760992	0.188
1183	Experiment-5924	188	3.215	3.048	1	1	2.693	4533131	0.201
1184	Experiment-5924	189	3.875	3.727	2	1	1.735	2780392	0.752
1185	Experiment-5924	189	3.875	3.727	2	2	1.863	2864199	1.007
1186	Experiment-5924	190	3.257	2.933	1	1	2.193	4841458	0.185
1187	Experiment-5924	191	3.183	3.097	1	1	2.927	6868685	0.193
1188	Experiment-5924	192	3.257	2.818	1	1	2.725	4813512	0.247
1189	Experiment-5924	193	2.491	2.579	1	1	2.406	5929203	0.288
1190	Experiment-5924	194	2.864	2.643	1	1	2.278	4096026	0.318
1191	Experiment-5924	195	2.172	2.227	1	1	1.544	4426879	0.206
1192	Experiment-5924	196	2.544	2.435	1	1	2.086	3914137	0.285
1193	Experiment-5924	197	3.406	3.240	1	1	3.790	4248057	0.105
1194	Experiment-5924	198	3.981	3.720	1	1	3.726	6869944	0.293
1195	Experiment-5924	199	3.843	3.467	2	1	1.863	3256625	0.623
1196	Experiment-5924	199	3.843	3.467	2	2	1.863	3031236	1.002
1197	Experiment-5924	200	3.555	3.297	2	1	1.661	3107563	0.571
1198	Experiment-5924	200	3.555	3.297	2	2	1.735	3053613	0.894
1199	Experiment-5924	201	2.544	2.461	1	1	1.778	3770433	0.278
1200	Experiment-5924	202	2.906	2.643	1	1	2.800	4441291	0.204
1201	Experiment-5924	203	3.353	3.097	1	1	3.225	6507597	0.195
1202	Experiment-5924	204	2.938	2.807	1	1	2.384	4293215	0.293
1203	Experiment-5924	205	3.513	3.873	2	1	1.746	3908960	0.613
1204	Experiment-5924	205	3.513	3.873	2	2	1.661	3834236	1.131
1205	Experiment-5924	206	2.534	2.922	1	1	2.746	6941525	0.367
1206	Experiment-5924	207	2.534	2.869	1	1	2.044	5068741	0.294
1207	Experiment-5924	208	2.917	2.839	1	1	2.235	5143209	0.260
1208	Experiment-5924	209	1.916	2.154	1	1	1.916	4864827	0.179
1209	Experiment-5924	210	2.384	2.382	1	1	1.820	4468003	0.120
1210	Experiment-5924	211	2.023	2.222	1	1	1.650	3765547	0.224
1211	Experiment-5924	212	3.385	3.303	2	1	1.586	3151948	0.525
1212	Experiment-5924	212	3.385	3.303	2	2	1.607	3159664	0.914
1213	Experiment-5924	213	4.258	4.159	2	1	2.970	2381669	0.964
1214	Experiment-5924	213	4.258	4.159	2	2	2.523	2270941	1.137
1215	Experiment-5924	214	2.704	2.480	1	1	2.172	4514088	0.249
1216	Experiment-5924	215	3.119	2.891	1	1	2.906	4514860	0.259
1217	Experiment-5924	216	2.619	2.604	1	1	1.842	3274107	0.240
1218	Experiment-5924	217	1.980	2.127	1	1	1.799	5243677	0.135
1219	Experiment-5924	218	2.534	2.563	1	1	2.193	5261552	0.210
1220	Experiment-5924	219	3.055	2.724	1	1	2.470	4655386	0.276
1221	Experiment-5924	220	3.172	2.861	1	1	2.704	4689973	0.258
1222	Experiment-5924	221	3.236	3.078	1	1	2.693	4574850	0.260
1223	Experiment-5924	222	4.205	3.817	1	1	3.555	7679424	0.233
1224	Experiment-5924	223	3.023	2.778	1	1	2.395	4814557	0.240
1225	Experiment-5924	224	3.055	2.869	1	1	2.512	4474791	0.235
1226	Experiment-5924	225	2.321	2.208	1	1	1.905	3776664	0.254
1227	Experiment-5924	226	2.906	2.663	1	1	2.768	4493737	0.220
1228	Experiment-5924	227	3.044	2.807	1	1	2.629	4278713	0.160
1229	Experiment-5924	228	2.917	2.905	1	1	2.640	5105751	0.255
1230	Experiment-5924	229	2.683	2.776	1	1	3.066	2966166	0.180
1231	Experiment-5924	230	3.321	3.143	2	1	1.512	3383063	0.531
1232	Experiment-5924	230	3.321	3.143	2	2	1.639	3387554	0.928
1233	Experiment-5924	231	3.289	3.238	1	1	3.013	4922442	0.327
1234	Experiment-5924	232	2.235	2.215	1	1	2.172	3490682	0.297
1235	Experiment-5924	233	1.874	1.837	1	1	1.650	2689279	0.275
1236	Experiment-5924	234	3.502	3.582	1	1	3.257	8555030	0.245
1237	Experiment-5924	235	3.225	3.157	1	1	2.438	6818521	0.090
1238	Experiment-5924	236	2.885	2.708	1	1	2.331	4746929	0.255
1239	Experiment-5924	237	2.587	2.778	1	1	2.810	3006879	0.241
1240	Experiment-5924	238	3.279	2.913	1	1	2.864	5680972	0.261
1241	Experiment-5924	239	1.895	1.927	1	1	1.416	2539024	0.210
1242	Experiment-5924	240	1.991	2.147	0
1243	Experiment-5924	241	2.661	2.319	1	1	2.438	4941132	0.207
1244	Experiment-5924	242	2.523	2.519	1	1	2.512	5354712	0.322
1245	Experiment-5924	243	3.715	3.430	1	1	3.513	6484295	0.270
1246	Experiment-5924	244	2.864	2.874	0
1247	Experiment-5924	245	1.905	1.902	1	1	1.661	3265944	0.361
1248	Experiment-5924	246	2.885	2.653	1	1	2.321	5772876	0.273
1249	Experiment-5924	247	1.874	2.117	1	1	1.575	3538830	0.268
1250	Experiment-5924	248	2.725	2.643	1	1	2.214	3328061	0.186
1251	Experiment-5924	249	2.512	2.291	1	1	1.703	2717952	0.247
1252	Experiment-5924	250	3.300	3.187	1	1	2.864	6342761	0.205
1253	Experiment-5924	251	2.267	1.993	1	1	1.746	4265731	0.266
1254	Experiment-5924	252	2.949	2.936	1	1	3.087	3922084	0.288
1255	Experiment-5924	253	3.736	3.468	2	1	1.799	3092619	0.536
1256	Experiment-5924	253	3.736	3.468	2	2	1.448	2689977	1.020
1257	Experiment-5924	254	2.555	2.480	1	1	2.289	3877835	0.303
1258	Experiment-5924	255	3.076	2.768	1	1	2.491	4036727	0.258
1259	Experiment-5924	256	2.778	2.788	1	1	3.481	3765880	0.261
1260	Experiment-5924	257	2.629	2.519	1	1	2.395	3991882	0.231
1261	Experiment-5924	258	2.491	2.417	1	1	2.193	3809119	0.243
1262	Experiment-5924	259	3.939	3.611	2	1	1.703	3144926	0.583
1263	Experiment-5924	259	3.939	3.611	2	2	1.661	2900595	1.036
1264	Experiment-5924	260	3.630	3.610	2	1	1.735	2829085	0.589
1265	Experiment-5924	260	3.630	3.610	2	2	1.650	2725421	1.039
1266	Experiment-5924	261	3.193	3.013	1	1	2.970	5170520	0.313
1267	Experiment-5924	262	2.023	2.035	1	1	1.767	2865413	0.189
1268	Experiment-5924	263	3.726	3.461	2	1	1.735	2482127	0.581
1269	Experiment-5924	263	3.726	3.461	2	2	1.586	2326561	0.995
1270	Experiment-5924	264	2.523	2.435	1	1	2.214	3507651	0.222
1271	Experiment-5924	265	2.374	2.461	1	1	2.054	3381380	0.198
1272	Experiment-5924	266	4.258	3.929	2	1	1.650	2952906	0.748
1273	Experiment-5924	266	4.258	3.929	2	2	1.778	2909160	1.001
1274	Experiment-5924	267	3.215	3.104	1	1	2.832	4432750	0.244
1275	Experiment-5924	268	2.257	2.339	1	1	2.129	4139389	0.308
1276	Experiment-5924	269	3.087	3.303	2	1	1.618	3060632	0.499
1277	Experiment-5924	269	3.087	3.303	2	2	1.426	2347718	1.068
1278	Experiment-5924	270	2.502	2.291	1	1	2.033	4212867	0.261
1279	Experiment-5924	271	1.512	1.860	1	1	3.268	3151873	0.576
1280	Experiment-5924	272	1.991	2.663	1	1	2.810	4293932	0.323
1281	Experiment-5924	273	2.374	2.610	1	1	2.810	5408796	0.259
1282	Experiment-5924	274	2.427	2.913	1	1	2.906	4904382	0.165
1283	Experiment-5924	275	2.278	2.683	1	1	2.512	5224133	0.289
1284	Experiment-5924	276	2.054	1.927	1	1	1.661	2881078	0.364
1285	Experiment-5924	277	3.598	3.838	2	1	1.895	2901999	0.759
1286	Experiment-5924	277	3.598	3.838	2	2	2.129	3039937	1.228
1287	Experiment-5924	278	3.811	3.659	2	1	1.831	2576211	0.614
1288	Experiment-5924	278	3.811	3.659	2	2	1.756	2548830	1.076
1289	Experiment-5924	279	3.598	3.929	1	1	3.204	6241468	0.175
1290	Experiment-5924	280	2.097	1.958	1	1	1.682	2944592	0.275
1291	Experiment-5924	281	2.246	2.548	1	1	2.480	4255379	0.339
1292	Experiment-5924	282	2.927	2.978	1	1	2.693	5589337	0.119
1293	Experiment-5924	283	2.384	2.630	1	1	2.108	4157856	0.380
1294	Experiment-5924	284	4.269	4.526	2	1	1.874	3806448	0.814
1295	Experiment-5924	284	4.269	4.526	2	2	1.746	3150973	1.343
1296	Experiment-5924	285	2.629	2.409	1	1	2.182	4036317	0.277
1297	Experiment-5924	286	2.640	2.726	1	1	3.406	3602335	0.175
1298	Experiment-5924	287	2.853	2.683	1	1	2.800	4528885	0.324
1299	Experiment-5924	288	2.917	2.807	1	1	2.991	4087506	0.233
1300	Experiment-5924	289	3.151	2.839	1	1	3.183	4734953	0.302
1301	Experiment-5924	290	3.204	3.436	2	1	1.650	3099483	0.606
1302	Experiment-5924	290	3.204	3.436	2	2	1.565	2916715	0.966
1303	Experiment-5924	291	3.630	3.348	1	1	3.215	4542511	0.326
1304	Experiment-5924	292	2.874	3.078	1	1	3.236	5960958	0.334
1305	Experiment-5924	293	2.193	2.089	1	1	1.905	3263014	0.369
1306	Experiment-5924	294	4.226	4.383	1	1	6.217	4403301	0.313
1307	Experiment-5924	295	2.459	2.415	1	1	2.097	3355455	0.154
1308	Experiment-5924	296	2.172	2.265	1	1	1.831	2792657	0.208
1309	Experiment-5924	297	2.619	2.778	1	1	2.416	3437560	0.166
1310	Experiment-5924	298	2.438	2.409	1	1	2.129	3251084	0.032
1311	Experiment-5924	299	2.544	2.519	1	1	2.353	2752868	0.143
1312	Experiment-5924	300	2.629	2.747	1	1	3.044	4760236	0.058
1313	Experiment-5924	301	2.725	2.548	1	1	2.565	3915420	0.048
1314	Experiment-5924	302	2.672	2.630	1	1	2.257	3293109	0.073
1315	Experiment-5924	303	3.215	3.380	2	1	1.490	2956723	0.686
1316	Experiment-5924	303	3.215	3.380	2	2	1.575	2723229	0.863
1317	Experiment-5924	304	4.503	4.254	2	1	1.852	2899394	0.718
1318	Experiment-5924	304	4.503	4.254	2	2	1.991	2653861	1.155
1319	Experiment-5924	305	2.800	2.976	1	1	2.608	5023776	0.067
1320	Experiment-5925	1	2.704	2.519	1	1	2.044	3869381	0.148
1321	Experiment-5925	2	3.492	3.369	2	1	1.671	2403548	0.612
1322	Experiment-5925	2	3.492	3.369	2	2	1.597	2275266	0.828
1323	Experiment-5925	3	2.864	2.807	1	1	3.279	3631057	0.105
1324	Experiment-5925	4	2.172	2.353	1	1	1.746	3253872	0.118
1325	Experiment-5925	5	1.884	2.089	1	1	1.927	3128657	0.055
1326	Experiment-5925	6	2.395	2.194	1	1	2.044	4084883	0.167
1327	Experiment-5925	7	2.289	2.127	1	1	1.969	3929169	0.072
1328	Experiment-5925	8	4.535	4.321	2	1	1.842	3809076	0.890
1329	Experiment-5925	8	4.535	4.321	2	2	1.533	3158726	1.185
1330	Experiment-5925	9	2.534	2.355	1	1	2.150	4458595	0.231
1331	Experiment-5925	10	2.725	2.653	1	1	2.534	6175929	0.093
1332	Experiment-5925	11	2.959	2.920	1	1	3.055	8230592	0.137
1333	Experiment-5925	12	2.278	2.683	1	1	5.067	15012844	1.169
1334	Experiment-5925	13	2.959	3.434	0
1335	Experiment-5925	14	2.480	2.265	1	1	2.172	4096125	0.039
1336	Experiment-5925	15	2.981	2.663	1	1	2.565	3946585	0.144
1337	Experiment-5925	16	2.384	2.253	1	1	1.969	3408510	0.120
1338	Experiment-5925	17	2.927	2.833	1	1	2.395	3195550	0.017
1339	Experiment-5925	18	3.598	3.969	2	1	1.820	5098894	0.859
1340	Experiment-5925	18	3.598	3.969	2	2	1.586	5097758	0.996
1341	Experiment-5925	19	2.406	2.417	1	1	2.065	4978304	0.081
1342	Experiment-5925	20	2.651	2.498	1	1	2.949	3229054	0.199
1343	Experiment-5925	21	2.523	2.232	1	1	2.331	3880204	0.066
1344	Experiment-5925	22	2.895	3.223	1	1	3.066	4155532	0.050
1345	Experiment-5925	23	2.683	2.922	1	1	2.768	4085954	0.197
1346	Experiment-5925	24	3.087	2.833	1	1	2.172	4311064	0.131
1347	Experiment-5925	25	3.502	3.223	2	1	1.767	2217745	0.701
1348	Experiment-5925	25	3.502	3.223	2	2	1.575	1981124	0.824
1349	Experiment-5925	26	2.544	2.579	1	1	2.778	2616568	0.190
1350	Experiment-5925	27	2.289	2.417	1	1	2.086	4208562	0.065
1351	Experiment-5925	28	2.289	2.353	1	1	2.406	4712105	0.134
1352	Experiment-5925	29	2.757	2.461	1	1	2.182	4407174	0.230
1353	Experiment-5925	30	3.204	2.999	1	1	3.098	4955141	0.161
1354	Experiment-5925	31	3.098	2.854	1	1	2.661	6388151	0.158
1355	Experiment-5925	32	3.247	3.185	1	1	2.874	7661386	0.146
1356	Experiment-5925	33	2.757	2.861	1	1	2.140	5563414	0.111
1357	Experiment-5925	34	2.182	2.089	1	1	2.033	2973293	0.136
1358	Experiment-5925	35	4.407	4.029	2	1	1.522	3299298	0.512
1359	Experiment-5925	35	4.407	4.029	2	2	1.533	3251394	1.073
1360	Experiment-5925	36	2.267	2.319	1	1	2.172	2632370	0.170
1361	Experiment-5925	37	3.641	3.013	1	1	3.076	7530380	0.131
1362	Experiment-5925	38	2.544	2.452	1	1	2.140	4308938	0.209
1363	Experiment-5925	39	3.183	2.936	1	1	2.555	5224419	0.086
1364	Experiment-5925	40	2.842	2.588	1	1	2.406	4702765	0.059
1365	Experiment-5925	41	2.959	2.579	1	1	2.395	4757112	0.033
1366	Experiment-5925	42	3.162	2.951	1	1	2.757	4597772	0.158
1367	Experiment-5925	43	3.183	2.976	1	1	3.225	4236562	0.155
1368	Experiment-5925	44	2.789	2.579	1	1	2.267	4850485	0.101
1369	Experiment-5925	45	3.140	3.008	1	1	3.300	3661465	0.102
1370	Experiment-5925	46	2.597	2.319	1	1	1.788	3922434	0.119
1371	Experiment-5925	47	2.619	2.452	1	1	2.491	3675323	0.104
1372	Experiment-5925	48	3.428	3.263	1	1	3.779	3758209	0.106
1373	Experiment-5925	49	2.225	2.208	1	1	2.161	3717905	0.158
1374	Experiment-5925	50	2.725	2.913	1	1	4.098	2582819	0.264
1375	Experiment-5925	51	3.417	3.133	2	1	1.565	2599106	0.612
1376	Experiment-5925	51	3.417	3.133	2	2	1.724	2917411	0.772
1377	Experiment-5925	52	3.108	3.068	2	1	1.522	3905229	0.518
1378	Experiment-5925	52	3.108	3.068	2	2	1.288	3674294	0.835
1379	Experiment-5925	53	2.214	2.208	1	1	2.044	4635756	0.085
1380	Experiment-5925	54	2.981	2.867	1	1	2.693	4649830	0.175
1381	Experiment-5925	55	2.140	2.265	1	1	1.969	5681436	0.150
1382	Experiment-5925	56	2.927	2.690	1	1	2.736	3928104	0.121
1383	Experiment-5925	57	2.235	2.232	1	1	1.863	4729828	0.221
1384	Experiment-5925	58	3.204	3.013	1	1	2.832	5706856	0.184
1385	Experiment-5925	59	3.673	3.200	1	1	3.311	7319667	0.092
1386	Experiment-5925	60	3.992	3.840	2	1	1.363	3615437	0.773
1387	Experiment-5925	60	3.992	3.840	2	2	1.458	3798280	0.921
1388	Experiment-5925	61	2.353	2.154	1	1	1.991	4420316	0.195
1389	Experiment-5925	62	2.161	2.087	1	1	1.650	3197710	0.067
1390	Experiment-5925	63	2.523	2.417	1	1	1.969	3667141	0.216
1391	Experiment-5925	64	2.853	2.588	1	1	2.342	4141336	0.162
1392	Experiment-5925	65	3.044	3.157	1	1	2.512	6719133	0.135
1393	Experiment-5925	66	2.321	2.194	1	1	1.703	4138463	0.174
1394	Experiment-5925	67	4.162	3.987	2	1	1.693	4543562	0.904
1395	Experiment-5925	67	4.162	3.987	2	2	1.820	4371391	0.948
1396	Experiment-5925	68	2.683	2.498	1	1	2.448	3238492	0.036
1397	Experiment-5925	69	2.746	2.461	1	1	1.842	4253082	0.060
1398	Experiment-5925	70	2.555	2.435	1	1	2.257	3851656	0.147
1399	Experiment-5925	71	1.959	2.319	1	1	1.575	4289022	0.115
1400	Experiment-5925	72	2.895	2.891	1	1	2.523	6613747	0.076
1401	Experiment-5925	73	2.746	2.446	1	1	2.044	5417452	0.306
1402	Experiment-5925	74	4.215	3.756	2	1	1.575	3472434	0.771
1403	Experiment-5925	74	4.215	3.756	2	2	1.927	3964371	0.849
1404	Experiment-5925	75	2.672	2.548	1	1	2.353	3682805	0.145
1405	Experiment-5925	76	3.044	2.778	1	1	2.342	5033163	0.130
1406	Experiment-5925	77	3.374	3.150	1	1	3.193	4572688	0.138
1407	Experiment-5925	78	3.193	2.874	1	1	2.991	4944463	0.150
1408	Experiment-5925	79	2.864	2.643	1	1	3.013	3942310	0.147
1409	Experiment-5925	80	2.981	2.807	1	1	2.555	5183027	0.127
1410	Experiment-5925	81	2.704	2.498	1	1	1.991	3789050	0.216
1411	Experiment-5925	82	3.875	3.369	1	1	3.396	6590801	0.149
1412	Experiment-5925	83	4.173	3.806	2	1	1.714	4077490	0.643
1413	Experiment-5925	83	4.173	3.806	2	2	1.788	3975678	0.989
1414	Experiment-5925	84	2.927	3.020	1	1	3.066	7398072	0.127
1415	Experiment-5925	85	2.150	2.056	1	1	1.810	2725006	0.038
1416	Experiment-5925	86	2.459	2.495	1	1	1.948	5478564	0.116
1417	Experiment-5925	87	2.959	2.604	1	1	2.523	6581958	0.127
1418	Experiment-5925	88	2.683	2.406	1	1	2.480	4887962	0.154
1419	Experiment-5925	89	1.991	1.947	1	1	1.607	3283516	0.090
1420	Experiment-5925	90	2.512	2.208	1	1	1.969	4324195	0.162
1421	Experiment-5925	91	2.672	2.741	1	1	2.523	6285876	0.240
1422	Experiment-5925	92	2.576	2.807	1	1	2.054	5502649	0.067
1423	Experiment-5925	93	2.502	2.778	1	1	2.235	5551159	0.068
1424	Experiment-5925	94	2.832	2.778	1	1	2.555	6142328	0.214
1425	Experiment-5925	95	2.683	2.452	1	1	2.054	4597088	0.059
1426	Experiment-5925	96	3.523	3.240	1	1	2.949	5618346	0.185
1427	Experiment-5925	97	3.332	3.205	1	1	2.565	5674280	0.205
1428	Experiment-5925	98	2.001	1.958	1	1	1.852	4898560	0.247
1429	Experiment-5925	99	3.523	3.577	2	1	1.639	4468663	0.588
1430	Experiment-5925	99	3.523	3.577	2	2	1.458	3779354	0.928
1431	Experiment-5925	100	2.629	2.663	1	1	2.193	5900364	0.283
1432	Experiment-5925	101	1.820	1.927	1	1	1.565	4657538	0.067
1433	Experiment-5925	102	2.534	2.406	1	1	2.523	3674498	0.037
1434	Experiment-5925	103	3.034	3.068	1	1	2.555	6744821	0.245
1435	Experiment-5925	104	2.757	2.548	1	1	2.108	4703636	0.233
1436	Experiment-5925	105	2.342	2.232	1	1	1.575	3234499	0.197
1437	Experiment-5925	106	3.609	3.373	1	1	2.800	5692382	0.269
1438	Experiment-5925	107	2.225	2.189	1	1	2.161	3812044	0.230
1439	Experiment-5925	108	2.204	2.435	1	1	1.991	3606024	0.166
1440	Experiment-5925	109	2.257	2.272	1	1	2.012	3860177	0.208
1441	Experiment-5925	110	4.716	4.335	2	1	1.916	4076272	0.969
1442	Experiment-5925	110	4.716	4.335	2	2	1.575	3452295	1.108
1443	Experiment-5925	111	3.587	3.279	2	1	1.639	3518104	0.618
1444	Experiment-5925	111	3.587	3.279	2	2	1.671	3620261	0.899
1445	Experiment-5925	112	2.789	2.554	1	1	2.544	4353165	0.222
1446	Experiment-5925	113	3.683	3.327	1	1	3.215	6275585	0.167
1447	Experiment-5925	114	3.076	2.922	1	1	1.788	4629982	0.435
1448	Experiment-5925	115	3.225	2.999	1	1	2.491	5259676	0.187
1449	Experiment-5925	116	3.364	3.434	1	1	2.927	8068424	0.107
1450	Experiment-5925	117	2.651	2.807	1	1	2.054	5918964	0.244
1451	Experiment-5925	118	2.810	2.690	1	1	2.704	4320269	0.242
1452	Experiment-5925	119	2.981	2.867	1	1	2.374	3230471	0.059
1453	Experiment-5925	120	3.513	3.240	1	1	3.311	6042304	0.164
1454	Experiment-5925	121	3.470	3.097	1	1	3.076	6123767	0.144
1455	Experiment-5925	122	3.800	3.610	2	1	1.650	3408782	0.536
1456	Experiment-5925	122	3.800	3.610	2	2	1.597	3261656	1.057
1457	Experiment-5925	123	4.354	4.159	2	1	1.820	3772928	0.790
1458	Experiment-5925	123	4.354	4.159	2	2	1.820	3695765	1.073
1459	Experiment-5925	124	3.747	3.369	1	1	2.959	6009809	0.196
1460	Experiment-5925	125	2.853	2.485	1	1	2.278	4946855	0.141
1461	Experiment-5925	126	2.917	2.816	1	1	2.395	6149135	0.247
1462	Experiment-5925	127	1.895	1.883	1	1	1.512	3841010	0.279
1463	Experiment-5925	128	1.991	1.938	1	1	1.565	4501039	0.216
1464	Experiment-5925	129	2.182	2.076	1	1	1.352	3530901	0.090
1465	Experiment-5925	130	2.012	1.971	1	1	1.565	4300638	0.134
1466	Experiment-5925	131	3.013	3.143	2	1	1.575	3644238	0.394
1467	Experiment-5925	131	3.013	3.143	2	2	1.182	3342696	0.946
1468	Experiment-5925	132	3.641	3.611	1	1	3.481	6917600	0.215
1469	Experiment-5925	133	1.948	2.063	1	1	1.714	4472800	0.249
1470	Experiment-5925	134	2.938	3.048	1	1	2.608	6597950	0.208
1471	Experiment-5925	135	2.299	2.272	1	1	2.693	2910303	0.214
1472	Experiment-5925	136	2.502	2.417	1	1	1.863	4286169	0.202
1473	Experiment-5925	137	2.683	2.630	1	1	2.118	4548119	0.103
1474	Experiment-5925	138	3.321	2.954	1	1	2.491	6204265	0.285
1475	Experiment-5925	139	3.087	2.807	1	1	2.416	5005812	0.191
1476	Experiment-5925	140	3.332	3.292	2	1	1.352	3371133	0.559
1477	Experiment-5925	140	3.332	3.292	2	2	1.288	3668747	0.917
1478	Experiment-5925	141	2.512	2.677	1	1	1.948	4496691	0.226
1479	Experiment-5925	142	2.704	2.406	1	1	1.831	4576247	0.207
1480	Experiment-5925	143	3.406	2.971	1	1	2.842	5726441	0.169
1481	Experiment-5925	144	4.311	4.127	2	1	1.767	4028681	0.644
1482	Experiment-5925	144	4.311	4.127	2	2	1.522	3603106	1.122
1483	Experiment-5925	145	3.013	3.238	1	1	2.970	7671266	0.210
1484	Experiment-5925	146	2.895	2.480	1	1	2.661	5620413	0.248
1485	Experiment-5925	147	2.661	2.807	1	1	2.640	7836848	0.204
1486	Experiment-5925	148	3.353	3.205	1	1	2.608	7244298	0.238
1487	Experiment-5925	149	2.619	2.833	1	1	2.576	6355413	0.246
1488	Experiment-5925	150	2.438	2.663	1	1	2.150	6556799	0.272
1489	Experiment-5925	151	3.151	3.635	2	1	1.448	5224983	0.855
1490	Experiment-5925	151	3.151	3.635	2	2	1.522	4116105	0.848
1491	Experiment-5925	152	2.491	2.579	1	1	2.129	2857747	0.149
1492	Experiment-5925	153	3.204	2.913	1	1	2.374	5010965	0.281
1493	Experiment-5925	154	2.927	2.999	2	1	1.192	3676428	0.584
1494	Experiment-5925	154	2.927	2.999	2	2	1.214	3558548	0.790
1495	Experiment-5925	155	2.214	2.495	1	1	2.246	8118499	0.203
1496	Experiment-5925	156	3.758	3.577	2	1	1.703	5632821	0.742
1497	Experiment-5925	156	3.758	3.577	2	2	1.714	4887031	0.973
1498	Experiment-5925	157	2.448	2.291	1	1	2.395	4258570	0.272
1499	Experiment-5925	158	4.066	3.529	1	1	3.513	6779273	0.157
1500	Experiment-5925	159	2.065	1.993	1	1	1.799	3071872	0.288
1501	Experiment-5925	160	2.502	2.435	1	1	1.895	3675962	0.291
1502	Experiment-5925	161	2.150	2.076	1	1	1.991	2986743	0.206
1503	Experiment-5925	162	2.267	2.512	1	1	4.482	13180271	1.131
1504	Experiment-5925	163	2.257	2.382	1	1	2.172	5900327	0.260
1505	Experiment-5925	164	3.736	3.610	1	1	3.438	6601245	0.180
1506	Experiment-5925	165	2.438	2.778	1	1	2.427	6455761	0.142
1507	Experiment-5925	166	2.246	2.147	1	1	1.714	4021445	0.334
1508	Experiment-5925	167	2.363	2.683	1	1	2.235	6989540	0.150
1509	Experiment-5925	168	2.789	2.753	1	1	2.427	4900620	0.119
1510	Experiment-5925	169	2.810	2.586	1	1	2.565	7115223	0.098
1511	Experiment-5925	170	1.895	2.186	1	1	1.607	5062412	0.196
1512	Experiment-5925	171	1.959	2.319	0
1513	Experiment-5925	172	3.566	3.223	1	1	3.119	4940815	0.235
1514	Experiment-5925	173	3.396	3.150	1	1	2.938	5854749	0.202
1515	Experiment-5925	174	2.895	3.200	1	1	2.640	7528578	0.288
1516	Experiment-5925	175	2.885	2.999	1	1	2.182	6445267	0.197
1517	Experiment-5925	176	2.193	2.328	1	1	2.097	5145928	0.338
1518	Experiment-5925	177	2.895	2.861	1	1	2.470	7943760	0.268
1519	Experiment-5925	178	3.332	3.095	1	1	3.108	5765284	0.234
1520	Experiment-5925	179	1.884	2.089	1	1	1.767	3906434	0.321
1521	Experiment-5925	180	3.044	2.818	1	1	2.065	4893121	0.233
1522	Experiment-5925	181	2.736	3.034	1	1	2.118	4963335	0.084
1523	Experiment-5925	182	2.842	2.663	1	1	2.544	5610830	0.231
1524	Experiment-5925	183	1.810	1.985	1	1	1.639	3891299	0.206
1525	Experiment-5925	184	3.130	2.708	1	1	3.034	5754735	0.226
1526	Experiment-5925	185	2.512	2.272	1	1	2.065	3699704	0.232
1527	Experiment-5925	186	3.683	3.788	2	1	2.289	2001730	0.741
1528	Experiment-5925	186	3.683	3.788	2	2	2.534	1944886	1.127
1529	Experiment-5925	187	2.331	2.208	1	1	2.235	3785435	0.278
1530	Experiment-5925	188	4.205	4.393	2	1	2.235	4221562	0.882
1531	Experiment-5925	188	4.205	4.393	2	2	2.033	4473195	1.227
1532	Experiment-5925	189	3.236	3.104	1	1	3.343	6969617	0.303
1533	Experiment-5925	190	2.800	2.936	1	1	2.651	5385085	0.251
1534	Experiment-5925	191	1.969	2.056	1	1	1.309	2728683	0.185
1535	Experiment-5925	192	2.651	2.714	1	1	2.874	6275559	0.208
1536	Experiment-5925	193	1.991	1.902	1	1	1.671	3482280	0.254
1537	Experiment-5925	194	1.937	1.902	1	1	1.639	3379789	0.178
1538	Experiment-5925	195	3.917	3.491	1	1	2.778	6592548	0.226
1539	Experiment-5925	196	3.321	3.048	1	1	2.938	5458850	0.205
1540	Experiment-5925	197	2.938	2.637	1	1	2.672	6122856	0.231
1541	Experiment-5925	198	3.311	3.178	2	1	1.267	2908679	0.478
1542	Experiment-5925	198	3.311	3.178	2	2	1.501	3160611	0.940
1543	Experiment-5925	199	3.279	3.097	1	1	2.619	5460847	0.144
1544	Experiment-5925	200	3.875	3.467	2	1	1.607	3425068	0.655
1545	Experiment-5925	200	3.875	3.467	2	2	1.831	3533171	0.973
1546	Experiment-5925	201	2.821	2.579	1	1	2.651	4933592	0.182
1547	Experiment-5925	202	3.417	3.150	1	1	3.151	6679293	0.198
1548	Experiment-5925	203	2.406	2.406	1	1	1.799	2867044	0.091
1549	Experiment-5925	204	2.374	2.291	1	1	2.193	3844355	0.243
1550	Experiment-5925	205	2.140	2.186	1	1	1.693	2862415	0.241
1551	Experiment-5925	206	3.023	2.971	1	1	2.959	5431556	0.221
1552	Experiment-5925	207	2.746	2.679	1	1	2.640	4054133	0.270
1553	Experiment-5925	208	3.300	3.348	1	1	3.268	6130658	0.301
1554	Experiment-5925	209	3.044	3.178	1	1	2.885	5635613	0.307
1555	Experiment-5925	210	2.448	2.265	1	1	2.225	4505570	0.258
1556	Experiment-5925	211	2.321	2.510	1	1	2.299	4916917	0.278
1557	Experiment-5925	212	2.246	2.127	1	1	1.703	3794872	0.158
1558	Experiment-5925	213	2.938	3.361	1	1	3.449	8258311	0.168
1559	Experiment-5925	214	2.981	3.223	1	1	3.013	5985838	0.242
1560	Experiment-5925	215	2.661	3.165	1	1	2.321	6651557	0.256
1561	Experiment-5925	216	3.683	3.834	2	1	1.895	2884364	0.776
1562	Experiment-5925	216	3.683	3.834	2	2	2.161	2990316	1.106
1563	Experiment-5925	217	2.448	2.679	1	1	2.299	5445832	0.341
1564	Experiment-5925	218	2.597	2.976	0
1565	Experiment-5925	219	2.459	2.630	1	1	2.257	5563956	0.345
1566	Experiment-5925	220	2.427	2.417	1	1	1.905	4221151	0.301
1567	Experiment-5925	221	3.917	3.508	2	1	2.086	3226689	0.649
1568	Experiment-5925	221	3.917	3.508	2	2	2.172	3366250	1.019
1569	Experiment-5925	222	3.332	3.263	1	1	3.396	5236126	0.255
1570	Experiment-5925	223	3.704	3.444	2	1	1.682	3188373	0.455
1571	Experiment-5925	223	3.704	3.444	2	2	1.575	3096201	1.041
1572	Experiment-5925	224	2.140	2.232	1	1	1.980	2162683	0.197
1573	Experiment-5925	225	2.704	2.604	1	1	2.746	4142974	0.203
1574	Experiment-5925	226	2.523	2.393	1	1	2.597	4347868	0.258
1575	Experiment-5925	227	6.557	4.550	4	1	2.342	3345673	1.158
1576	Experiment-5925	227	6.557	4.550	4	2	1.714	3114127	0.577
1577	Experiment-5925	227	6.557	4.550	4	3	1.671	3081087	0.913
1578	Experiment-5925	227	6.557	4.550	4	4	1.767	3147112	1.704
1579	Experiment-5925	228	2.629	2.519	1	1	3.130	4091774	0.308
1580	Experiment-5925	229	3.162	2.951	1	1	2.810	4890228	0.287
1581	Experiment-5925	230	2.033	2.089	1	1	2.150	2799139	0.244
1582	Experiment-5925	231	2.778	2.816	1	1	2.906	5737419	0.314
1583	Experiment-5925	232	1.160	1.551	0
1584	Experiment-5925	233	2.033	2.127	1	1	1.671	3606220	0.393
1585	Experiment-5925	234	2.864	3.034	1	1	3.087	5499069	0.301
1586	Experiment-5925	235	2.938	2.807	1	1	2.597	4040881	0.220
1587	Experiment-5925	236	3.300	3.290	1	1	3.172	6691816	0.371
1588	Experiment-5925	237	2.906	2.724	1	1	2.757	4282921	0.151
1589	Experiment-5925	238	2.714	2.519	1	1	2.140	3567966	0.218
1590	Experiment-5925	239	3.013	2.807	1	1	2.789	4726878	0.273
1591	Experiment-5925	240	2.267	2.127	1	1	2.406	3117157	0.275
1592	Experiment-5925	241	2.257	2.208	1	1	1.969	3937172	0.106
1593	Experiment-5925	242	2.225	2.222	1	1	2.278	3350812	0.103
1594	Experiment-5925	243	3.555	3.158	1	1	2.885	4965733	0.176
1595	Experiment-5925	244	2.597	2.778	1	1	2.353	4879458	0.118
1596	Experiment-5925	245	1.884	2.063	1	1	6.557	5911689	0.815
1597	Experiment-5925	246	2.597	2.485	1	1	1.810	3595866	0.192
1598	Experiment-5925	247	2.384	2.265	1	1	2.299	3047445	0.201
1599	Experiment-5925	248	2.299	2.232	1	1	2.023	2920143	0.104
1600	Experiment-5925	249	3.481	3.303	1	1	2.800	4053596	0.135
1601	Experiment-5925	250	3.885	3.434	2	1	1.746	3176628	0.672
1602	Experiment-5925	250	3.885	3.434	2	2	1.565	2734549	0.920
1603	Experiment-5925	251	2.810	2.604	1	1	2.448	4187141	0.139
1604	Experiment-5925	252	1.980	1.927	1	1	1.916	2787370	0.070
1605	Experiment-5925	253	3.172	3.013	1	1	3.268	3717043	0.183
1606	Experiment-5925	254	3.098	2.951	1	1	3.300	4149160	0.148
1607	Experiment-5925	255	3.619	3.158	1	1	2.991	7511958	0.179
1608	Experiment-5926	1	2.821	2.679	1	1	2.225	3555324	0.384
1609	Experiment-5926	2	2.172	2.415	1	1	2.331	5310346	0.392
1610	Experiment-5926	3	2.587	2.839	1	1	2.448	3883437	0.367
1611	Experiment-5926	4	3.023	2.951	1	1	2.917	6961847	0.285
1612	Experiment-5926	5	3.247	3.659	2	1	1.693	2894794	0.691
1613	Experiment-5926	5	3.247	3.659	2	2	1.916	2524049	1.115
1614	Experiment-5926	6	3.193	3.205	2	1	1.544	3587025	0.658
1615	Experiment-5926	6	3.193	3.205	2	2	1.512	3707136	0.916
1616	Experiment-5926	7	3.438	3.097	1	1	2.778	5063351	0.281
1617	Experiment-5926	8	2.917	2.776	1	1	2.853	6874574	0.366
1618	Experiment-5926	9	2.736	2.891	1	1	2.565	6306623	0.345
1619	Experiment-5926	10	2.097	1.958	1	1	2.118	4308776	0.329
1620	Experiment-5926	11	4.460	4.230	2	1	2.470	4175467	1.182
1621	Experiment-5926	11	4.460	4.230	2	2	2.491	4141445	0.889
1622	Experiment-5926	12	2.395	2.319	1	1	2.683	3532337	0.325
1623	Experiment-5926	13	3.641	4.036	2	1	2.235	3853324	0.553
1624	Experiment-5926	13	3.641	4.036	2	2	1.565	3058874	1.220
1625	Experiment-5926	14	1.969	2.063	1	1	2.150	5137376	0.404
1626	Experiment-5926	15	2.299	2.127	1	1	2.172	4178521	0.315
1627	Experiment-5926	16	2.140	1.947	1	1	1.884	4042202	0.281
1628	Experiment-5926	17	2.544	2.253	1	1	2.140	4478504	0.353
1629	Experiment-5926	18	2.544	2.353	1	1	1.991	3873659	0.245
1630	Experiment-5926	19	2.693	2.663	1	1	2.374	3060201	0.340
1631	Experiment-5926	20	2.118	2.089	1	1	1.884	3538329	0.229
1632	Experiment-5926	21	2.299	2.284	1	1	1.597	3202267	0.351
1633	Experiment-5926	22	2.874	2.933	1	1	1.778	3131808	0.385
1634	Experiment-5926	23	4.077	3.593	2	1	1.905	4267736	0.427
1635	Experiment-5926	23	4.077	3.593	2	2	1.778	3988880	1.190
1636	Experiment-5926	24	3.353	3.279	2	1	1.842	2194934	0.469
1637	Experiment-5926	24	3.353	3.279	2	2	1.842	2243962	1.059
1638	Experiment-5926	25	1.969	1.802	1	1	2.086	4463885	0.276
1639	Experiment-5926	26	3.960	3.394	2	1	2.012	4176965	0.446
1640	Experiment-5926	26	3.960	3.394	2	2	1.895	3558087	1.126
1641	Experiment-5926	27	3.268	3.417	2	1	1.512	3859342	0.396
1642	Experiment-5926	27	3.268	3.417	2	2	1.490	4450196	1.153
1643	Experiment-5926	28	3.651	3.292	1	1	3.492	7583184	0.293
1644	Experiment-5926	29	3.971	3.737	1	1	3.119	5554006	0.441
1645	Experiment-5926	30	2.491	2.461	1	1	2.172	5803246	0.306
1646	Experiment-5926	31	2.363	2.357	1	1	2.001	2865478	0.325
1647	Experiment-5926	32	3.247	3.157	1	1	3.470	4530022	0.350
1648	Experiment-5926	33	2.576	2.493	1	1	1.927	3631061	0.291
1649	Experiment-5926	34	2.597	2.265	1	1	2.331	3062802	0.275
1650	Experiment-5926	35	2.874	2.753	1	1	2.959	5822853	0.280
1651	Experiment-5926	36	2.278	2.208	1	1	1.693	3891482	0.302
1652	Experiment-5926	37	2.800	2.918	1	1	3.555	4878567	0.273
1653	Experiment-5926	38	2.597	2.588	1	1	2.054	4587687	0.379
1654	Experiment-5926	39	3.885	3.394	2	1	1.831	3986831	0.464
1655	Experiment-5926	39	3.885	3.394	2	2	1.916	3950685	1.135
1656	Experiment-5926	40	2.278	2.382	1	1	2.278	3524244	0.281
1657	Experiment-5926	41	4.673	4.144	2	1	2.172	4588833	0.803
1658	Experiment-5926	41	4.673	4.144	2	2	2.555	6420168	1.161
1659	Experiment-5926	42	2.448	2.461	1	1	2.054	4388430	0.335
1660	Experiment-5926	43	3.013	2.878	1	1	2.778	6433488	0.236
1661	Experiment-5926	44	3.151	2.933	1	1	3.193	6683137	0.327
1662	Experiment-5926	45	2.278	2.690	1	1	1.788	5051369	0.353
1663	Experiment-5926	46	3.098	3.238	1	1	2.768	6229070	0.361
1664	Experiment-5926	47	3.044	2.778	1	1	2.246	3965559	0.323
1665	Experiment-5926	48	3.119	2.833	1	1	2.597	4821695	0.333
1666	Experiment-5926	49	3.768	3.929	2	1	1.916	3824938	0.606
1667	Experiment-5926	49	3.768	3.929	2	2	1.714	4003914	1.106
1668	Experiment-5926	50	2.321	2.598	1	1	2.044	5555701	0.322
1669	Experiment-5926	51	2.363	2.714	1	1	2.214	6325646	0.331
1670	Experiment-5926	52	2.438	2.208	1	1	1.980	3846556	0.301
1671	Experiment-5926	53	3.225	3.419	2	1	1.458	3204468	0.534
1672	Experiment-5926	53	3.225	3.419	2	2	1.575	2839652	1.032
1673	Experiment-5926	54	0.777	1.052	0
1674	Experiment-5926	55	3.822	3.359	2	1	1.384	3798507	0.466
1675	Experiment-5926	55	3.822	3.359	2	2	1.565	3700843	1.021
1676	Experiment-5926	56	2.938	2.816	1	1	3.108	4683879	0.280
1677	Experiment-5926	57	2.512	2.206	1	1	2.693	4801312	0.341
1678	Experiment-5926	58	3.470	3.434	2	1	1.501	2645233	0.457
1679	Experiment-5926	58	3.470	3.434	2	2	1.639	2331341	1.078
1680	Experiment-5926	59	3.353	3.008	1	1	3.034	7261074	0.266
1681	Experiment-5926	60	3.481	2.935	1	1	2.576	5857492	0.335
1682	Experiment-5926	61	3.130	2.976	1	1	2.097	4141985	0.228
1683	Experiment-5926	62	3.736	3.529	2	1	1.916	2697691	0.497
1684	Experiment-5926	62	3.736	3.529	2	2	1.735	2468052	1.090
1685	Experiment-5926	63	2.938	2.588	1	1	2.406	4361288	0.370
1686	Experiment-5926	64	2.938	2.818	1	1	2.331	5549243	0.323
1687	Experiment-5926	65	2.821	2.512	1	1	2.810	6708778	0.347
1688	Experiment-5926	66	2.991	2.807	1	1	3.013	6092991	0.335
1689	Experiment-5926	67	3.619	3.263	1	1	2.895	7368059	0.350
1690	Experiment-5926	68	1.863	1.902	1	1	1.831	4181975	0.427
1691	Experiment-5926	69	3.023	2.726	1	1	2.917	6893471	0.307
1692	Experiment-5926	70	1.991	2.206	1	1	1.863	4762627	0.375
1693	Experiment-5926	71	2.959	2.630	1	1	2.651	6271323	0.394
1694	Experiment-5926	72	3.257	3.327	1	1	3.247	8660852	0.257
1695	Experiment-5926	73	4.609	4.601	2	1	2.544	5045757	0.939
1696	Experiment-5926	73	4.609	4.601	2	2	2.267	4724599	1.358
1697	Experiment-5926	74	1.927	2.104	1	1	1.501	4086339	0.369
1698	Experiment-5926	75	2.640	2.328	1	1	2.438	4705884	0.319
1699	Experiment-5926	76	3.864	3.526	2	1	1.756	3777230	0.538
1700	Experiment-5926	76	3.864	3.526	2	2	2.033	4055172	1.093
1701	Experiment-5926	77	2.416	2.284	1	1	2.076	3908337	0.349
1702	Experiment-5926	78	2.299	2.176	1	1	1.756	3326902	0.319
1703	Experiment-5926	79	1.937	2.089	1	1	1.810	3582827	0.262
1704	Experiment-5926	80	2.193	2.355	1	1	2.054	4189732	0.383
1705	Experiment-5926	81	3.321	3.292	2	1	1.565	3273910	0.405
1706	Experiment-5926	81	3.321	3.292	2	2	1.256	3146659	1.067
1707	Experiment-5926	82	2.118	2.089	1	1	1.629	2629505	0.245
1708	Experiment-5926	83	2.821	2.741	1	1	2.310	4419903	0.307
1709	Experiment-5926	84	2.651	2.552	1	1	2.246	4972174	0.388
1710	Experiment-5926	85	3.779	3.756	2	1	1.575	4495113	0.628
1711	Experiment-5926	85	3.779	3.756	2	2	1.735	3922733	1.073
1712	Experiment-5926	86	2.778	2.637	1	1	2.225	5460278	0.267
1713	Experiment-5926	87	3.545	3.394	1	1	3.087	8125257	0.242
1714	Experiment-5926	88	2.384	2.127	0
1715	Experiment-5926	89	2.023	2.339	1	1	2.001	5817563	0.299
1716	Experiment-5926	90	1.959	2.032	1	1	1.895	4678294	0.307
1717	Experiment-5926	91	2.534	2.339	1	1	2.129	3915298	0.299
1718	Experiment-5926	92	3.300	2.878	1	1	3.332	8587621	0.292
1719	Experiment-5926	93	2.619	2.353	1	1	2.714	5689771	0.264
1720	Experiment-5926	94	2.597	2.529	1	1	5.078	10809040	0.989
1721	Experiment-5926	95	1.927	1.860	1	1	1.607	2439274	0.240
1722	Experiment-5926	96	2.736	2.485	1	1	2.395	5590369	0.332
1723	Experiment-5926	97	4.194	3.664	2	1	2.193	5908556	0.590
1724	Experiment-5926	97	4.194	3.664	2	2	2.076	5624999	1.123
1725	Experiment-5926	98	3.673	3.380	1	1	3.460	7428005	0.418
1726	Experiment-5926	99	3.151	2.951	1	1	2.672	6360580	0.381
1727	Experiment-5926	100	2.204	2.089	1	1	1.437	3391061	0.296
1728	Experiment-5926	101	3.385	2.999	1	1	3.002	8195759	0.295
1729	Experiment-5926	102	2.608	2.406	1	1	2.416	4934353	0.329
1730	Experiment-5926	103	3.098	3.394	1	1	2.864	6736242	0.407
1731	Experiment-5926	104	2.981	2.933	1	1	2.044	5490456	0.354
1732	Experiment-5926	105	2.129	2.382	1	1	1.810	4865325	0.432
1733	Experiment-5926	106	2.204	2.189	1	1	1.895	5671474	0.318
1734	Experiment-5926	107	3.470	3.384	1	1	3.289	7200597	0.371
1735	Experiment-5926	108	3.353	3.034	2	1	1.469	2799245	0.602
1736	Experiment-5926	108	3.353	3.034	2	2	1.341	2888951	0.862
1737	Experiment-5926	109	4.301	3.784	2	1	1.756	3764160	0.687
1738	Experiment-5926	109	4.301	3.784	2	2	1.874	3765795	1.022
1739	Experiment-5926	110	2.917	2.920	1	1	2.299	5531503	0.241
1740	Experiment-5926	111	2.608	2.307	1	1	2.161	5116567	0.217
1741	Experiment-5926	112	4.780	4.550	2	1	1.980	3610749	0.803
1742	Experiment-5926	112	4.780	4.550	2	2	1.852	3382214	1.243
1743	Experiment-5926	113	5.248	5.266	1	1	5.227	12337671	0.153
1744	Experiment-5926	114	2.406	2.604	1	1	2.459	7272229	0.350
1745	Experiment-5926	115	3.449	3.185	1	1	3.492	8891152	0.417
1746	Experiment-5926	116	3.140	2.971	1	1	2.746	7393113	0.326
1747	Experiment-5926	117	2.736	2.563	1	1	2.012	4611927	0.287
1748	Experiment-5926	118	4.066	3.683	2	1	1.618	3543760	0.874
1749	Experiment-5926	118	4.066	3.683	2	2	1.863	3955690	0.911
1750	Experiment-5926	119	2.842	2.643	1	1	2.459	4481742	0.203
1751	Experiment-5926	120	2.959	3.095	1	1	2.853	6033853	0.290
1752	Experiment-5926	121	3.300	3.008	1	1	2.981	6709402	0.275
1753	Experiment-5926	122	2.736	2.495	1	1	2.491	6076912	0.379
1754	Experiment-5926	123	2.949	2.452	1	1	2.597	5721341	0.270
1755	Experiment-5926	124	2.140	2.056	1	1	1.575	3938987	0.326
1756	Experiment-5926	125	1.959	2.003	1	1	1.597	3813718	0.385
1757	Experiment-5926	126	4.556	4.309	2	1	1.874	4273386	0.738
1758	Experiment-5926	126	4.556	4.309	2	2	2.182	5115740	1.279
1759	Experiment-5926	127	2.448	2.604	1	1	2.906	7033321	0.532
1760	Experiment-5926	128	2.118	2.035	1	1	1.522	3454712	0.324
1761	Experiment-5926	129	2.108	2.232	1	1	1.863	4486424	0.431
1762	Experiment-5926	130	3.460	3.334	1	1	3.151	7708090	0.293
1763	Experiment-5926	131	2.981	2.741	1	1	2.640	6190641	0.348
1764	Experiment-5926	132	2.406	2.353	1	1	2.225	6233829	0.272
1765	Experiment-5926	133	3.130	3.008	1	1	2.608	6905230	0.320
1766	Experiment-5926	134	2.800	2.604	1	1	2.150	5575609	0.227
1767	Experiment-5926	135	1.916	1.897	1	1	1.724	5627476	0.369
1768	Experiment-5926	136	2.416	2.232	1	1	1.693	3823605	0.300
1769	Experiment-5926	137	3.736	3.123	2	1	1.682	4769239	0.651
1770	Experiment-5926	137	3.736	3.123	2	2	1.831	5068632	0.833
1771	Experiment-5926	138	4.524	4.568	1	1	4.407	12605338	0.368
1772	Experiment-5926	139	2.874	2.741	1	1	2.565	7583289	0.353
1773	Experiment-5926	140	2.938	2.726	1	1	2.427	5636759	0.308
1774	Experiment-5926	141	3.311	2.905	1	1	3.034	8299150	0.294
1775	Experiment-5926	142	3.566	3.205	1	1	3.151	7748157	0.360
1776	Experiment-5926	143	2.853	2.630	1	1	2.480	5413883	0.311
1777	Experiment-5926	144	2.874	2.428	1	1	2.619	6509043	0.374
1778	Experiment-5926	145	3.076	2.778	1	1	2.310	5760721	0.329
1779	Experiment-5926	146	1.969	1.805	1	1	1.607	4714977	0.346
1780	Experiment-5926	147	2.023	1.805	1	1	1.554	4382110	0.320
1781	Experiment-5926	148	4.141	4.054	1	1	4.130	12585794	0.366
1782	Experiment-5926	149	2.906	3.078	1	1	2.757	9477366	0.324
1783	Experiment-5926	150	4.524	3.877	1	1	4.034	10928781	0.305
1784	Experiment-5926	151	2.406	2.176	1	1	2.001	5727395	0.364
1785	Experiment-5926	152	3.555	3.200	1	1	3.183	6086981	0.383
1786	Experiment-5926	153	3.257	3.158	2	1	1.384	4208159	0.438
1787	Experiment-5926	153	3.257	3.158	2	2	1.171	4076507	1.031
1788	Experiment-5926	154	2.502	2.284	1	1	2.395	4431455	0.313
1789	Experiment-5926	155	2.384	2.435	1	1	1.916	5634947	0.296
1790	Experiment-5926	156	1.959	1.958	1	1	1.650	3013065	0.361
1791	Experiment-5926	157	2.991	2.637	1	1	2.225	5612072	0.350
1792	Experiment-5926	158	3.023	2.778	1	1	3.055	5515681	0.338
1793	Experiment-5926	159	3.779	3.430	1	1	3.225	8566824	0.340
1794	Experiment-5926	160	3.172	2.918	1	1	2.778	5204444	0.367
1795	Experiment-5926	161	3.364	2.874	1	1	2.800	6065274	0.276
1796	Experiment-5926	162	3.162	2.807	1	1	2.864	7132610	0.360
1797	Experiment-5926	163	2.480	2.512	1	1	2.086	6123104	0.500
1798	Experiment-5926	164	1.969	1.938	1	1	1.650	3963645	0.453
1799	Experiment-5926	165	4.152	4.130	2	1	1.575	4890186	0.716
1800	Experiment-5926	165	4.152	4.130	2	2	1.905	4746946	1.111
1801	Experiment-5926	166	3.907	3.430	2	1	1.501	4309255	0.464
1802	Experiment-5926	166	3.907	3.430	2	2	1.937	5169642	1.065
1803	Experiment-5926	167	2.140	2.003	1	1	1.703	4153076	0.304
1804	Experiment-5926	168	3.694	3.238	1	1	3.130	8960123	0.257
1805	Experiment-5926	169	2.704	2.406	1	1	2.661	6302259	0.349
1806	Experiment-5926	170	2.555	2.604	1	1	2.416	7901771	0.342
1807	Experiment-5926	171	3.981	3.403	1	1	2.895	8672337	0.339
1808	Experiment-5926	172	3.896	3.582	1	1	3.428	7629633	0.296
1809	Experiment-5926	173	3.715	3.529	2	1	1.895	6082922	0.933
1810	Experiment-5926	173	3.715	3.529	2	2	1.671	5400507	0.867
1811	Experiment-5926	174	3.662	3.491	2	1	1.629	3628701	0.517
1812	Experiment-5926	174	3.662	3.491	2	2	1.490	3173582	1.137
1813	Experiment-5926	175	3.545	3.430	1	1	2.810	6965319	0.296
1814	Experiment-5926	176	3.843	3.751	1	1	3.428	6220650	0.307
1815	Experiment-5926	177	3.587	3.225	1	1	2.757	7578085	0.438
1816	Experiment-5926	178	3.225	2.954	1	1	3.183	7501449	0.366
1817	Experiment-5926	179	2.661	2.461	1	1	2.406	5676561	0.253
1818	Experiment-5926	180	3.555	3.178	1	1	3.023	7154797	0.392
1819	Experiment-5926	181	4.396	4.013	1	1	4.088	11205836	0.425
1820	Experiment-5926	182	3.704	3.468	1	1	4.152	6143492	0.386
1821	Experiment-5926	183	2.672	2.653	1	1	2.278	7597604	0.359
1822	Experiment-5926	184	3.822	3.406	2	1	1.884	4598829	0.731
1823	Experiment-5926	184	3.822	3.406	2	2	1.565	4351175	0.917
1824	Experiment-5926	185	2.959	2.854	1	1	2.193	7202281	0.396
1825	Experiment-5926	186	3.119	2.753	1	1	3.225	8387168	0.353
1826	Experiment-5926	187	3.917	3.852	1	1	3.449	4951212	0.383
1827	Experiment-5926	188	2.895	2.604	1	1	1.831	5038107	0.261
1828	Experiment-5926	189	3.172	2.891	1	1	2.693	5295999	0.282
1829	Experiment-5926	190	2.757	2.630	1	1	2.512	6046215	0.258
1830	Experiment-5926	191	2.044	1.938	1	1	1.895	4238177	0.269
1831	Experiment-5926	192	1.969	1.993	1	1	1.810	4745010	0.266
1832	Experiment-5926	193	2.938	2.951	1	1	2.704	7619345	0.339
1833	Experiment-5926	194	2.523	2.563	1	1	2.289	6424987	0.340
1834	Experiment-5926	195	3.215	2.816	1	1	2.416	5237948	0.357
1835	Experiment-5926	196	2.086	1.985	1	1	1.884	4763937	0.219
1836	Experiment-5926	197	3.523	3.359	1	1	3.353	7300568	0.244
1837	Experiment-5926	198	1.948	1.947	1	1	1.980	4759742	0.411
1838	Experiment-5926	199	3.332	3.430	1	1	2.651	7391875	0.248
1839	Experiment-5926	200	1.810	1.775	1	1	1.703	4330586	0.405
1840	Experiment-5926	201	3.108	2.630	1	1	2.502	6623759	0.287
1841	Experiment-5926	202	2.044	2.263	1	1	1.703	4973920	0.394
1842	Experiment-5926	203	3.257	2.905	1	1	3.172	7286850	0.314
1843	Experiment-5926	204	2.565	2.375	1	1	2.118	6542201	0.318
1844	Experiment-5926	205	2.235	2.087	1	1	1.959	5360533	0.443
1845	Experiment-5926	206	2.629	2.495	1	1	2.065	6793600	0.372
1846	Experiment-5926	207	2.342	2.630	1	1	2.225	7596282	0.384
1847	Experiment-5926	208	2.693	2.612	1	1	2.353	6181186	0.289
1848	Experiment-5926	209	2.470	2.512	1	1	2.363	7205037	0.445
1849	Experiment-5926	210	2.640	2.409	1	1	2.150	5572892	0.457
1850	Experiment-5926	211	3.758	3.564	2	1	1.416	4169201	0.482
1851	Experiment-5926	211	3.758	3.564	2	2	1.661	4281304	1.119
1852	Experiment-5926	212	2.374	2.176	1	1	2.204	6157677	0.406
1853	Experiment-5926	213	2.619	2.353	1	1	2.353	6260624	0.391
1854	Experiment-5926	214	2.342	2.519	1	1	1.671	5890315	0.369
1855	Experiment-5926	215	3.183	3.223	1	1	2.629	6553120	0.393
1856	Experiment-5926	216	4.450	4.054	2	1	1.980	5810209	0.798
1857	Experiment-5926	216	4.450	4.054	2	2	1.991	4882797	1.010
1858	Experiment-5926	217	3.928	3.361	2	1	1.863	5119805	0.480
1859	Experiment-5926	217	3.928	3.361	2	2	1.618	4379138	1.053
1860	Experiment-5926	218	2.076	2.127	1	1	1.767	6249297	0.340
1861	Experiment-5926	219	3.172	3.008	1	1	2.906	9039633	0.280
1862	Experiment-5926	220	2.001	2.147	1	1	1.842	5169031	0.401
1863	Experiment-5926	221	2.938	2.663	1	1	2.448	6361340	0.339
1864	Experiment-5926	222	3.513	3.522	2	1	1.650	5208492	0.513
1865	Experiment-5926	222	3.513	3.522	2	2	1.384	3973849	1.141
1866	Experiment-5926	223	3.353	3.434	2	1	1.309	3878145	0.481
1867	Experiment-5926	223	3.353	3.434	2	2	1.490	4120046	1.109
1868	Experiment-5926	224	2.374	2.227	1	1	2.214	6076758	0.367
1869	Experiment-5926	225	3.321	3.258	1	1	3.343	9635476	0.365
1870	Experiment-5926	226	3.736	3.240	1	1	3.193	8108154	0.316
1871	Experiment-5926	227	3.140	2.818	1	1	3.076	9359908	0.327
1872	Experiment-5926	228	3.087	3.509	2	1	1.575	6275821	0.440
1873	Experiment-5926	228	3.087	3.509	2	2	1.384	4896882	1.143
1874	Experiment-5926	229	2.491	2.452	1	1	1.895	5163989	0.460
1875	Experiment-5926	230	2.204	2.222	1	1	1.959	6940413	0.260
1876	Experiment-5926	231	1.767	2.003	1	1	1.842	7675028	0.356
1877	Experiment-5926	232	3.364	3.158	2	1	1.288	3489488	0.693
1878	Experiment-5926	232	3.364	3.158	2	2	1.405	3830541	0.936
1879	Experiment-5926	233	4.141	3.740	2	1	1.724	3832605	0.439
1880	Experiment-5926	233	4.141	3.740	2	2	1.586	3536158	1.136
1881	Experiment-5926	234	2.416	2.232	1	1	2.044	5333919	0.303
1882	Experiment-5926	235	2.512	2.284	1	1	1.905	4292060	0.355
1883	Experiment-5926	236	2.225	2.003	1	1	2.214	6110300	0.324
1884	Experiment-5926	237	2.746	2.579	1	1	2.182	5328891	0.430
1885	Experiment-5926	238	3.353	3.157	1	1	2.949	7774862	0.377
1886	Experiment-5926	239	2.374	2.284	1	1	2.161	4875302	0.309
1887	Experiment-5926	240	2.565	2.307	1	1	2.129	6160608	0.358
1888	Experiment-5926	241	3.204	2.839	1	1	2.629	6196746	0.302
1889	Experiment-5926	242	2.619	2.435	1	1	2.161	4439696	0.307
1890	Experiment-5926	243	4.364	4.230	2	1	1.916	5424519	0.600
1891	Experiment-5926	243	4.364	4.230	2	2	1.948	5575162	1.345
1892	Experiment-5926	244	3.023	3.036	1	1	2.917	8469320	0.422
1893	Experiment-5926	245	4.173	4.209	2	1	1.554	4596807	0.749
1894	Experiment-5926	245	4.173	4.209	2	2	1.831	4660796	1.276
1895	Experiment-5926	246	3.023	2.778	1	1	2.448	5571732	0.417
1896	Experiment-5926	247	3.098	2.803	1	1	2.800	5961992	0.389
1897	Experiment-5926	248	2.363	2.186	1	1	1.661	4130804	0.401
1898	Experiment-5926	249	3.385	2.816	1	1	3.076	7879158	0.399
1899	Experiment-5926	250	3.044	2.630	1	1	2.895	8781022	0.427
1900	Experiment-5926	251	2.906	2.480	1	1	2.225	5790223	0.341
1901	Experiment-5926	252	4.045	3.599	1	1	3.268	7771327	0.392
1902	Experiment-5926	253	2.683	2.400	1	1	2.470	5044815	0.450
1903	Experiment-5926	254	2.161	1.947	1	1	1.916	5505511	0.398
1904	Experiment-5926	255	2.874	2.548	1	1	2.416	6271086	0.330
1905	Experiment-5926	256	2.427	2.208	1	1	2.033	5746021	0.372
1906	Experiment-5926	257	2.118	2.104	1	1	2.065	3695989	0.314
1907	Experiment-5926	258	2.597	2.510	1	1	2.491	5428315	0.325
1908	Experiment-5926	259	3.162	2.833	1	1	2.864	7276169	0.389
1909	Experiment-5926	260	3.609	3.200	1	1	2.874	7497703	0.372
1910	Experiment-5926	261	2.374	2.215	1	1	1.767	4346651	0.379
1911	Experiment-5926	262	3.545	3.290	2	1	1.448	3687655	0.749
1912	Experiment-5926	262	3.545	3.290	2	2	1.501	4001704	0.907
1913	Experiment-5926	263	2.629	2.630	1	1	2.427	7458019	0.336
1914	Experiment-5926	264	3.609	3.258	1	1	3.204	8995651	0.365
1915	Experiment-5926	265	2.587	2.741	1	1	2.363	7661198	0.358
1916	Experiment-5926	266	3.523	3.279	1	1	2.917	8724353	0.420
1917	Experiment-5926	267	3.577	3.240	2	1	1.309	3637396	0.418
1918	Experiment-5926	267	3.577	3.240	2	2	1.512	3912297	1.106
1919	Experiment-5926	268	2.970	2.839	1	1	2.864	6482309	0.311
1920	Experiment-5926	269	2.310	2.176	1	1	2.225	6864332	0.574
1921	Experiment-5926	270	2.321	2.406	1	1	1.788	5637469	0.332
1922	Experiment-5926	271	2.895	2.428	1	1	2.150	5516979	0.413
1923	Experiment-5926	272	2.661	3.095	1	1	2.480	8893837	0.418
1924	Experiment-5926	273	3.236	3.205	1	1	2.885	9735654	0.448
1925	Experiment-5926	274	2.086	1.985	1	1	2.012	5036679	0.470
1926	Experiment-5926	275	3.651	3.327	1	1	3.438	8336573	0.427
1927	Experiment-5926	276	2.182	2.089	1	1	1.575	4263892	0.326
1928	Experiment-5926	277	2.299	2.215	1	1	1.724	5999535	0.357
1929	Experiment-5926	278	3.044	2.778	1	1	2.512	5900774	0.326
1930	Experiment-5926	279	3.694	3.334	1	1	3.321	8319373	0.296
1931	Experiment-5926	280	2.651	2.610	1	1	2.384	7048500	0.401
1932	Experiment-5926	281	2.225	2.074	1	1	1.810	5391835	0.406
1933	Experiment-5926	282	2.321	2.222	1	1	2.289	6030902	0.438
1934	Experiment-5926	283	3.715	3.380	1	1	2.959	9090054	0.402
1935	Experiment-5926	284	2.289	2.089	1	1	1.810	5945414	0.340
1936	Experiment-5926	285	3.822	3.373	1	1	3.044	7806176	0.308
1937	Experiment-5926	286	1.969	2.127	1	1	1.778	5853175	0.396
1938	Experiment-5926	287	3.513	3.240	1	1	2.789	8890600	0.466
1939	Experiment-5926	288	3.247	3.292	1	1	2.864	9313658	0.424
1940	Experiment-5926	289	3.960	3.430	2	1	1.512	4309186	0.675
1941	Experiment-5926	289	3.960	3.430	2	2	1.416	4147809	0.903
1942	Experiment-5926	290	3.662	3.258	1	1	2.746	7469740	0.417
1943	Experiment-5926	291	2.310	2.169	1	1	1.831	4263896	0.479
1944	Experiment-5926	292	2.619	2.498	1	1	2.214	5462518	0.327
1945	Experiment-5926	293	3.885	3.635	1	1	3.247	9662816	0.391
1946	Experiment-5926	294	2.406	2.227	1	1	1.884	4026408	0.340
1947	Experiment-5926	295	2.438	2.232	1	1	1.980	4328579	0.321
1948	Experiment-5926	296	3.609	3.720	2	1	1.522	4961080	0.519
1949	Experiment-5926	296	3.609	3.720	2	2	1.405	4327964	1.103
1950	Experiment-5926	297	3.289	2.846	1	1	2.927	6697837	0.428
1951	Experiment-5926	298	3.704	3.604	2	1	1.629	4159485	0.539
1952	Experiment-5926	298	3.704	3.604	2	2	1.544	3918476	1.155
1953	Experiment-5926	299	2.651	2.353	1	1	2.395	5457055	0.409
1954	Experiment-5926	300	3.225	2.833	1	1	2.864	7880339	0.360
1955	Experiment-5926	301	3.598	3.562	2	1	1.565	4713135	0.420
1956	Experiment-5926	301	3.598	3.562	2	2	1.544	3933606	1.124
1957	Experiment-5926	302	3.268	2.891	1	1	2.523	6777046	0.438
1958	Experiment-5926	303	2.395	2.690	1	1	2.257	8748150	0.405
1959	Experiment-5926	304	3.268	3.238	1	1	3.034	9346197	0.359
1960	Experiment-5926	305	3.236	2.999	1	1	3.172	6871773	0.449
1961	Experiment-5926	306	2.619	2.643	1	1	2.353	8275037	0.390
1962	Experiment-5926	307	2.342	2.222	1	1	1.969	4824699	0.421
1963	Experiment-5926	308	2.299	2.056	1	1	1.948	4748311	0.407
1964	Experiment-5926	309	1.959	1.938	1	1	1.714	4121994	0.472
1965	Experiment-5926	310	2.768	2.495	1	1	2.321	6008294	0.492
1966	Experiment-5926	311	2.459	2.284	1	1	1.927	5545149	0.398
1967	Experiment-5926	312	2.597	2.498	1	1	1.937	4721823	0.330
1968	Experiment-5926	313	1.948	1.846	1	1	1.533	4125767	0.447
1969	Experiment-5926	314	2.853	2.708	1	1	2.864	7173871	0.434
1970	Experiment-5926	315	3.044	3.078	2	1	1.618	4279687	0.767
1971	Experiment-5926	315	3.044	3.078	2	2	1.501	4343026	0.911
1972	Experiment-5926	316	3.758	3.509	1	1	3.449	9141647	0.484
1973	Experiment-5926	317	3.726	3.514	2	1	1.671	4180879	0.638
1974	Experiment-5926	317	3.726	3.514	2	2	1.724	4584505	1.070
1975	Experiment-5926	318	3.875	3.514	2	1	1.714	4776744	0.437
1976	Experiment-5926	318	3.875	3.514	2	2	1.863	4849202	1.190
1977	Experiment-5926	319	2.384	2.529	1	1	2.438	6377548	0.474
1978	Experiment-5926	320	3.577	3.384	2	1	1.714	4073075	0.735
1979	Experiment-5926	320	3.577	3.384	2	2	1.703	4335799	1.036
1980	Experiment-5926	321	2.661	2.512	1	1	2.544	4864789	0.359
1981	Experiment-5926	322	3.853	3.491	2	1	1.629	4312832	0.584
1982	Experiment-5926	322	3.853	3.491	2	2	1.724	4393443	1.058
1983	Experiment-5926	323	2.416	2.409	1	1	2.321	5898663	0.422
1984	Experiment-5926	324	3.236	2.971	1	1	2.864	7571251	0.386
1985	Experiment-5926	325	3.417	3.004	1	1	5.280	24948283	0.380
1986	Experiment-5926	326	2.416	2.307	1	1	2.534	6520914	0.436
1987	Experiment-5926	327	4.056	3.829	2	1	2.065	4589502	0.686
1988	Experiment-5926	327	4.056	3.829	2	2	1.884	4444527	1.229
[truncated: 1,835 more rows]
