# Supplementary material for: Transcription-induced domains form the elementary constraining building blocks of bacterial chromosomes
Source: Nat Struct Mol Biol. 2024 Jan 4;31(3):489–97. doi: 10.1038/s41594-023-01178-2 (PMC10948358; doi:10.1038/s41594-023-01178-2)
Supplement: Supplementary file 3 — Normalized longitudinal and lateral positions of the foci in cells containing 1 parSP1 and 1 parSpMT1 foci. Proportion of cell with colocalized parSP1 and parSpMT1 foci. Median MSD slope of 1,000 foci for each replicate. MSD α slope of more than 1,000 lacI–YFP trajectories for each replicate. [file 41594_2023_1178_MOESM3_ESM.xlsx]

## Sheet: Fig 4b-h longitudinal 1Focus
Fig4 b-h: Normalized longitudinal position of the foci in cells containing 1 parSP1 and 1 parSpMT1 foci
parSP1 T7OFF	parSP1 T7 ON	parSP1 T7 OFF RIF	parSP1 T7 ON RIF	parSpMT1 T7OFF	parSpMT1 T7 ON	parSpMT1 T7 OFF RIF	parSpMT1 T7 ON RIF
0.326510078756549	0.435891964394586	0.498750965163283	0.141811356170812	0.280187257856220	0.363766613827582	0.373375312827965	0.324495541999061
0.323342660352992	0.272624932700308	0.292173853242556	0.150881720430108	0.413842075364514	0.768647583798466	0.451808557565064	0.888338019831286
0.462065265416903	0.202759211089526	0.377060172931004	0.175793787961088	0.404758364312268	0.329779252063342	0.335810202925594	0.208804786058005
0.317715112075199	0.324387544645103	0.261443448776944	0.111401660362030	0.0886216124765450	0.330105727813179	0.622487437185930	0.254279588034729
0.445531598513011	0.320060890069546	0.342192324658139	0.163867100784372	0.392086988304093	0.454045502486063	0.422203245089667	0.249086976562777
0.127195545848842	0.203949261727138	0.229891249452880	0.153871062702384	0.385553991211229	0.408421626674977	0.391442404426559	0.866110471806674
0.485745723717115	0.220113709100493	0.429283710991408	0.187150474704123	0.781007751937985	0.372091857200160	0.436473894394320	0.450893715164328
0.216520100502513	0.376437165775401	0.385290167728662	0.228022074589617	0.491112949701863	0.748566980397707	0.821409401119546	0.365832899900705
0.472130847953216	0.428085739329066	0.305388024391057	0.231783852781619	0.436747752780458	0.230741898806140	0.237913741223671	0.249869539859410
0.402064934510858	0.395537525354970	0.476795743422997	0.189672036823936	0.347612359550562	0.261911687707255	0.467662214743927	0.311091188524590
0.416892764857881	0.404621140719161	0.499026473099915	0.318133768979435	0.386671272887158	0.288176781259113	0.442890053754466	0.829545454545454
0.296082850703261	0.330308331511043	0.336332802657991	0.318360206156319	0.557001442244657	0.346470160116448	0.531089225341761	0.772309174091019
0.382560560662232	0.267445384170363	0.321890851845373	0.207907419344937	0.487491393160431	0.426346616108610	0.476799607485806	0.281036542408185
0.425523973585989	0.443045348628787	0.489843943522418	0.301741803278688	0.661058725745894	0.370325408868656	0.111619540520071	0.267364265797801
0.298950574784586	0.374022164276402	0.375408702213280	0.241500864318883	0.503106562940531	0.507125705553996	1.06078268109908	0.250915335515018
0.463953043256348	0.443371033616085	0.405659912241779	0.301531801531802	0.658570373106760	0.407037457434733	0.451352981730438	0.665435224772737
0.381890800561798	0.348377243222604	0.244144320480198	0.210834758713513	0.689459344122378	0.677465550711262	0.401326238881830	0.360105847713466
0.382803268384664	0.398373020574182	0.0941645579326739	0.366530219118709	0.149366132344956	0.407279420050332	0.259020745256120	0.410520796924152
0.398448541189033	0.481205385379958	0.162424803331791	0.234049070358685	0.327724971776103	0.392738589211618	0.416104734576758	0.473425578688737
0.340009177920545	0.419422590865402	0.359224650015632	0.256952279816818	0.254422817498555	0.242580492796977	0.445024433585073	0.501273941310842
0.155307301945306	0.430879915624529	0.495478751921084	0.244117923493844	0.0733325706440910	0.266500113558937	0.272838528543661	0.792835164835165
0.494698186825798	0.0964508440265125	0.279358074222668	0.303635040410618	0.223379981746273	0.550950226244344	0.312427763245939	0.329829308909242
0.313662549081425	0.346811257423186	0.367330677290837	0.218998646820027	0.239786008791359	0.381959594043441	0.362333579881657	0.375403498983780
0.493186445987574	0.267354095543324	0.420934553230273	0.275929106049315	0.585508486663814	0.443922678588659	0.453307392996109	0.628369547459565
0.329711856400567	0.255796582739411	0.488297552669360	0.362126935370055	0.462491610305127	0.416927503240697	0.481252698349440	0.874358581603737
0.395086811968969	0.362895229701443	0.331492049928281	0.318377447815795	0.430200317766909	0.708663023085080	0.402669557558100	0.394347859385770
0.0990235814296241	0.277813186034983	0.482287226223725	0.330923185867094	0.297226512658653	0.440649792217605	0.663222876151484	0.437753743219981
0.312872321895140	0.291174284176258	0.415854769748370	0.319748339741349	0.632364271405825	0.324387397899650	0.0525482157830989	0.803462362981839
0.381676131700752	0.264203852718849	0.150561726836657	0.404543299280141	0.294890124437384	0.261865625642079	0.703396711550172	0.309839378060892
0.188507755140584	0.250000000000000	0.258349523545194	0.280820335066436	0.386706386147831	0.465149083126611	0.349954716004658	0.416990819978217
0.405404421136968	0.133534399860128	0.343120070113935	0.429450008785802	0.456171413138073	0.392504930966469	0.482311842221633	0.414665779847024
0.282173829254192	0.294098475732050	0.411784594577980	0.386978984578332	0.337067685126247	0.722873010687450	0.147179201728824	0.0735565646988372
0.0459138923845479	0.279545620039321	0.369034863595154	0.450681318681319	0.282230428851848	0.353316740612488	0.279828432383388	0.403883812010444
0.243040766656526	0.247257801995612	0.476473629782833	0.366014432417430	0.321442845723421	0.308393759613272	0.369291491786419	0.540224240936247
0.295896482699457	0.0499085666057111	0.469822109275731	0.424341449806719	0.504003603242919	0.478950835379364	0.822155428405881	0.220187220187220
0.236582955668382	0.283731286715937	0.478762288883287	0.437877797745466	0.211456062542284	0.447289905519642	0.483337288537817	0.188857534884925
0.300927114534303	0.263947873640119	0.252240184757506	0.415179597150953	0.569967030352469	0.177218047537653	0.476336816226183	0.481284938831726
0.148183222848029	0.322522113858018	0.167188272113326	0.415754001684920	0.340096618357488	0.255245017233628	0.470043128569763	0.453083233477740
0.492823584077650	0.394115052611682	0.286304198210599	0.357270453733476	0.413735915321204	0.392166318383968	0.224382049436045	0.609114289298708
0.450294401694757	0.488839285714286	0.442037302725968	0.445981474740121	0.461396263520157	0.427725626144198	0.408303342856083	0.718976545842217
0.381405952343775	0.263509027097101	0.412261217236784	0.381211685331689	0.370166646294259	0.441897612011820	0.488569408437426	0.324282647476794
0.226076153381237	0.481868803476844	0.336002323265848	0.357180644157461	0.294420481424795	0.417249417249417	0.591961403630558	0.494923753545152
0.249576249422158	0.257775817790345	0.235872147433590	0.383205853009644	0.432865505854098	0.419691916785771	0.352517985611511	0.529041916167665
0.414329998590954	0.413973799126638	0.480884129419831	0.417136583661859	0.231546753198314	0.244853049048853	0.134358702377795	0.750094304036213
0.255214571888811	0.475243473279319	0.239116719242902	0.363740208877285	0.608222413738070	0.280885948511434	0.304646543583732	0.485563208794267
0.374397670108552	0.200588298791019	0.278423261755581	0.481463294868647	0.434875211621430	0.797577092511013	0.484832843643294	0.524744869965983
0.398218829516539	0.420320276263669	0.320682322485207	0.461809795143128	0.435202376531749	0.668939057644746	0.280369253956292	0.404566337185020
0.439246166311557	0.495629475297555	0.388416018158236	0.308799544360163	0.449015697375193	0.402727372704278	0.127905979239942	0.806917220710324
0.357097390197327	0.324984759195285	0.490053468831988	0.496597261605768	0.540956672769094	0.277633101851852	0.365785545765323	0.599085804779729
0.278770336360914	0.444174675434159	0.222409534637550	0.432989215595907	0.346133814798097	0.462920017762866	0.223727020235419	0.637722236536975
0.383308051014102	0.223247138184791	0.336931917116490	0.387780705055827	0.419073864475173	0.395687027958129	0.560180253994265	0.434196816728344
0.239608313349320	0.236530958691962	0.174122530669731	0.479705369257608	0.232408325074331	0.433576008549292	0.506323185011710	0.419188191881919
0.139909188231385	0.420868805937568	0.416796530930280	0.374595591570163	0.498888280217833	0.272828226742719	0.274644896418291	0.439201007486182
0.386132315521628	0.288336848683697	0.189579068577277	0.480373217148259	0.344174513045353	0.854538752806353	0.266750363420114	0.517908513261467
0.0226003265446421	0.269060172399364	0.0248299636634677	0.483832335329341	-0.0262084485911203	0.193790020538843	0.392476908975534	0.581906524757057
0.393454108697828	0.234944018856806	0.148112983622122	0.414183327046398	0.454847341780314	0.440998772774474	0.525900116144019	0.448718401979848
0.357287829812824	0.404325918643235	0.490281329923274	0.467091073540667	0.220710622485643	0.565600315955766	0.430217291406814	0.544831030464458
0.456986506237042	0.281967292083143	0.379900337010686	0.371282782837704	0.270654612643526	0.618202486157457	0.446224347479578	0.487100962018575
0.459351276742581	0.371493410619566	0.240408688003248	0.370179590700265	0.303410809520019	0.431258679459664	0.506679835733223	0.557396733909702
0.338198695096523	0.393773309550835	0.169258636304826	0.468497020221158	0.647241209217109	0.592537864794976	0.285342734943937	0.454108041116862
0.290496304118268	0.304967698819336	0.182983992217211	0.494565217391304	0.511979777256741	0.370744068187054	0.849055645816409	0.871811440352011
0.223501292619872	0.332000824232434	0.180085786320029	0.490742444877977	0.362001165161666	0.464731729879741	0.413907845017202	0.506721955477957
0.466823992133727	0.193259054653797	-0.0187283060609527	0.420987280436099	0.588731572033280	0.488493723849372	0.330330179182605	0.520959857798845
0.444403699629222	0.339030161890095	0.188188229471687	0.490317249308375	0.804463613732415	1.02496818640572	0.499043499958413	0.430967311045972
0.300013914011409	0.313567979197623	0.406648692220029	0.415990159901599	0.189420174036583	0.221270682523268	0.573787782900883	0.418453359448778
0.403580360668685	0.130690459292304	0.203467394174074	0.494297908066886	0.446473785490024	0.650030828252381	0.794552252091864	0.441454850774750
0.298183728610027	0.104978964454898	0.190555515318317	0.287680461982676	0.450516030929503	0.394269453439309	0.329202102653960	0.419039331709015
0.282831673566819	0.288326624496837	0.415215490318551	0.466289677580605	0.474202165049909	0.400883392226148	0.417610750839909	0.708177507036280
0.219609419488829	0.294522821576764	0.228902255639098	0.473271583472956	0.414049832897654	0.621496401932113	0.272944668920590	0.496885169688517
0.200553469065033	0.184169093914823	0.474149913550531	0.497421828518543	0.422602643747957	0.272989782318969	0.524140065434610	0.224302973977695
0.339518858800774	0.293209175562117	0.460913886090203	0.460208591126039	0.394270081770082	0.557693489887502	0.492506073631097	0.196900993964145
0.458584697883750	0.217330835603996	0.469569863745659	0.488363575828200	0.414184989331107	0.385047552601623	0.380434270641986	0.840388984318723
0.141477101914019	0.481357466063348	0.483981253841426	0.483206284744183	0.385615446500402	0.279062460726404	0.414695433671259	0.351288140472078
0.251684475600626	0.476764743023109	0.374705474705475	0.251825168107589	0.640925226798896	0.436863764349144	0.259478589950242	0.315534156319010
0.170689968107449	0.331488966933934	0.465925834970530	0.429612889115696	0.558201493273690	0.235320878321000	0.395093865800998	0.774555068860739
0.283108514007973	0.0715623636876812	0.485350588093006	0.483522569925228	0.531397074411702	0.700793569701304	0.435131886899867	0.613713596087274
0.446992202005199	0.482721794187200	0.473132066674438	0.305674378000873	0.442663739480424	0.283731223175966	0.510556479940839	0.436216572091419
0.271109082610680	0.336139506915213	0.226953272309644	0.408050659161606	0.493780252953729	0.327684989062120	0.510622093955427	0.379741202245652
0.474202264539372	0.330171677890543	0.464289689459429	0.402916403844013	0.502607376505167	0.214693955745713	0.0403693846795139	0.369384534455550
0.250927360661126	0.354344718030183	0.491682952324683	0.435381763492008	0.500373922939359	0.686299444481628	0.592190990320179	0.493226376462009
0.236792452830189	0.446812016036026	0.295883333878298	0.382680711396077	0.522066930893703	0.187173698320869	0.562177430603989	0.715719063545150
0.483828568746186	0.172776071418320	0.402983064543281	0.434389140271493	0.406711807443286	0.324901924154680	0.444023398697620	0.701072563559322
0.376238738738739	0.205747487437186	0.455085416902364	0.368816748274666	0.434262762131615	0.477039570102589	0.484583277231722	0.195147913247882
0.226685203276471	0.421182978997137	0.468050397417653	0.489198822253216	0.467045947639940	0.383637401941631	0.510391618000687	0.500554776921280
0.327245581750634	0.429510891903000	0.0922386144964721	0.367857545362335	0.619923823829194	0.345689216683622	0.455505011017130	0.752217474054656
0.303314205410470	0.0911167305652990	0.299006937831588	0.216914498141264	0.160478811931891	0.441597434776272	0.461845585666517	0.318901569186876
0.291455381261552	0.277320894113840	0.233832562633722	0.488333683673163	0.246976305022256	0.556481186224490	0.556966020268612	0.301891076583736
0.422616997195020	0.491122024933887	0.402640524942683	0.473236549010916	0.777602523659306	0.697106018206936	0.292105013742773	0.712862392813393
0.111593245920196	0.204732246051111	0.187172181570938	0.484784683622481	0.0940159455343547	0.712078488933524	0.472598647259865	0.788180423826963
0.335859962918530	0.343922701180162	0.193901826101525	0.365932642487047	0.483552721976421	0.657763243950294	0.276677735415898	0.553415752862914
0.187314172447968	0.276917006444824	0.174046818499017	0.485623528123117	0.750936747256669	0.323734177215190	0.267417564479269	0.201625672965270
0.425251132558598	0.308695127348811	0.396789527000701	0.350903232813235	0.343142939982604	0.682600774895440	0.383352319597753	0.495320438541760
0.0270408744164863	0.456527722560323	0.443251820048535	0.399166110740494	0.512783847165818	0.388874261857299	0.692867918639130	0.772705170457615
0.459833080913866	0.288267926854325	0.336117740652347	0.358019451812555	0.766643956942363	0.583772961291553	0.534637369552677	0.787133994546963
0.224538201681880	0.461646967264945	0.230112988831363	0.281835760230457	0.805615926280101	0.712356093926503	0.541212695405021	0.477480546021432
0.0204416522106051	0.481783335194075	0.208541630753318	0.416108235144663	0.520212478617088		0.372616626882386	0.652270249358140
0.272271386430678	0.413096144528276	0.233818060888231	0.420290309433489	0.726116759676885		0.528113624544982	0.0456871616109176
0.440306928458587	0.219581555961812	0.467799571190344	0.365466246747912	0.195977592065387		0.534648165685346	0.253518460082045
0.438943894389439	0.153781326236416	0.336100922977711	0.348974224092583	0.0838637689245048		0.422019719151479	0.251513520785685
0.273009243620060	0.375180846595417	0.407535512488779	0.478192578464645	0.358956760466712		0.357393708436076	0.192222946342675
0.492591851036140	0.186599058312206	0.240806330067822	0.325565505088647	0.952646376954570		0.803506782396301	0.703436953873855
0.254619242444239	0.427082206110450	0.398167145397346	0.378177966101695	0.414450272820729		0.370433875055912	0.559367416952556
0.305719175356205	0.107513057452792	0.252887907586957	0.150441300394731	0.395298243335390		0.192134074868444	0.159928635147190
0.268609109032357	0.333223467369809	0.281916863728311	0.300703336339044	0.193195724891899		0.328619909502262	0.241484098939929
0.200000000000000	0.197184629599435	0.414772013566135	0.424521139920579	0.505081329264537		0.290937944258935	0.147915557920880
0.299802691846945	0.309621892011181	0.420991678819593	0.287643193162639	0.617039992460180		0.528298439840696	0.157380437846472
0.474684935521688	0.376968074270248	0.188286334056399	0.291868758915834	0.254552847268292		0.438843639668613	0.320934782033997
0.383920769006700	0.346973447890879	0.351870576339737	0.271856024581169	0.230502964813533		0.506170443961503	0.191859673024523
0.471482521545463	0.464728426851907	0.486273272325655	0.356495176848875	0.515719393416348		0.284352684573785	0.0633317359088730
0.259682257526941	0.0785215834002346	0.217087686813913	0.345616140646794	0.393420337139750		0.350307587149692	0.597414970307091
0.402043497299664	0.274615361986291	0.140904716073147	0.336935261487158	0.333279929506949		0.280041311644720	0.752983572799176
0.411509291958548	0.455411901210012	0.393679568838804	0.152225398121682	0.335391566265060		0.303591470258137	0.0793002915451896
0.405767181672882	0.339366653484623	0.432486685784515	0.347700879581807	0.474971050454921		0.463446475195822	0.481726418378002
0.359339657675298	0.295072767406188	0.477590479395478	0.363202818869415	0.340375365462605		0.546343987973482	0.111933963644879
0.275182344064386	0.148160092882252	0.206075697211155	0.216412897447380	0.268618843411403		0.211387517407267	0.669821693197572
0.433336568636967	0.383713039263209	0.301935642954013	0.257011154509307	0.675530870431148		0.451030253169291	0.181279195113187
0.433029772329247	0.171062490633898	0.257301753976588	0.247407988028646	0.0852614896988906		0.181583562187738	0.216007860328018
0.400477998031773	0.460149026645340	0.494925839188134	0.472680274534272	0.436680270413409		0.465507087046998	0.188777804683987
0.417590417259522	0.321582950775726	0.450823291905873	0.278544372294372	0.214730039046721		0.528779420639710	0.322537562604341
0.232619892411583	0.166387588422240	0.183946014817611	0.409287373710087	0.716272942437369		0.417400596970925	0.329571044849011
0.442547526741090	0.250104123281966	0.297293919130054	0.121665942229423	0.373277000264061		0.486643074128590	0.213156141519689
0.298930032785219	0.250707433225205	0.159706620853707	0.411428721146540	0.514388995821792		0.117711833300392	0.838559501365857
0.353114478114478	0.262900878057942	0.322870589900563	0.207962578693771	0.307259088286209		0.403872129671319	0.942410600526629
0.264243065057843	0.254482027731167	0.162793613642063	0.158125046354669	0.245981731926645		0.498487720288745	0.730819523390174
0.419287503478987	0.191873479318735	0.289748290206585	0.280277690123067	0.606977470211770		0.504829231395822	0.359600869898938
0.439614929306917	0.230509564378717	0.194273399014778	0.169562221174422	0.268864423552697		0.367237687366167	0.299314574314574
0.394143201930813	0.000898573514545697	0.151447063952514	0.229180680748016	0.165555895241007		0.299735710214023	0.861043460364285
0.180593903194906	0.426751840454953	0.469123813727654	0.324980647380945	0.764779456810292		0.560207456404089	0.762532903492946
0.243745498199280	0.188723740962547	0.241081798573088	0.264035006051578	0.284182383540147		0.425618700239244	0.736307764120118
0.391704765977042	0.476838910630141	0.449890964255238	0.369591696234709	0.287752940520653		0.555904110871804	0.256535367873196
0.468645325418698	0.442411469808730	0.396770170025602	0.333500683345885	0.397398278560250		0.671439000648929	0.652335422184896
0.00729564553093964	0.417309830077815	0.403785614664276	0.139090098126673	0.696636812282946		-0.00101198186528495	0.769944035992538
0.404374034773078	0.135361142354149	0.461194572958362	0.370442810201846	0.336359490041917		0.284545414980198	0.741818048098845
0.319356019026711	0.316122537034374	0.226522141598734	0.142932862190813	0.444122223794030		0.530313959227060	0.478628311392817
0.385859543754281	0.305653450807636	0.311553577621084	0.198230146078017	0.564101492287757		0.500180759188592	0.351420056100982
0.246360253313312	0.462679941657683	0.370278229082047	0.110768139081071	0.174390040802731		0.216370790629575	0.295861762911189
0.480039556550252	0.374867113897137	0.295020021431391	0.211375238811112	0.298975127007899		0.457401786859317	0.826186452612308
0.488669763913909	0.257378472222222	0.219436558200480	0.331218441853702	0.742072523137612		-0.00835140997830797	0.403903808126555
0.447471955779548	0.159779735682819	0.424103280761296	0.133923705722071	0.268248992386923		-0.0302608516341891	0.559917709583405
0.284516269927932	0.460107564020329	0.360529494664788	0.0237033214140893	0.679619276440420		0.371890952536114	0.437399807630651
0.470036058050481	0.298277552163562	0.305331448057889	0.128267013877862	0.617440225035162		0.658679946120250	0.513207135850016
0.105380374263288	0.481415929203540	0.421721966066962	0.110313586627109	0.780923061520749		0.261549713542725	0.259014819703606
0.295606187910839	0.165986291704465	0.371906711767848	0.342163148780830	0.378526210573079		0.466454665322268	0.723025928564790
0.268937780932103	0.465342231879559	0.247935478891719	0.175131195335277	0.161508759797142		0.472153104168587	0.474963702021518
0.462986315445332	0.320084375470845	0.0772613065326633	0.173221951502494	0.247137503903404		0.397891231964484	0.730484736980438
0.247157316006497	0.277181350932149	0.141858059176495	0.254203163812263	0.370155307976551		0.385848752728965	0.639463257083874
0.470372691769924	0.346581492753187	0.387196034018548	0.231129914575979	0.506737905985156		0.343830268159869	0.723728631906114
	0.477338738956795	0.0443375910793830	0.118959107806691	0.211884976726920		0.529289927506867	0.469995105237396
	0.404498476215715	0.399289006953668	0.165641952983725	0.0961317694035437		0.409006105834464	0.342540210759845
	0.335027975037659	0.164014183227509	0.164372101916918	0.575993323198903		0.297990827691636	0.531570233140914
	0.264287978026622	0.355690158281015	0.245514144229034	0.610588368665684		0.312910980697165	0.365093304061471
	0.450998996936590	0.488245187815362	0.0333454501393432	0.229228915662651		0.471576866040534	0.574662702949920
	0.283546235586706	0.484101206944946		0.810190332919092		0.404708441512876	0.439888505831438
	0.414006144803634	0.228486646884273		0.313165551789303		0.386977844248896	0.698663577309777
	0.197451417648933	0.491205268174335		0.767027988998544		0.468807399632642	0.0864023591087811
	0.201724356536072	0.463931510565822		0.815312558213801		0.358762805974818	0.466415399111590
	0.348274804050096	0.261721213820170		0.829347792975295		0.454470641484590	0.423488133461322
	0.212218954558391	0.467400881057269		0.664590651466500		0.565861851774092	0.249771651581832
	0.494265448000847	0.456241157277741		0.510666110415797		0.387861459954399	0.699633047133849
	0.283426828604107	0.189283522552930		0.764805119255381		0.473936818914985	0.646958327750234
	0.360712324468502	0.225400422625792		0.475884443071219		0.314098360655738	0.587745522617418
	0.407788055270070	0.320030522701259		0.475511138236192		0.392853306598876	0.516691526386817
	0.242491545101207	0.391327724713771		0.304137819996780		0.403817747983184	0.333206179668129
	0.397580672184432	0.480391392484017		0.591019250994559		0.285893225904736	0.380008790564794
	0.330241236838598	0.460011092623405		0.269527483124397		0.422803685728353	0.424138710406509
	0.328701828717405	0.487253487253487		0.810081908925703		0.663543117639610	0.740847681174919
	0.337153803694925	0.178605929999257		0.366342942520654		0.409979873162951	0.189443731965374
	0.233338493691462	0.384719021450098		0.240069402455375		0.370977965027404	0.703523211320482
	0.170915388023036	0.292770616052342		0.259693294904562		0.456826714088125	0.525166578783376
	0.181897460121362	0.483983711161702		0.0764577281303346		0.363016361002156	0.654445993214633
	0.497967399455342	0.498417721518987		0.344546881129855		0.625282544997907	0.541548922642176
	0.458038327197206	0.455433114799833		0.656686563373127		0.372718179544886	0.258687800259494
	0.370379146919431	0.347191052573489		0.175330855285604		0.331933112529283	0.188171040362328
	0.476440174544388	0.445072890942404		0.296079880000895		0.709462735246154	0.185725406645634
	0.321356149276033	0.454108882007091		0.366723151197366		0.813272347937731	0.183828803698095
	0.432815721920633	0.477713844039849		0.642668823776140		0.361752272642251	0.191023897415970
	0.274811229428848	0.450597426470588		0.560096558693089		0.526170036001108	0.378333235656098
	0.472432582194311	0.392466795794134		0.262785786429162		0.574968023118101	0.597343059831348
	0.365001764023991	0.493325851987479		0.612694986356046		0.686237652955919	0.0807584269662921
	0.231052752821930	0.472599331864383		0.284323219281257		-0.0289579802466249	0.0181252570958453
	0.360121800801727	0.484279083695164		0.217254967254967		0.578231031706475	0.224044072106138
	0.131261868901840	0.490093628362030		0.200592782970962		0.364161638325105	0.665651420469464
	0.496662681809125	0.360850472309102		0.459666349910252		0.239383426287822	0.166552400765976
	0.359559436570275	0.352998099187835		0.299029827926500		0.361984592276758	0.388433048433048
		0.448746444874644		0.739251415907412		0.356767097082736	0.643585370475649
		0.361058768107408		0.458787700167011		0.493461262676273	0.408195782161911
		0.486916174814916		0.838867071284065		0.735336833873310	0.448901140588250
		0.278809494527118		0.452084729465925		0.527703306523682	0.636346116785508
		0.428627169113872		0.356931401572333		0.849878673496899	0.534336645236704
		0.466046359777995		0.234125648104505		0.702157664645325	0.130569284926928
		0.373335428369407		0.577164573694646		0.523026086956522	0.727309502794940
		0.234132946479457		0.172361848886070		0.673680682283714	0.775625831068972
		0.356859285399206		0.454386502514556		0.387919727177335	0.697473261072428
		0.391500870660591		0.273321797546949		0.0456564546412053	0.432251589160254
		0.428502430041960		0.310597289382279		0.740449474121671	-0.00595509160332086
		0.334535426389478		0.893390096347748		0.969611084868525	0.667138810198300
		0.331738022160953		0.478844169246646		0.617517869264864	0.151448596621556
		0.498505427657454		0.331175461525894		0.291176354055232	0.632467191601050
		0.456063477025107		0.809280759138780		0.222361651399172	0.578363344420232
		0.384922923153808		0.822233318769115		0.174372783396821	0.267905756570806
		0.398149486771722		0.852787623335569		0.784884922110657	0.790692673275843
		0.118894481730052		0.256920590018186		0.734019657077265	0.165079597616955
		0.250552559455397		0.712127839500773		0.314670658682635	0.107699634066871
		0.489469578783151		0.541242099832323		0.683421851289833	0.178132277596646
		0.0846567791048694		0.692703789603592		0.250600218261186	0.602265127817927
		0.143183742591025		0.353182161210335		0.423818085133322	0.312009668366824
		0.243557552530726		0.957458295092588		0.180171691792295	0.184670487106017
		0.473092600979948		0.271108273023982		0.216821785591175	0.849862788848709
		0.448789655018122		0.277062789013316		0.667518198670706	0.291296180338134
		0.155581090831351		0.120685871056242		0.0890888720228415	0.330932914613677
		0.472363310427248		0.269179472310815		0.866644184652278	0.723668220997598
		0.366992090073398		0.174832680894052		0.320352640592975	0.946709262671005
		0.364442451866796		0.494943326167676		0.598551417331520	0.256919155134741
		0.227358652689466		0.108528913274540		0.291404476159585	0.727488822231026
		0.405896977362935		0.903528250678510		0.619877688563465	0.704339708045717
		0.402713582823915		0.653018949952689		0.807233078665489	0.211341229405148
		0.200164600842956		0.817662555661763		0.153954290826216	0.225056411262631
		0.387311414745232		0.186037536561586		0.410397666774686	0.137969944093963
		0.334575459142933		0.819041055429753		0.0644890880184997	0.631702816185713
		0.214807383627608		0.287894724540121		0.478019692137013	0.571174459434485
		0.458171682549249		0.654483102265733		0.359670216420474
		0.485172083181803		0.738644227309215		0.385537386886807
		0.456026239715366		0.596056503825780		0.735093728133171
		0.378059709852686		0.729864899974019		0.293007121807466
		0.455514815923376		0.268918341171441		0.503366946966397
		0.298768679893310		0.753343196124503		0.843168866226755
		0.455343097843185		0.340469208211144		0.121248952221291
		0.343569098762893		0.534514953929042		0.235710296034258
		0.497438683638622		0.541140331630254		0.371810494442598
		0.156144491917894		0.253123612608613		0.478877671430444
		0.354570637119114		0.632248351762446		0.362559845166548
		0.247219287889144		0.735403223292497		0.269002009926576
		0.233953453898607		0.472682271781774		0.499964126847467
		0.371147049874786		0.564137377727034		0.440240240240240
		0.354293544457978		0.405885383519714		0.409350720470959
		0.377794990963078		0.228799771656915		0.282980042845868
		0.422745978301534		0.255781408529546		0.451822916666667
		0.449557586306934		0.847612962922165		0.755869419393307
		0.373265643098307		0.384377170641352		0.335207967193908
		0.265191796429928		0.308900136697824		0.337447645640310
		0.466960846639991		0.336809115140154		0.701884139482565
		0.198888263904973		0.784641567581242		0.183901523418744
		0.295712673937571		0.117877291960508		0.770597587206584
		0.190584632298088		0.715285225473673		0.356051538407379
		0.147065479782740		0.258595536629603		0.487675070028011
		0.364089883741107		0.345964450296248		0.717457710625719
		0.383097913874283		0.207688931346983		0.505178553260759
		0.373054388352962		0.244614417435038		0.601921865154379
		0.407487931606294		0.356235878178404		0.543536670315454
		0.491778497609132		0.525942684766214		0.102783446958183
		0.339544643136764		0.219899104773569		0.719188818496506
		0.379219696726830		0.149404190433162		0.415438273229797
		0.490575521487811		0.390020667257160		0.184046121593291
		0.216054437134709		0.374929722066049		0.237444169218467
		0.366013807594177		0.709244207772795		0.724045311222702
		0.274831632858814		0.373187429249097		0.900994227068634
		0.386193439510600		0.470776224877906		0.360821607276145
		0.104056033693463		0.236208704771893		0.753358541609026
		0.295124674358020		0.680578953612528		0.233916337102434
		0.474108337697097		0.412588508051883		0.497986264695612
		0.384465641424956		0.465089933878948
		0.212416437788257		0.399485949280329
		0.421865604329525		0.489556800815079
		0.320642013588072		0.674183415481268
		0.180380914535494		0.414831061279283
		0.489155586931796		0.363964338987755
		0.174554287945170		0.892400823678269
		0.448897014746433		0.0973902276407277
		0.468395917220713		0.769217160548430
		0.0990428293316028		0.719946611300608
		0.464013924870466		0.139480497786687
		0.219033557046980		0.205279861511829
		0.389666136724960		0.717674707343030
		0.188014101057579		0.436516264428122
		0.432975209749060		0.680588090247812
		0.476200040168709		0.335000898687916
		0.178394948755490		0.326618255641446
		0.360706194160646		0.649606995728764
		0.253676802309844		0.233101936426745
		0.112255965292842		0.280266977941397
		0.128260645427364		0.0608439230328618
		0.416718671064753		0.626917549547141
		0.402737047898338		0.304439815116203
		0.418075613478925		0.809452835188129
		0.206735615875742		0.731675062972292
		0.423894852851137		0.811691948089893
		0.304132298565682		0.326875191868199
		0.412084076630730		0.208311267561758
		0.481676036002826		0.347431634835949
		0.485358942065491		0.301990086557668
		0.402552719200888		0.332600298852519
		0.401166744211016		0.446825532887594
		0.408969485256344		0.719368520263902
		0.315217680027625		0.774884674525884
		0.491107208789230		0.301033455946751
		0.437457598371777		0.463508675296062
		0.412124791923965		0.236281905549240
		0.358961750553195		0.319228915662651
		0.218464029283401		0.240776103116688
		0.451572395719589		0.279965370033137
		0.326807330763509		0.716947648624667
		0.266817593790427		0.165029274585690
		0.349466167008414		0.819612286002014
		0.482517712967540		0.813569504466968
		0.403054206551947		0.751267552736453
		0.391200617500526		0.875169198375696
		0.0896510228640193		0.691957883613858
		0.338770825362596		0.359540428908970
		0.221168984518499		0.430911569490692
		0.391139438492219		0.712842052732263
		0.464452720297931		0.457056473383004
		0.414928198164836		0.770388400888983
		0.466848624816292		0.262596606364147
		0.283925451368666		0.254379638461717
		0.230880809826554		0.0707244489909792
		0.239103291713961		0.584357663439574
		0.220062164453235		0.233047045250609
		0.433534797871955		0.279322559220722
		0.485739014123294		0.362196381744497
		0.211967213114754		0.252024773701763
		0.361953525009846		0.299282700421941
		0.291353848692352		0.171705104582177
		0.0404934832354991		0.102505694760820
		0.381556137190251		0.196398256882340
		0.377154111275234		0.164457110867961
		0.236348878394333		0.886261469302297
		0.486925469415966		0.692551931127083
		0.297640407596736		0.435068067316969
		0.415059874162777		0.274423122670684
		0.355554763771111		0.198280676559757
		0.412885981571358		0.202949020673722
		0.455851330989453		0.679328698272349
		0.329587185006965		0.896407279300575
		0.428018076178180		0.354580981328702
		0.333320905260803		0.156445783132530
		0.388618850029638		0.422132265033454
		0.479486907664582		0.309525571756347
		0.228674071630192		0.103190290580607
		0.442946839681875		0.196673332121432
		0.487288488788864		0.871888092025847
		0.489540700318326		0.945189439964653
		0.364730592131836		0.690474428243653
		0.394728723169818		0.896809709419393
		0.419408334670732		0.803326667878568
		0.183735526880044		0.871888092025847
		0.445013999569244		0.945189439964653
		0.280685346601324
		0.359821175581652
		0.252804329797914
		0.403235596843578
		0.423082248684575
		0.481548154815482
		0.321023146100545
		0.0961077669335515
		0.420961204400695

## Sheet: Fig 4b-h longitudinal 2 foci
Fig 4b-h: Normalized longitudinal position of the foci in cells containing 2 parSP1 and 2 parSpMT1 foci
parSP1 T7 OFF	parSP1 T7 ON	parSP1 T7 OFF RIF	parSP1 T7 ON RIF	parSpMT1 T7 OFF	parSpMT1 T7 ON	parSpMT1 T7 OFF RIF	parSpMT1 T7 ON RIF
0.227321510706802	0.344254510921178	0.317733670623338	0.0976284584980237	0.252644759033066	0.299463303809555	0.743243243243243	0.830193548387097
0.314789139225881	0.474106515997459	0.212273795355366	0.133285465951175	0.710889659156557	0.600759595553096	0.329521792835716	0.190403297026788
0.306632899179933	0.399040703484112	0.257663093250014	0.0975646841184968	0.480221900627110	0.553371738393765	0.185178950203697	0.313120699589872
0.265409581031061	0.181938508203502	0.496585199278013	0.176187170797436	0.561696969696970	0.397426470588235	0.318390241730846	0.749291983288002
0.256053872053872	0.231094881075491	0.182768903958495	0.171415948751933	0.334847943916134	0.721931525405721	0.126531459818648	0.314296143890622
0.294018370062640	0.383310134552926	0.358350531830449	0.164043311308680	0.362956415312436	0.490245251705698	0.931869861815637	0.717470410234803
0.373189637587543	0.205826361404739	0.183573152203057	0.197929606625259	0.609082669021777	0.510953074572302	0.765218242317479	0.918764794491070
0.192646477793014	0.488784997636182	0.163047262016334	0.157652802434694	0.446989350925308	0.346353597200962	0.536283739187828	0.294800693240901
0.204234922046797	0.178973799126638	0.239063711052550	0.185140162817254	0.773594956938649	0.401856800462823	0.386215139442231	0.976498465602300
0.158261564414454	0.301626761923151	0.0779661016949152	0.161561580764804	0.591671395246201	0.507438609069726	0.306314279610584	0.577225923682617
0.213374301199164	0.239560936969560	0.273203026481715	0.154983046918017	0.669859587288955	0.973452717562048	0.328549517966696	0.212319538017324
0.206292163167518	0.186926184355490	0.317489300998574	0.177459773146927	0.536276530200344	0.620045819014891	0.744267535501322	0.226474631342164
0.203543006159795	0.167791162687995	0.241771159874608	0.163070551871080	0.204590561321112	0.139784946236559	0.230734360834089	0.315000563507269
0.418769716088328	0.325797962075714	0.175971445888612	0.266444073455760	0.255985233041071	0.0879289515786724	0.329940761280565	0.441159957329740
0.207067992475141	0.466886577010911	0.464668371475739	0.233773262833590	0.221744644870350	0.374257681383940	0.723371824480370	0.786215017251766
0.298732306292991	0.436458333333333	0.333512249357819	0.211241529973711	0.656556354346147	0.320251470542467	0.260363476637567	0.386124082721815
0.128003569228154	0.268168319605536	0.374360200908873	0.271176083482185	0.285439276846246	0.396055965627410	0.371349153667441	0.514093722369585
0.241465713431875	0.278794666293354	0.289634353934497	0.226874391431353	0.211327330816149	0.263402025352312	0.434228998661399	0.321659152389540
0.178735332105856	0.260934290052699	0.198841940532081	0.265158042719151	0.980970249262932	0.356051369584654	0.305205047318612	0.242739044553369
0.210832512688433	0.286378989453367	0.390857560797221	0.230878786712345	0.160702309092651	0.268987111337654	0.267926451562316	0.695337620578778
0.188152377553751	0.327235012071956	0.412041359753778	0.162846575416430	0.254782915637134	0.145477563651709	0.643466580433323	0.724019623561099
0.247133254250692	0.284280767383667	0.247000804448953	0.180458595005112	0.190214083463442	0.549272257576712	0.127793632556243	0.109867144349903
0.228038763267190	0.286251875793605	0.313525727424086	0.248298787641768	0.687983319697010	0.439574949698189	0.533552609270625	0.694872982506146
0.260162365903160	0.394062118459843	0.217030433446050	0.218402634829148	0.464652697663188	0.210168526891580	0.657142034161938	0.307291666666667
0.267202425213064	0.342260576303130	0.331824464409122	0.173694130317717	0.295680546923555	0.716101584995720	0.263574760186570	0.129375068006238
0.187617437053739	0.276290208554259	0.319389110225764	0.176275877038283	0.379499902704806	0.772103554573478	0.693762993762994	0.287422231141948
0.195591468124294	0.344843869901423	0.279719832411168	0.228128616010379	0.838800374882849	0.170120898100173	0.482961932694343	0.478798310123611
0.250425466618308	0.277736490073256	0.199034394999813	0.250817590704475	0.415139567891500	0.368268644584434	0.503840385401991	0.148453004522237
0.204966598896311	0.252599269992257	0.286873861917842	0.266878281040166	0.158596510600707	0.512341578086672	0.490435863061178	0.761029763613743
0.199264204932552	0.335887708649469	0.450270612216209	0.280217446700076	0.741985902543671	0.361169848408136	0.141116100064144	0.778716172048634
0.331218916584770	0.316976082957016	0.377455826022489	0.226301847567314	0.352848990212602	0.288284769419056	0.278771595701265	0.204694279015872
0.255903166622984	0.397566123606622	0.155287383453322	0.180716782750247	0.222444379104185	0.549209138840070	0.873956104631099	0.141229656419530
0.220106352400115	0.181727152174501	0.219654925057575	0.290051596946825	0.385926977047999	0.253977607542722	0.821109063494723	0.183524128390706
0.221703033991133	0.351330222558816	0.347862531433361	0.188855947466127	0.456555323590814	0.379470320757036	0.481539047135698	0.203544159078845
0.342576753398758	0.239254723278289	0.480097142640307	0.260137085137085	0.806014011702658	0.666754979647872	0.886386659393750	0.269236433252338
0.216293351680555	0.241688260353990	0.273328690807799	0.248036222687202	0.790642039699131	0.340788538305900	0.651810714952399	0.633995859213251
0.242663842805036	0.327702803348527	0.396196209016394	0.216113099287214	0.343245618091847	0.360642901298166	0.175917945181865	0.853506213542988
0.298389730859681	0.343468966533982	0.354361962672072	0.351257922028039	0.290743512974052	0.121939108035132	0.669823868445448	0.232364533834309
0.175553732567678	0.190610081721822	0.351100848808091	0.233913098878695	0.238670055061415	0.399656389301634	0.0760944183344774	0.715053075840900
0.163002454538256	0.478393856566445	0.305967393024851	0.200141481199325	0.442879542266113	0.177151982155531	0.383771029954863	0.203376417831707
0.252089264395261	0.433562515915457	0.181956345151063	0.241922773837667	0.684172872426913	0.525689866498824	0.721391784951639	0.882363532695136
0.246293494704992	0.232338642419804	0.348505461188635	0.251686154889002	0.202062653800426	0.807930290644868	0.663658712942878	0.710437570256880
0.392455664958549	0.181752653881438	0.218722235683709	0.270619494795079	0.489616637284489	0.813796302431913	0.486147049542442	0.254045247528419
0.254195152268490	0.396818467079593	0.348263511610125	0.255400601585999	0.208184646353738	0.0670207579606394	0.653927813163482	0.959857102566513
0.325038918077447	0.491991909915819	0.472242914405307	0.158099014913409	0.254829084436999	0.518575024792128	0.532535870529568	0.780058422590068
0.129333299520706	0.161957181242957	0.365592988424984	0.243336255316386	0.923845445122653	0.836505162827641	0.344820717131474	0.673710942814385
0.200606953184273	0.228165070476312	0.431909750201450	0.229567933368037	0.346955443298345	0.189625972385682	0.315326877454984	0.908272065899380
0.397508279451191	0.475370841454954	0.339299092649630	0.267071481836583	0.162136438089336	0.216771356783920	0.342572339228798	0.992629788612619
0.166767888692580	0.326676714393368	0.316963068440028	0.246953616352201	0.203492952814497	0.784930011557724	0.259351003220213	0.776183026984748
0.264174072939013	0.330749476887959	0.145001680421226	0.273943381901009	0.114670408406974	0.700266063182360	0.503886984870016	0.276828598874708
0.296017031846004	0.242882344293625	0.257242039741441	0.256354149133143	0.717107213720437	0.120292504570384	0.560246822495724	0.351361250152606
0.172510104909396	0.352254891702417	0.399195697465963	0.277963636363636	0.426750255751121	0.0371701042359726	0.481747958508056	0.261375448479362
0.333204022559757	0.134647856637072	0.406105312720709	0.298545199937763	0.407342465753425	0.202535313292285	0.184120158858132	0.216369732066166
0.350885414097568	0.156857435156767	0.346245239412780	0.250506479724732	0.363144707895380	0.122257934913620	0.944835116837737	0.396053389667755
0.320928019036288	0.201607753277488	0.436377698567489	0.357657533617881	0.209563703944069	0.268710255992173	0.607340121115326	0.346489551478084
0.226051161423111	0.495926984262379	0.332927694959943	0.230482611781405	0.232846455290346	0.571355009563043	0.254997298757428	0.296263462043604
0.344122350609275	0.341314231511464	0.292425412941912	0.257510029681333	0.774289424325494	0.655801635575216	0.448299188248937	0.259006947974920
0.167040092785407	0.271034560396263	0.482705637313484	0.217584833081467	0.458500312724409	0.624746271291148	0.748934409269605	0.276588774841668
0.496179540709812	0.190455509286462	0.438029934380299	0.327258579736260	0.760007720517275	0.819122075867733	0.852621021269064	0.888638228055783
0.488651570412742	0.435868673050615	0.245223997318735	0.306761348451876	0.352522162427707	0.263870702233529	0.474602839658759	0.837618917037568
0.363476962041757	0.369124024284475	0.424831407097931	0.371477409221103	0.245487839645606	0.487009209888512	0.670012586532410	0.253887860783741
0.284402681092265	0.247972304648862	0.408085582783928	0.221507150715071	0.702288548361987	0.512464401357625	0.793993556305615	0.256147227240714
0.154137802739047	0.437811382685657	0.137037177397961	0.280406225087519	0.197782319637278	0.276949368361090	0.451270856073601	0.711267355562658
0.186696037638356	0.246663220941899	0.154932301740812	0.259339607592918	0.622698847226059	0.560673888528176	0.773692607693671	0.287015199161426
0.123364010544328	0.372020950196795	0.236585618746436	0.289542041774900	0.186195826645265	0.203803970567819	0.239036082140312	0.620665967677790
0.239570858283433	0.414571701779821	-0.0113817537643932	0.289161757399390	0.809880886255632	0.241489411654224	0.775620404411765	0.334253492678000
0.261373498698172	0.377597173144876	0.180347609681692	0.238584441663514	0.317903645833333	0.694063260340633	0.636171831765357	0.342800000000000
0.363764883289875	0.229991196688456	0.287147071217868	0.246754417598269	0.501578045628062	0.781718061674009	0.496941420425091	0.256648551307200
0.383057993038875	0.268891747665333	0.373457983340948	0.232683615819209	0.241816623821765	0.745343789385240	0.779649040160170	0.369406581302492
0.286621891450354	0.118368386580307	0.293875374085158	0.274856256864139	0.269355123155605	0.566248362060276	0.473371771689809	0.672396359959555
0.330371633702858	0.279522564275173	0.172343576453165	0.467738395698453	0.715619409660107	0.207263697035542	0.481794845466680	0.210138755323533
0.252498448500931	0.386848709506596	0.417300869376811	0.251096969168628	0.209069245864873	0.854452312791924	0.229055489352883	0.758620689655172
0.418295339988943	0.189344116601493	0.457297968885047	0.333924099402813	0.267059794214716	0.380249992396825	0.895456550507278	0.857061046844577
0.348626825499676	0.193564545367808	0.104155270125380	0.253170802496009	0.220986198323399	0.364630728899870	0.693490422733504	0.437771412732144
0.204104231457921	0.200054997937577	0.449585071161371	0.297150610583446	0.0513988489120063	0.161230787849449	0.472394119600326	0.377640264026403
0.243951668648215	0.377789488154699	0.427786781919683	0.239657783564046	0.713619769727605	0.363137508069722	0.270718427379437	0.733992662306588
0.292915409209072	0.203635149896832	0.0943389043286254	0.287909705394720	0.698905727071034	0.307838580181703	0.367739207319417	0.819165213678255
0.149595159979532	0.301508325171401	0.158636935686857	0.262934955651581	0.798294213660084	0.182000637145588	0.457785166979905	0.917382355028746
0.202054167810413	0.281574723325167	0.370649271047677	0.252869498993635	0.862241483700328	0.220210472930138	0.101183818046234	0.261633829050377
0.228105533162331	0.228175228490388	0.425217320659680	0.279788226092711	0.148193850134342	0.639535856740398	0.402808767554797	0.298954201226109
0.298946216745365	0.349389654869588	0.214288098814889	0.394628711822764	0.246143212607133	0.181576700502799	0.268585944115157	0.283192090395480
0.307329320306119	0.217632156730282	0.468256836525720	0.265214423842566	0.861481319641687	0.795532342873275	0.573627455367131	0.274431174265539
0.166408428881314	0.432678471793968	0.368556162502612	0.342980069132897	0.148586979275696	0.273296661401884	0.881082814462468	0.333269119630129
0.221526744287840	0.231102362204724	0.485198684327496	0.298272213272687	0.731154572516885	0.495567584529693	0.629444879925889	0.308924684370919
0.474733754601469	0.358810752104263	0.110229753820884	0.286156807314066	0.187029686092102	0.338931094228975	0.478864218616567	0.355362875202700
0.407995315004315	0.211152650281315	0.256846402449396	0.353346094382684	0.184209895770936	0.869217109567276	0.291091492776886	0.226160427239153
0.358346927678086	0.232098215390708	0.200929057495620	0.375369075369075	0.272745735174655	0.227107361250871	0.405777995404723	0.795083535263359
0.178902430931894	0.466214807090719	0.133292970492639	0.284545427789387	0.247709306503773	0.170269975654954	0.520346897931955	0.284370025017057
0.298794408619378	0.263153471171626	0.320736955352340	0.291531628856080	0.793534192128890	0.638276038994356	0.373242592281409	0.785508350106076
0.168179862306368	0.261542476836748	0.352222252133416	0.363955248679984	0.180619989056218	0.326336760468177	0.477289733612691	0.276328851186716
0.122014568903750	0.209450008392547	0.205698337729252	0.295071392969185	0.127534473017932	0.238063891577928	0.376528612931559	0.742703435421697
0.238305927429471	0.175104053564966	0.224330127356687	0.315939913641063	0.616229191207521	0.770424877778338	0.501037651941892	0.269992037310886
0.197783291976840	0.233592047930283	0.275587934560327	0.422558101738989	0.574071056062582	0.143801977604610	0.422823975472184	0.300041062573044
0.347802508723946	0.482280751930527	0.236819552451992	0.304336422451478	0.131682005091052	0.867821262558105	0.317374952989846	0.192776157108057
0.304397472658530	0.409489698682351	0.461957400916689	0.342067386326464	0.0895365556907421	0.561231653906590	0.409031754294638	0.923654568210263
0.138433055625684	0.259400169091799	0.370328585530955	0.306889901823282	0.195385528463327	0.385650522949837	0.605457607313469	0.365034965034965
0.0714285714285715	0.436245572609209	0.406539130434783	0.342765978019145	0.425326041228439	0.771156762718875	0.259986979937267	0.292285958148159
0.197389326770305	0.205033236037185	0.361668003207698	0.300954694384815	0.763703218082832	0.397825942864718	0.563288600956347	0.291471612051374
0.225506911837998	0.297932869892399	0.279074360578031	0.271571116193732	0.260529816005320	0.300085166073844	0.713301061135511	0.918509766274046
0.420580821917808	0.178347739832790	0.452300069443141	0.437928254735994	0.776606798278165	0.263612666537942	0.984418195526514	0.956455634616554
0.221462232395314	0.297616345062429	0.484451230866634	0.389426176660219	0.292397875068694	0.282759986420731	0.993566079527476	0.313924345748091
0.232952261867548	0.212153484729836	0.170625127357529	0.317636837532580	0.704992907801418	0.148287078327475	0.0470151986815601	0.390284592737978
0.399841114641897	0.429318472431628	0.268738686852065	0.305902257724524	0.203140956639342	0.237346352952722	0.404871190505727	0.839650886905434
0.254723569350146	0.232559272886766	0.460388247639035	0.411544588937053	0.872458615709366	0.859268506646872	0.255194551685247	0.883655465353005
0.360126749405862	0.136399316618183	0.181428780988705	0.391106886354035	0.347538396163419	0.405029761904762	0.253718120805369	0.441636436920597
0.416975728839022	0.173266106442577	0.271852602056716	0.444378180661578	0.702180469187862	0.780271194038214	0.344144144144144	0.834407908875994
0.246319950441016	0.416652649285113	0.455423875789734	0.315676008623345	0.477744405660633	0.774367409792461	0.379455021203645	0.403578970768034
0.216209476309227	0.481717732465037	0.102303429958328	0.337209302325581	0.736460692332578	0.242683180992646	0.376898160530148	0.716006679389313
0.316330063473745	0.176496958053154	0.380316031321799	0.365280347005167	0.776922660018427	0.282174122837251	0.201993802038607	0.378699218859367
0.210474678978502	0.298212398731948	0.363799111281609	0.268628048066337	0.227286707264563	0.358009997619614	0.425928841309824	0.791524023137764
0.431930320368783	0.328774131014243	0.296073830752385	0.492242413852220	0.215868729268794	0.646917574501428	0.292878582622785	0.313672671054789
0.340528541630786	0.235029519257801	0.157691702094158	0.461486053222187	0.312905078349331	0.304213321020432	0.498147452075391	0.324880293181393
0.166801775718973	0.291921614023483	0.258947283572465	0.308455715164647	0.287490498425453	0.508561388880617	0.582065961855924	0.220075471698113
0.386441283522765	0.218816425120773	0.478952016485134	0.250824797843666	0.448832992908452	0.365843376481674	0.237751654230607	0.765786091674996
0.307842998418655	0.320391689824004	0.310886977158113	0.423246012425971	0.320422014081231	0.308876811594203	0.810069655778725	0.316447704656826
0.436325358012237	0.492444877713106	0.364413209280038	0.355792884142317	0.880983807101697	0.440598789680433	0.353423350082812	0.361722241320041
0.195795827046152	0.302486374487636	0.218312928404453	0.339397401113808	0.433221782780651	0.285947350956753	0.593449157641396	0.358175837945077
0.299401730311590	0.104624117948516	0.355298035750697	0.369753105541960	0.293488709709062	0.361127971674254	0.0711785624282474	0.414530351002621
0.223459487396340	0.268406004288778	0.0601371351493124	0.362114060668009	0.173355328649848	0.362970396387356	0.270639196272568	0.300506897334376
0.217497525977239	0.332926346356917	0.404247910863510	0.347799931247851	0.716034035621665	0.372172020315283	0.219122276402691	0.350675424463998
0.267257719351880	0.189080400454123	0.380872913992298	0.317636002923671	0.821120868770258	0.175259126951909	0.274358551274647	0.349888950583009
0.297460883542206	0.251945438944285	0.0348467942665865	0.417117761209274	0.344372113124983	0.557007793223072	0.532173085420986	0.385074284403143
0.261143351030991	0.305250205086136	0.289017341040462	0.458880905401884	0.307456768798948	0.237076727128991	0.638023907910272	0.471769134253450
0.318706412392767	0.301250183850566	0.196846112017401	0.464987046145759	0.263236346291438	0.843477224655167	0.247129746956956	0.801596586607942
0.292708333333333	0.465825739053123	0.425620648890056	0.312611908304542	0.848934296283248	0.405204186937933	0.434645829104932	0.335181605453251
0.202110072439809	0.251982422114747	0.164298700424214	0.413145539906103	0.117462178960947	0.220682025250553	0.316005130763201	0.347107438016529
0.257657749642638	0.299011808056277	0.394157266228668	0.312603792291486	0.455233192949618	0.162836922808090	0.447346392097773	0.344481180061038
0.168182293299885	0.119082736339373	0.270425746935814	0.352803997779012	0.297193019716116	0.640399465196868	0.267935041607097	0.899584606405987
0.252477405480806	0.401834737236981	0.394202803829940	0.369242241725463	0.241608621369431	0.561522903684268	0.523362892223738	0.430327868852459
0.216109682947729	0.498098328622771	0.419470550254681	0.486604177430069	0.889502920627649	0.672423506977550	0.228529102179252	0.686141304347826
0.320976643068175	0.472887066061228	0.200333194502291	0.359921761963453	0.718478698326913	0.221165165929555	0.0470816282575920	0.479313275539691
0.297794017396995	0.225675762577437	0.221438882734079	0.469719909159727	0.258744728355247	0.483993524728270	0.826055473349495	0.473599506916861
0.244988536829111	0.245256076664340	0.343708899605436	0.347822769355987	0.459076910525994	0.770330036142287	0.106499061586138	0.735221748784733
0.320846374543558	0.476424663429028	0.253233759737011	0.396703926626541	0.561166259931375	0.671534277453815	0.394816711092344	0.325520252002877
0.153811003472857	0.232452225655109	0.478830093723788	0.453255017131669	0.642336419338969	0.366092916187088	0.568770507624011	0.390321301071003
0.312599092152987	0.205571831297330	0.250214247455811	0.485265298576447	0.484607298393152	0.700968887284107	0.717357462541350	0.791353697212485
0.246817088697128	0.269449252748860	0.184372383124946	0.409783110290725	0.0901338265135754	0.892152811690019	0.611584119136989	0.432447301366690
0.496634811142248	0.357034148197470	0.411804961505560	0.361390790710162	0.325773281366614	0.106090331385678	0.666163874373754	0.721979726561091
0.203432468694097	0.412790128293017	0.271866096866097	0.391657519209660	0.782029128610220	0.962197455814477	0.0795375628089383	0.807835018283502
0.248107653490328	0.218944695426226	0.226070970001167	0.364827060020346	0.265694625481221	0.753543091655267	0.377798063184632	0.758166170777746
0.136228733854450	0.372235142758177	0.477691917197812	0.497957362079028	0.944444444444445	0.394721843637715	0.678106473619924	0.365343326697115
0.291472529605902	0.228536942397083	0.238984579511208	0.482537419814683	0.300390612594874	0.657294757665678	0.118436202972286	0.457456496591105
0.490093530956359	0.354249872678050	0.238546553732800	0.430596844271667	0.737288988824378	0.659867534142196	0.281320725468920	0.184714795008913
0.295126382558251	0.265670151841538	0.234252585396427	0.448617325606983	0.241680071492404	0.277948374935393	-0.0821198376700885	0.682287665386257
0.374552419019069	0.381825699181950	0.285710516595430	0.398817135549872	0.751855779427359	0.390305885269780	0.724653215636822	0.514041819597375
0.296302822071477	0.253618223858868	0.405913779030942	0.485942546319905	0.348914299616812	0.493321817452728	0.229730692504987	0.131514306579035
0.334525893785999	0.281154356990241	0.462061403508772	0.372336464065539	0.768196994991653	0.106506076704752	0.755572765842818	0.636323781435575
0.294310423304506	0.304019829723031	0.263427967303577	0.474832214765101	0.725911882615479	0.316987287367631	0.923702463525472	0.468646864686469
0.268600857270808	0.308148627514426	0.280756409857005	0.469603312728800	0.271926696112589	0.789054405636267	0.233436982228376	0.262016667324934
0.0890092641039056	0.352965955654272	0.446733297728949	0.389711536076593	0.269864873601862	0.204430323498045	0.189984350547731	0.206193627656307
0.228755967424881	0.256415260025368	0.428417798091141	0.485124877571009	0.167122351332878	0.166491746970709	0.411384306809143	0.657238195010282
0.290209305549138	0.259506477196083	0.103968889397232	0.476001586671956	0.779633933759442	0.649628763921353	0.738938826903571	0.758300842661300
0.210648211971656	0.262599247806101	0.408660242712575	0.335711901185111	0.887197100822155	0.599344580652992	0.565686196781099	0.356026420770388
0.198548490204189	0.192205094308444	0.335044289317769	0.462618716701413	0.807765648090766	0.354515181194907	0.736247408431237	0.615436398759000
0.213699277431041	0.189840327822524	0.292239201058838	0.475327653997379	0.366214289486191	0.806398017515699	0.741478530323152	0.807237965175828
0.225292535460585	0.448313850296836	0.248929489009420	0.433221160317674	0.268901718021840	0.417230174760692	0.327597786803979	0.791229411355897
0.360154233453364	0.386301905227162	0.254514390852937	0.417409184372858	0.779773138510030	0.214980577605134	0.658632433848572	0.335994773898526
0.243934599156118	0.287043160075828	0.220367993153616	0.440874381587438	0.807618008681621	0.408040407599918	0.736592394742391	0.435331143196312
0.162036341793062	0.388686945985588	0.274106679060612	0.475221550372717	0.717673489765352	0.740944881889764	0.655628320771037	0.240619171950765
0.116111055826450	0.459680769002552	0.192621396054628	0.445400681870842	0.457693166869369	0.742981265272875	0.948985011212085	0.485941541957788
0.249737351396185	0.328531245248594	0.203632348633363	0.345317562556115	0.431423611111111	0.775286757038582	0.331596632310190	0.395650648895124
0.363421812527765	0.300331931843328	0.456058162455521	0.302208751972100	0.195390392334585	0.408169124363826	0.206883906119028	0.359262805169938
0.223751608282961	0.169344042838019	0.267643666844814	0.415934431071402	0.427918103145008	0.600660403050109	0.691117301145156	0.449500687675656
0.160100481473728	0.136735053788725	0.304183339396144	0.461562816616008	0.635164505733343	0.777462884480383	0.737429430696987	0.332771387015734
0.291283889760251	0.280747611667553	0.274627124523066	0.474459670231729	0.263968292097045	0.779558104233429	0.774866871380262	0.710532641917648
0.243747118487783	0.239123363421973	0.248505921981962	0.270294494238156	0.224222585924714	0.179131202629449	0.562878604313060	0.182729086978214
0.367695578854755	0.340303248005445	0.253464008110848	0.480563897230564	0.847748222280748	0.314130359969716	0.858867560062779	0.501010834067700
0.214329201470911	0.233327635466777	0.288391376451078	0.426309500099582	0.876715052694373	0.915972109615696	0.827569082331240	0.188590214658673
0.227724575830124	0.106950659944485	0.294365040249712	0.310469889601849	0.321712399350252	0.207799530148786	0.680152361229244	0.234180677632299
0.182341010752091	0.372744224265984	0.454584588893672	0.497129473594013	0.586597677230674	0.187701585968662	0.509733237202596	0.132092349633668
0.229591469989218	0.349084544964997	0.206937465103294	0.378745234956714	0.145458902468248	0.247764321742733	0.330891534171314	0.206479069596801
0.467547507501184	0.442582871934997	0.238047595226184	0.457881502435958	0.714341941267793	0.0966431176986656	0.111281227827775	0.277018286073914
0.486596263200650	0.0929744731661665	0.465466550992867	0.413674125686721	0.908645422689444	0.600380952380952	0.786768813342910	0.159047657610236
0.283956162414660	0.313537237690303	0.339224933360672	0.304435404241874	0.284890637869498	0.437645079899075	0.572353448952366	0.310763440463452
0.266191135242556	0.478925327677163	0.476805493113173	0.496635112116389	0.749154934809257	0.519910323476033	0.886201621040982	0.247268588770865
0.121963443396226	0.462468752111344	0.324561644966831	0.498141991003325	0.221389464731834	0.607684918347743	0.838321339700047	0.153005909924598
0.200865986248900	0.401723495930635	0.271645637404197	0.366361247247674	0.749941190308163	0.285796054948926	0.518000202819187	0.707867222344081
0.209257831462920	0.375214088094506	0.360432468675355	0.307026733403174	0.305498692717728	0.344390296437899	0.481383174813832	0.212410963146485
0.120859576070808	0.340218197224870	0.184320766008378	0.315315658973870	0.755763861188672	0.234818667416362	0.651461138484594	0.692500160390069
0.178338852710422	0.186268188062463	0.162654708520179	0.430920638913344	0.800640023451241	0.266322614794230	0.745440975245677	0.594113949791104
0.200449213875717	0.390482135644255	0.210273449777738	0.473168576700190	0.189098694850010	0.565071537116151	0.689240914086482	0.295285273842103
0.249429595827901	0.178110549521454	0.234229576008273	0.400987508992218	0.265146867561532	0.662750817991879	0.230077369439072	0.120043826610970
0.221824793585502	0.264654217225630	0.287937182581133	0.328803750640979	0.506997261940980	0.636383130807720	0.183342837886879	0.815546992796113
0.140656615103453	0.231571346042750	0.280460624071322	0.460340689574431	0.156906638013372	0.356652587117212	0.737732506643047	0.777248838449235
0.131277632921437	0.363154839645915	0.117517994273941	0.368009559576647	0.287426076725392	0.269225079149037	0.804278890539076	0.774039526469937
0.123133502931092	0.362639705210586	0.302697495183044	0.355097644033637	0.309762773722628	0.676893628657369	0.332602893664841	0.524225652976017
0.165445783132530	0.289053663440995	0.240027885548012	0.326377295492487	0.326687320203585	0.771584056478894	0.684356658348856	0.386525250090394
0.149175000000000	0.204821546284961	0.110244449542454	0.485465036026834	0.254158745247148	0.302162865489898	0.146019992595335	0.652481520591341
0.197635887036945	0.314145744029394	0.379793400713436	0.303804550540843	0.239953019477342	0.159046214355949	0.785483940319044	0.700854173733387
0.103342272221859	0.333693231662055	0.204209431658905	0.452433334139206	0.253471468865264	0.370937489342837	0.509003692846537	0.726304542634590
0.264390916999130	0.326219142905594	0.253282935253674	0.394239772690582	0.268632921482662	0.182804703583516	0.115073090451450	0.671130791662166
0.179744377932373	0.331994742990654	0.382274686153270	0.427479288499025	0.894111770908485	0.491548264244910	0.716956350422486	0.592035644667224
0.403800308512130	0.305640222588854	0.0995699157902346	0.339144159943879	0.743459439111613	0.964816759714775	0.633683859122016	0.267117742308582
0.185046888806544	0.293972541300177	0.223922476135377	0.353997127812350	0.712704803324219	0.384571482925901	0.947284203040270	0.137894044776636
0.346169199244219	0.367090565920975	0.346024541939822	0.434551216886922	0.660320158662700	0.423105800933634	0.651471338663038	0.219332679097154
0.240384615384615	0.126156623786956	0.190133747378170	0.374454581515272	0.262247641616917	0.274432183680538	0.223951754207245	0.269843539944510
0.264751576446218	0.238951724137931	0.467321096230340	0.322282821801590	0.738677738741616	0.707593928965818	0.713734982965752	0.197129429696431
0.428592978902226	0.282834304294811	0.158258334389657	0.438917848510440	0.868628495339547	0.342991931809044	0.325840579319999	0.0816666666666666
0.296175775274649	0.188273233655819	0.128496051315653	0.227637063161270	0.263159219634991	0.283901644512163	0.196681592344967	0.573691831577752
0.187234674187324	0.270609162219695	0.257735975066785	0.335485421889488	0.719026705390664	0.625882283452940	0.292305725971370	0.161462665557617
0.259831297265852	0.205368433153236	0.0977405531749124	0.473148978981429	0.201280806278050	0.239616339813308	0.376140833237866	0.690031284349370
0.284667521524089	0.283739665041340	0.124964068257245	0.298245614035088	0.705633762599583	0.262747589074320	0.364692715362586	0.622551430803507
0.195066681526060	0.274881516587678	0.219162170263789	0.190296025278563	0.360414776409592	0.310243560728527	0.0985154182541619	0.668877536620474
0.219092198581560	0.309173309334019	0.355010511562719	0.469128996692392	0.220323031149432	0.639756242247748	0.158075399735954	0.138084182900979
0.433554765950873	0.326318968989126	0.477347755847440	0.482497435762565	0.163407094542895	0.381917052808946	0.774579308195700	0.161077901735767
0.0434086054317974	0.445466285759011	0.385581048973368	0.488258773521331	0.181979664339091	0.317917195173513	0.426683734566627	0.305428207145376
0.210096326350363	0.382341360981692	0.453690042036692	0.125264924055104	0.282214550568981	0.247342837872410	0.240327261002741	0.324975030226568
0.208138786024795	0.227054118361768	0.276497178313727	0.232643589247728	0.207976582510062	0.234879509681014	0.740517862440141	0.640660165041260
0.153230600393251	0.155231087606346	0.321018806923471	0.302170635059789	0.289075812079085	0.711177052423343	0.394888873785088	0.184970975806110
0.269858904566159	0.242448139142626	0.216116663144229	0.469028906354069	0.311567371011729	0.423825011160003	0.819982884039367	0.216036560033236
0.226133076181292	0.207781755612910	0.411235351398543	0.272840001458842	0.212808791833448	0.429982792381178	-0.0205561754355847	0.157961823042965
0.272538123205773	0.254003396821545	0.264253639951014	0.181587249559553	0.511935483870968	0.684924737722366	0.310964595375723	0.283579192546584
0.353821404722880	0.247057006025027	0.349929367446241	0.147427159652411	0.762109324758842	0.277849081655233	0.187933472493435	0.0399805520233376
0.356631218140271	0.317304098666999	0.297402597402597	0.256961514473346	0.443598696461825	0.159808359296926	0.297452773962841	0.321682999431419
0.293330529193722	0.496026944175540	0.179845364173868	0.289395475682668	0.142077531050056	0.413128143078610	0.666350772850560	0.229528758287045
0.256457664908369	0.276150492491523	0.332663922080530	0.452734311985804	0.346722896619213	0.603599423701497	0.185916124691635	0.157935836532830
0.0779551376119314	0.288514937606637	0.305570745044429	0.187734119709891	0.215362697376232	0.380250403877221	0.277940040957465	0.270891606063028
0.230590621580507	0.398486732564756	0.195065246737663	0.173340891606268	0.0746355122139616	0.869454231681887	0.287660607695680	0.732890499194847
0.336439126454819	0.134225673512483	0.337225005445437	0.204701768020206	0.960300810121680	0.672636912253526	0.656649753448153	0.306856922907731
0.311690373380747	0.183854849279161	0.211704963324708	0.240802922401387	0.199673495665770	0.868376537283409	0.187520513475074	0.804320203303685
0.171090727061179	0.266479584677985	0.394801945005261	0.215781487101669	0.822317860436520	0.0893294175232501	0.655784681306909	0.764747865035808
0.208173966133348	0.339144124803206	0.311223051993800	0.393922522416925	0.264685829906090	0.00560772920748598	0.750483670699662	0.255876726329306
0.490937095406045	0.254266305848567	0.379274108802845	0.306719314683443	0.189003987256807	0.546624820469174	0.303846153846154	0.190433262306726
0.247654480750566	0.420943809292143	0.241877562561855	0.137516523463318	0.191978296717911	0.389837951780774	0.560550510463083	0.160567283397180
0.265162200282087	0.368074838918394	0.225357772076778	0.137395557367027	0.765501850334755	0.337570172651202	0.706665827009667	0.121708601521358
0.349617930108386	0.276222774168896	0.177519435133015	0.225853622870512	0.198672400897532	0.643356441363374	0.177021309934190	0.145545864499230
0.185328708471086	0.203555219364599	0.327454282253538	0.453465651995064	0.168878363480462	0.382921704175168	0.302860007387473	0.764746750336172
0.498533964856164	0.272335624166581	0.269710298801759	0.305701339765948	0.238475079766751	0.799613735927269	0.689619351487720	0.130582615969992
0.290809287580356	0.403564520585797	0.178567440821795	0.172886342520904	0.184231923942957	0.328497199541130	0.372514619883041	0.724158068911816
0.360188147783521	0.212309998965981	0.240817677120482	0.436617129653941	0.752868217054264	0.675343165887850	0.417170766680109	-0.0261352923967104
0.307208340823297	0.296954168031287	0.314733055351157	0.490484408614861	0.652669564504224	0.342803612874360	0.127301841473178	0.0998771666439198
0.244244760560321	0.468179719583020	0.300908206292572	0.384843304843305	0.707330840330205	0.277826227792590	0.284331553939110	0.152811250297942
0.239345466229087	0.294010346580545	0.121933689572201	0.180595035057798	0.329625700863767	0.701760324983074	0.285308627120683	0.741026761863131
0.463257171728513	0.284011478184092	0.182953710506980	0.487668506716577	0.263758476786646	0.592000000000000	0.731173280045675	0.201649816407625
0.352369072034167	0.299992947979596	0.204238505747126	0.305863860909732	0.831509476534296	0.301097412274760	0.782073859902747	0.184026880330835
0.142227086887937	0.338252101694054	0.472895952073886	0.197840795652013	0.412058522771966	0.135473468191146	0.257990191237945	0.120511826289259
0.353392150897475	0.175062271062271	0.303482153237996	0.246440572279766	0.814687714481812	0.197867570985171	0.314268529403724	0.780982163539495
0.229753925259388	0.188008565310493	0.431986220803226	0.391080955279459	0.750000000000000	0.762433750264999	0.259852043543079	0.575382692908466
0.319105608275974	0.292147263948498	0.342978241255587	0.446574441718722	0.276874585268746	0.548785545023697	0.714504567001966	0.246170964785967
0.292500537981493	0.258392702226662	0.270823607869290	0.155598381190981	0.795237262446077	0.819651581383389	0.913651345575718	0.693975641583297
0.275696525696526	0.456777361416204	0.104710257204834	0.197472238457043	0.414408287119389	0.245905490669889	0.219115794648069	0.194029850746269
0.309760192343565	0.273690058682593	0.289351579936568	0.463760696262707	0.230593459656384	0.714201854968106	0.257048092868988	0.739366100137804
0.198870235455601	0.318039127753798	0.298376104988512	0.436146910498701	0.850468014686870	0.368560929194829	0.250205355676031	0.616680204500932
0.336786141682852	0.257177574318978	0.252895258068274	0.240053413682120	0.286213313310045	0.818711081860983	0.320976009842116	0.294147199196182
0.161295827526380	0.222321876071645	0.442690520038586	0.255453174736137	0.451483009231978	0.167187859277995	0.239265035643763	0.261768139702412
0.276400111451658	0.267754187501708	0.224633520878784	0.133330794424556	0.106619178538699	0.810343694552146	0.691614633533085	0.230069890334678
0.446879242042275	0.250383404633142	0.301079768979660	0.438532155250917	0.229675625134857	0.218660672161630	0.0918811091162977	0.583119482652433
0.290024580643419	0.233181136051598	0.237762506238722	0.188706752480176	0.249691696355166	0.273690715278851	0.821309417040359	0.469108065603235
0.181358240902899	0.260925261693873	0.283817458251199	0.443732401204000	0.408005732338859	0.767005107761306	0.259914274393978	0.215744185386079
0.298152982511237	0.280706137063869	0.422816345131399	0.227733441088325	0.228353718790487	0.585790408525755	0.365651312530956	0.386296712303816
0.299457429048414	0.193341795522733	0.241479634247714	0.443051705435700	0.759094210074602	0.346258070991268	0.269519883608147	0.458769779362603
0.184658950997291	0.280106566901907	0.203232878505284	0.186272439281943	0.769438587243015	0.709190402693981	0.719864392954551	0.214642907451754
0.108026328715984	0.215888016665396	0.474877450980392	0.324280916922178	0.994704145024952	0.290081580077286	0.370838287752675	0.880586493726209
0.340672890611238	0.0600575666998783	0.282541062359885	0.284344259767492	0.255063128059778	0.724195062682940	0.243018671185115	0.797586488848789
0.141761463586255	0.162602750553272	0.138678571428571	0.198835045150617	0.721218606407755	0.550383118462661	0.429642121041784	0.426034778349253
0.345070971767275	0.226271124263249	0.285217042069681	0.162400547215322	0.560784816619646	0.382147575014154	0.326735585812742	0.675661793757408
0.264840182648402	0.208786151722185	0.266898571951666	0.269346205018720	0.398594163649089	0.693876576232327	0.152843397592854	0.471864675564953
0.219871205151794	0.190678155274789	0.229647824422611	0.316562572287763	0.496254996137440	0.256379223398891	0.311080810329475	0.438285483684999
0.137603916968430	0.255329054570849	0.205889413459230	0.178518287830029	0.255594999228276	0.890059408676430	0.00120763537202973	0.330798186986249
0.109245397531863	0.390574298223023	0.300515666162211	0.124521918211239	0.798150458317514	0.206157584531072	0.655115627189909	0.550375336912214
0.329687321039973	0.192147261516141	0.306953055801594	0.218416748446189	0.792514285714286	0.213169707361242	0.855552433799255	0.528384700718661
0.169234749611913	0.344387173288327	0.245474314439832	0.305255246574550	0.837753093832349	0.346072186836518	0.441824178162346	0.436837620493157
0.244626869037685	0.0973161100327957	0.265510073552926	0.307113640914161	0.243426573426573	0.612611286881024	0.488043205924111	0.270376255028566
0.464685607064918	0.266524050712555	0.194073678590497	0.483149159574918	0.187644512954289	0.773489104628476	0.328391751764381	0.128308784001720
0.303495799088849	0.189000774593339	0.148412448915435	0.122801418439716	0.228136786522504	0.327610291316384	0.220554934935539	0.219653528098026
0.440779697561260	0.296966970344543	0.269317438394999	0.294426620482099	0.457112427974549	0.701274725274725	0.781572143312850	0.453739635685052
0.164608524927063	0.408503917500232	0.140428976123027	0.200908567406744	0.882686645762022	0.198572448251249	0.502871138930467	0.216382620838491
0.361283745368283	0.279858560197741	0.138138012088650	0.102576986576699	0.182361980024147	0.251636478351166	0.749395699262282	0.676238405368068
0.335591931660629	0.251018876018876	0.479521023268472	0.289760717003467	0.446467652980828	0.208327949347461	0.276981639050605	0.247005323868678
0.215855273494490	0.266547558278033	0.205221980463867	0.270015335204421	0.413761501521317	0.282527047480240	0.197355597427068	0.221203303647532
0.431416128547830	0.475714998930176	0.293428258488499	0.287573029268155	0.257747818303871	0.221007121057986	0.352378083475583	0.759636326799372
0.167218925791785	0.269205746814855	0.283417872594361	0.147673362269103	0.163187337972438	0.289614603392334	0.274265208475735	0.137296051075904
0.329981756364541	0.467707730865626	0.269611524544275	0.187961512642649	0.369300243775726	0.517774680984780	0.107844607769611	0.271710121125026
0.186990866452728	0.288677337410906	0.112598791259879	0.310609554295635	0.314194511234558	0.281201961789034	0.616336310172076	0.727681168140883
0.260872438863186	0.351714263601888	0.156680100372595	0.440701430549146	0.440559114735003	0.288575235240236	0.287269268705087	0.799243273542601
0.212188482782315	0.322562691320615	0.361786700801725	0.146871863499498	0.952086176642620	0.190803138702977	0.360480155201681	0.139399754784370
0.302767589196399	0.203426124197002	0.438762826998121	0.326736056352836	0.760800419973443	0.250545588527053	0.672727272727273	0.459729786342690
0.148529818808951	0.150977567400700	0.446678685341839	0.0988545206151259	0.679745207691618	0.226939003632853	0.335672116959787	0.239373040752351
0.117381978117058	0.379855540392105	0.368601855032635	0.0829320113314448	0.687708577124778	0.202254885176942	0.132586834034662	0.591700417735745
0.175073973251272	0.188402591246642	0.192412859380392	0.0708034151394992	0.0775458031529612	0.709653439059790	0.661023959348873	0.529999524194699
0.255305613517227	0.377894030851777	0.459608469836197	0.447099699165290	0.675896624472574	0.661933424229324	0.326012437433642	0.893526699571426
0.313840497242406	0.322234318733775	0.339974599142721	0.222476111341919	0.251765278792306	0.784032964202936	0.557476902951517	0.701017170309303
0.319553224817816	0.222378408771437	0.263301111773395	0.181806876826463	0.380098286227455	0.790601196953210	0.113840192493985	0.389911911823293
0.195644060567285	0.116961324187679	0.492712478771134	0.269299023957409	0.235055102458417	0.790265930757652	0.666070344695397	0.324225345935396
0.268919305154181	0.159701986754967	0.221145556743336	0.144536675171991	0.695827972799118	0.279988674615409	0.272006704980843	0.105716222322639
0.363118978265741	0.228118240807498	0.189885559304095	-0.00366519560176548	0.639743478637664	0.218103352882594	0.499369853806083	0.485823016749278
0.318136749023655	0.344605139943814	0.444692022025868	0.0861567276497542	0.336741048261546	0.281445656656544	0.663254418139380	0.109603433629901
0.215285363893068	0.216810000469947	0.441499330655957	0.178373051424476	0.0820084171148001	0.281231762161420	0.104121475054230	0.204319277726480
0.252240158405209	0.202959268495428	0.333374809469002	0.276913781327169	0.568929639745090	0.267481767481767	0.337953717843299	0.248559139784946
0.186559428060769	0.293565752371187	0.318902301444043	0.0990434046983796	0.198625343664084	0.852220520673813	0.415397795864325	0.682896673535472
0.117915635678096	0.211786581663631	0.221071308684602	0.255707397639788	0.137731407850372	0.494722202410670	0.463964481188043	0.940378944514117
0.302993791864074	0.267932990370663	0.334053946186849	0.294182769726248	0.705781211064042	0.296503117375983	0.565706872018080	0.246586097636206
0.111534452392078	0.233933161953728	0.311311484885267	0.253149606299213	0.715294182277647	0.472031727670825	0.349016253207870	0.805236609809518
0.359315126817104	0.348688530255382	0.317682948209965	0.217200043989882	0.944651410324641	0.303598293338595	0.777616144823127	0.326119431570077
0.209209794101280	0.0705203785730220	0.235692750993837	0.240999576450657	0.0786666666666667	0.430578128627815	0.632898138149930	0.364715587117136
0.212555696612152	0.169424976779532	0.384303760173830	0.291856372898875	0.478531138482790	0.645929315729260	0.0810357142857142	0.896216060080878
0.210068035703140	0.327765828740422	0.268633349705305	0.241620587541602	0.845884462374629	0.764815149247955	0.687405870343720	0.422056481373577
0.306659132400243	-0.0388372311449234	0.259341673224607	0.209118723706496	0.527576780832931	0.649557522123894	0.778908824606371	0.436523319200485
0.0981100776112328	0.0509995920032640	0.373048479868529	0.206509631320129	0.392892067838283	0.397263921712212	0.523318872017354	0.608325312800770
0.243030941661079	0.291301145114846	0.373582474226804	0.153314600298199	0.630777238029146	0.680139042502765	0.560974633912139	0.490127468132967
0.243685593049101	0.299662249935048	0.367436383855564	0.129520187244002	0.856860189387396	0.823286384976526	0.273275040636736	0.650625493068861
0.135975271921383	0.283921646123064	0.256633710971542	0.188237517889450	0.745018115942029	0.667664959907255	0.799147109491937	0.844730784346752
0.216983380641806	0.186620185922975	0.222802379378718	0.325661138502913	0.422836089393206	0.508642384105960	0.272865366165654	0.518867407853661
0.255301637815149	0.243354855625840	0.233822729744426	0.175081631000890	0.226597818867439	0.743859649122807	0.249652963160705	0.819779853235490
0.458647316029398	0.234549174544941	0.180498934061413	0.239890115329407	0.469208900669046	0.622709891936825	0.723514618044640	0.762758620689655
0.244876188013189	0.312281751970468	0.475175709867866	0.238733696710142	0.667823884986113	0.207346690953248	0.298199704392915	0.628674481514878
0.231708547784842	0.217223986549598	0.261076690789816	-0.0351396157721939	0.460530727594961	0.291017016224772	0.0994795164539960	0.770356280635013
0.207108680792891	0.321146163383386	0.242922153759414	0.108448205268186	0.521905855338691	0.419684899081168	0.792077400511136	0.387266881028939
0.312330710692635	0.278246013667426	0.376064855959942	0.293133481000409	0.275943752835039	0.397000380136158	0.251044308518574	0.464007438997018
0.266589192330041	0.343592512598992	0.292734406038935	0.212442735407914	0.753005200145120	0.0421911347630732	0.269748071277395	0.662151067323481
0.229554305495457	0.397867623772828	0.319260086739388	0.120607007600837	0.199801248757805	0.153972810943173	0.580069956657288	0.235258488616525
0.289507555894551	0.208711532695505	0.326565715514329	0.191607168876584	0.803663742251013	0.666218577765829	0.342147813784275	0.703564664502164
0.308615443538949	0.178988755787462	0.186024138534196	0.159926563050148	0.173024967393330	0.660206718346253	0.242799118638668	0.710021399296362
0.311981834503881	0.259931231253201	0.281548034426611	0.180486375622619	0.482973865733994	0.807607312663229	0.413104274870156	0.576191977981020
0.236419280795715	0.361413950383802	0.187672527888070	0.130498836908762	0.641771507526725	0.299582540819603	0.305672895016456	0.215954728002921
0.360010062169835	0.191623810964337	0.294642007423151	0.129068114256172	0.803937382385177	0.662981407702523	0.271940411738336	0.590753814620815
0.186547852987528	0.325078884261012	0.371743077621425	0.0725892345085616	0.612563854756316	0.701943561338534	0.540318846331944	0.123424889144097
0.373967499865033	0.282297623586224	0.395609065155807	0.192378966875145	0.673659732578419	0.794190029598590	0.554001792803176	0.547888612890574
0.339648077195970	0.181131442001007	0.413889373582272	0.121660233595669	0.246672599241662	0.337870230059237	0.393741633199465	0.707133040502304
0.469330242494489	0.334729228133625	0.419072201567643	0.232709920397158	0.0880073191186561	0.310763097949886	0.366472765732417	0.756729527253940
0.0999126310534200	0.245093826099413	0.360179760476224	0.137377736376339	0.0994683310217289	0.343643937056464	0.782519178700361	0.877242927885483
0.228176425327012	0.189199076940395	0.479212033903983	0.216408360585810	0.877937952760478	0.448749076322179	0.250899151201266	0.740353599281369
0.441576086956522	0.189812643138986	0.485975112199102	0.179061113211677	0.171381740698246	0.268024095728732	0.871287458010443	0.597967749061188
0.264917265585827	0.456772372660223	0.408668266346731	0.0976593679214756	0.505927622945350	0.633791430881164	0.290763539679787	0.256687370600414
0.159911951314256	0.298786204799432	0.474123690344188	0.112558634957701	0.726348324672998	0.245153266515473	0.373294996318244	0.160284047679432
0.141508916323731	0.431980631773115	0.393716946878207	0.0900760179110695	0.594051624628533	0.376626988541551	0.232571169392492	0.677017718348252
0.221890403015367	0.181685170840864	0.150251466890193	0.773409989220266	0.902658227848101	0.109206413229807	0.230061599413856	0.200217419107303
0.346865545627243	0.493471599236133	0.444841698147149	0.579094550676442	0.255477839454192	0.141161519888169	0.339894966239148	0.706442891057768
0.194342720040409	0.275852272727273	0.313877387471617	0.582676566736778	0.728254487502097	0.745201723462593	0.352534364261168	0.220688413408157
0.426641586867305	0.418312347132893	0.145806451612903	0.732677310032257	0.0446436178369997	0.639954316170172	0.827108000261660	0.282526333319455
0.100054580448709	0.499587580274554	0.299360499243103	0.649988955157941	0.273338940285955	0.784271594327460	0.675391411485410	0.726885622246084
0.248786906817995	0.390685195376995	0.173428313532239	0.747500605389698	0.610195616202371	0.241205605898576	0.551090548578982	0.324997649713265
0.212592384216045	0.209264287349930	0.258537920055717	0.575238095238095	0.166552339141172	0.159653431196711	0.755176308194253	0.301811100292113
0.0636538509580555	0.140731575774880	0.410187261378098	0.851477301547045	0.327827371915548	0.447373325877999	0.554512473351535	0.281393134098227
0.205441447322407	0.242842892768080	0.237199776577918	0.679669945113641	0.695846718678293	0.277476547035029	0.698235018482845	0.295931329150468
0.151411683691036	0.215933866279070	0.381618705035971	0.721735516050646	0.170021719552895	0.313920454545455	0.733800491321332	0.520018358035690
0.281936103771319	0.336118541672928	0.421514011820264	0.814820181412467	0.235811695305639	0.743209803806045	0.00650293715995043	0.311497849041846
0.251442846067706	0.367710508002784	0.203937898416615	0.551206805592192	0.476776250171122	0.447888002201431	0.289158720699245	0.632942225881707
0.189734319142021	0.296386199372699	0.199490370951144	0.795456591543378	0.529381676535972	0.710458307435637	0.352773031935865	0.734627436617426
0.279352120094812	0.205818849184929	0.457769933673034	1.01989029334605	0.393191909225456	0.772596047079725	0.347452160825629	0.822787781242665
0.249950288327699	0.261682513076901	0.423552974163829	0.652608351721554	0.406716417910448	0.261197007481297	0.166754125123900	1.03571527527638
0.318725656297487	0.209709833233438	0.190417319985526	0.684785426000666	0.175968787197461	0.853885409417768	0.174966912459822	0.919003264835798
0.335138328246529	0.336105940290770	0.466784830693106	0.857431606656012	0.843287696407241	0.320169098595391	0.687818696883853	0.847540774719674
0.252693826987355	0.340888860630722	0.242118294360385	0.685530671859786	0.227196149217810	0.261740311533682	0.411411621008550	0.832775151037562
0.295043526687575	0.268809464900245	0.386054952221624	0.723776699469412	0.508186857267887	0.176955893241195	0.751284662198963	0.780172852058973
0.275500318321477	0.204309019978721	0.141445690973993	0.754340043881597	0.331640155059484	0.420580126770188	0.874062672665562	0.533522603188469
0.257444953741458	0.333630778734942	0.230315346631727	0.964768769741638	0.248894125428914	0.240851121257788	0.271604113797249	0.298981405523653
0.190270788401629	0.215565763084687	0.270376961656690	0.931940996056667	0.311019208251327	0.209510580446861	0.329512805462016	0.484717446790558
0.233791791485361	0.209155808292593	0.188652788264481	0.748728979272585	0.729095757365534	0.590417681985105	0.202019955600010	0.722444076491023
0.261536197763390	0.282618476304739	0.465312881296845	0.668313434884040	0.241463853524675	0.813795078446213	0.157571942446043	0.612548611323759
0.244497371879106	0.289501462737883	0.257203496528652	0.827113624124933	0.279717840393783	0.310763941249208	0.215556241003496	0.371542203756969
0.248192550562826	0.315991902834008	0.0236895570906136	0.841739696665491	0.183990877993158	0.290738866396761	0.789104746645303	0.631649633123690
0.318153114668846	0.307044783780316	0.439229054674184	0.902170482836004	0.301218632690423	0.321647632490697	0.577674586901459	0.278137315159623
0.236619901273058	0.281564357093058	0.388517457285366	0.746720018467931	0.907176960098173	0.772583911556721	0.572764786795048	0.625248274701229
0.484486654858609	0.231440802072772	0.382474279311399	0.630203882309852	0.129347975023000	0.237467612932297	0.132872259051504	0.756290909090909
0.214399675108056	0.313042405297577	0.444932113704418	0.867833177609785	0.359119083070743	0.855715049561963	0.884549425659278	0.860308068302409
0.266650720246638	0.153574123989218	0.158519952483611	0.802434362740167	0.264153167810238	0.699250549166559	0.827080110795352	0.615035109458901
0.135928801066416	0.422125054656756	0.463407801666783	0.718010300749873	0.777027900602487	0.203010601534587	-0.00162535554652576	0.319155875925503
0.296357850787410	0.195783262264720	0.288085493406094	0.944181484798090	0.474154815634846	0.112382509194933	0.435423962644593	0.652095068003847
0.196410051854807	0.197592690212616	0.425207378301681	0.966944667645673	0.816195372750643	0.330306887286098	0.200460436562074	0.327504300106479
0.274306234121556	0.171298188257731	0.283700666324962	0.885028860028860	0.233243060257278	0.303659976387249	0.145983409735866	0.391287748635131
0.372184133202742	0.284881912035073	0.311456633164390	0.883614036291291	0.687925170068027	0.675602519389933	0.934969246540236	0.835258246327266
0.222374911045128	0.301456119637938	0.214988561506022	0.703232675756411	0.876682821755520	0.413863713928179	0.185744604613985	0.680610561056106
0.345664739884393	0.336682109208266	0.472628784617592	0.900614557326676	0.154222984257053	0.216014452325921	0.586421751092410	0.283011644600415
0.251104345749761	0.385764665731296	0.392455731099565	0.842666921508665	0.123943891365867	0.261207305502846	0.345768907197354	0.330249439561613
0.340175953079179	0.176137722164661	0.393267519016022	0.520814061054579	0.534063717444183	0.833764709942368	0.554509337754559	0.346156576052239
0.262098646933152	0.236005692599620	0.343303066345624	0.745567375886525	0.484736901281763	0.531001683750332	0.294361525704809	0.790460114664882
0.279517555943307	0.295027090451047	0.213126036224857	0.838908659549229	0.451559980765423	0.705319056324541	0.427740641711230	0.757452818848419
0.287897549530761	0.166980820427119	0.355640927135357	0.527953701681590	0.322833787465940	0.271093542386394	0.239901334881021	0.847796610169491
0.297300287674264	0.126369893362479	0.475743147600052	0.843963631391851	0.380265771075194	0.672384309805056	0.274410890747011	0.935198907389649
0.213783269961977	0.247061896056412	0.311419095001184	0.817010146180944	0.378302470605036	0.696953667112674	0.372684668600759	0.956424581005587
0.351081530782030	0.447794212218650	0.340741978609626	0.743579753904094	0.445387439308412	0.294997274687774	0.295046710128369	0.849978232477144
0.199717943154697	0.212828859952166	0.212913522925131	0.541170346326974	0.657747481941194	0.724739566690100	0.746415998257903	0.749313300460006
0.123593392470928	0.197784851753440	0.256305714878032	0.676573985298818	0.222876682545016	0.307494556012582	0.269637491707964	0.690357892499402
0.236931661403563	0.315773096430905	0.388901286915123	0.596305031446541	0.596782277465918	0.562048639575282	0.715083588059927	0.354674148705522
0.360258615905433	0.490234375000000	0.285503058001210	0.605191800137387	0.425076559020045	0.352605914761573	0.187727206630798	0.759893108937912
0.134628426418149	0.246510415432377	0.262258193300185	0.645379565729675	0.708351448559346	0.857150458959691	0.817506193228737	0.255072621443725
0.280607175323989	0.185495078991406	0.242322550435088	0.698036363636364	0.198222061686031	0.748212898212898	0.311853743615298	0.557982131576573
0.251673792046463	0.291621397072921	0.359266038041841	0.685467558736580	0.148033889969374	0.318723753439204	0.447096465742341	0.423687889185411
0.276626051893408	0.204053181876856	0.220607590856590	0.617680162073512	0.623878494022088	0.451695042188826	0.262612458717686	0.795899215106359
0.373178030873899	0.286474715702879	0.453003003003003	0.589609435953922	0.780497933143321	0.424974403701035	0.432611936926761	1.00277962032913
0.391840203994900	0.148807432564313	0.181478546360240	0.865891885497989	0.235075781008351	0.618453644727530	0.622185873605948	0.833448618086674
0.256232055780887	0.234423151854345	0.468697472796438	0.660817378257608	0.321725352112676	0.0229741019214702	0.351783060921248	0.356953544872267
0.244948365804322	0.323823697042619	0.214919296204740	0.657974996565462	0.183696175625633	0.0387254590507656	0.411411242769697	0.794172494172494
0.226704044022219	0.165731009711321	0.466763005780347	0.735604881644688	0.641702791746142	0.257484730149194	0.602501154055982	0.844218147570415
0.313349967406209	0.306487956487957	0.226516755948673	0.893063032107815	0.451331305056772	0.166812865497076	0.405889235569423	0.861781298763654
0.290093209054594	0.201008808251148	0.409620830421831	0.859835535433798	0.755054222115414	0.274308082202093	0.358266639305014	0.425100616622974
0.256337319068597	0.344016990877058	0.303042749084437	0.815649064906491	0.412719815719984	0.663991748842826	0.670562454346238	0.336526181353768
0.0801458898344711	0.339108292975186	0.201653252120948	0.558108904370732	0.678591506107221	0.239218877135883	0.287232988873849	0.759485924112607
0.225154069561522	0.435061241515301	0.256662111376836	0.716573616206732	0.338792605430387	0.899849142575660	0.250284069388683	0.774288518155054
0.190283719587412	0.322629157820241	0.424343740116568	0.800270433761520	0.124891461649783	0.613827306710093	0.209284423321508	0.329595525929274
0.463413991942916	-0.00284802916381866	0.206126394052045	0.907339058840230	0.227393939393939	0.811508970445917	0.141718578233785	0.287958378364792
0.274817169130126	0.125999459229789	0.466938490839347	0.803585460260179	0.750576092953815	0.194606753902285	0.315465385299875	0.920274083031036
0.179635076097199	0.0485736069635937	0.156753712958401	0.765386464719317	0.709594070850615	0.785755230725136	0.253984512639816	0.460670535138620
0.373013609850940	0.242614113693643	0.324170381376919	0.757033898305085	0.138819810816464	0.745603164768123	0.837713437268003	0.686154644140640
0.278766166737507	0.317087213377391	0.289857932123125	0.645519736417081	0.818595112791244	0.298716723154022	0.755251841233750	0.523417620865140
0.172439918780495	0.160286054827175	0.477710913764898	0.159716887962252	0.297700435052828	0.183506827092064	0.537749175953540	0.686143853067167
0.198053438619043	0.180438596491228	0.479895546695120	0.863249353442013	0.241977176722779	0.269956962376787	0.762276030480450	0.329299964585055
0.185695618440933	0.246280079291396	0.283352217885769	0.901136582546716	0.325734750724802	0.668124752866746	0.796663519043122	0.705300883090113
0.297404423986702	0.264967800362246	0.486912393162393	0.785604411551299	0.136565467717606	0.873896330109917	0.670795058599937	0.836957975550384
0.236589828027808	0.238269595877407	0.386583463338534	0.809908329748155	0.883842133171729	0.864638487540758	0.697591898572682	0.688884097035040
0.340687883545026	0.259905791077861	0.382447499828990	0.659430879188033	0.838006460544532	0.493934278198736	0.433031365673096	0.345708981864915
0.156736521708708	0.312230679392695	0.158185212239266	0.756727458232368	0.643343667794062	0.270741467642036	0.918681461716182	0.752758320055317
0.293349200768128	0.312897660872953	0.269899963683185	0.808761655674323	0.120848434436457	0.771864822063525	0.612395672333849	0.737567319812077
0.294051129686703	0.249454087864096	0.226194985228392	0.806587608116194	0.776888095304523	0.695383726123854	0.269716717648623	0.676098987156730
0.294705998986583	0.156219611553523	0.476760757056779	0.542971452636645	0.685129247749056	0.138908359491665	0.274150253872773	0.714329486262894
0.305510534846029	0.266172857887293	0.267153089229533	0.721946880162664	0.407754846779237	0.301139833095868	0.794660766961652	0.763069629031851
0.202458492219512	0.253257619400324	0.428682667643825	0.780059151404846	0.566853501964166	0.771698632651188	0.286023078713711	0.781633411823026
0.469096774193548	0.199699054170249	0.284819362875957	0.707251599617563	0.871020120014119	0.253790847446076	0.194730613949603	0.761687951138256
0.267575562700965	0.370430389399933	0.203302331298398	0.617833791338956	0.728307179337903	0.200754461478938	0.151290531037367	0.964636035105834
0.384962756052141	0.307465021291388	0.408426132145509	0.639800306757692	0.181002401752487	0.540805258833196	0.529571911378145	0.795593770757990
0.174883954334462	0.228308773827227	0.103450845941716	0.900390193624383	0.260107852869369	0.694996829788460	0.221158382593734	0.437409675865391
0.142346263008515	0.117697248358732	0.497441905877758	0.834382284382284	0.745183343691734	0.780149700598803	0.281021979248020	0.823786753484586
0.290464403147744	0.260551159239206	0.487791013790717	0.807811166377255	0.773010313290523	0.685359366891541	0.200210137313865	0.602340898603012
0.346240590492370	0.295385156061238	0.249901722742514	0.877415676389389	0.157116079796492	0.336990770743480	0.219133054851743	0.790386571719227
0.335166243388709	0.199238829576908	0.263493060071305	0.915629730827456	0.653650843715502	0.716399170215089	0.454448187041807	0.525043770812592
0.441402537294930	0.128686407592048	0.436286330752634	0.565514410531562	0.630797261484099	0.854208253184771	0.340277260192293	0.792480399144690
0.301488006255606	0.287175805438392	0.297037276766013	0.777200024326461	0.289181734600061	0.639426211693110	0.696129249410973	0.450327685421995
0.172038081805360	0.206587884260532	0.475002065944963	0.659393791646351	0.658801265560780	0.684433388027312	0.206313901345291	0.113819479857216
0.291711352842041	0.252720923712181	0.391249606547057	0.751325989392085	0.811271194746643	0.289289061834294	0.937154281906031	-0.0214354198055062
0.223554553009617	0.302566707502913	0.297117516629712	0.714327772325810	0.760727076153794	0.233689733689734	0.852784960514362	0.508041769189222
0.229772888573456	0.290071942446043	0.411782902137233	0.616351098644226	0.0647390396659708	0.189282097745563	0.532646123478452	0.607485676017561
0.0141612590972645	0.291610835238170	0.195638306355155	0.560286202339897	0.498779879824722	0.275444650915848	0.0972283858474201	0.798823218299617
0.119210839689743	0.255983301311701	0.143239820767582	0.847361880013558	0.280156899933188	0.349794238683128	0.204197465681098	0.354531797696545
0.252323897300856	0.187821899856764	0.183099922511387	0.861386885163496	0.764232530176201	0.877430760164997	0.292940310310037	0.790971739634005
0.393957976955104	0.244996268403555	0.290520972308093	0.816928657799275	0.839970059880240	0.516611041366851	0.415576049365973	0.355398434399913
0.238439492912654	0.458444731924680	0.421792890262751	0.797908159610287	0.628910268046227	0.230391168464563	0.404064739313071	0.426516455151646
0.392099748533110	0.304909608149032	0.410863837395314	0.663654792933681	0.874920914367453	0.813910124930076	0.662601944792974	0.417986371052884
0.203973235841898	0.244418872266974	0.227822848783083	0.941310256836967	0.436050860134630	0.256670457527775	0.355031327530381	0.632119295780146
0.303312860007001	0.259753978260129	0.213285469422076	0.635582231114075	0.726159205905936	0.642150713306299	0.846354068429590	0.806615963966625
0.274886877828054	0.316878232251998	0.451592920353982	0.845585128855091	0.276839872112828	0.841438879798278	0.766299973168768	0.685801024955437
0.194421932202443	0.197562509068047	0.297362907784909	0.699785305343511	0.749428127001555	0.850849350496679	0.934146438046965	0.252411438326931
0.355684822845055	0.492686935086278	0.185785883335654	0.823697398997676	0.825184525990682	0.287074176600192	0.523476222371065	0.931598264931598
0.172491147814995	0.302409360770073	0.163720682708024	0.779541966709952	0.318438327766901	0.654944990807482	0.119892378485755	0.408849498771825
0.200973959700230	0.354196505299341	0.432000250344223	0.792913184920584	0.564868870806740	0.864134478793208	0.109683032939714	0.348571200828983
0.147167845478771	0.310988023952096	0.237532262093081	0.749104026609824	0.700650759219089	0.0433475319468806	0.493021000791038	0.764838388600765
0.230156388315137	0.243986690711437	0.233046132324421	0.102348705640322	0.605926639236628	0.818756919183932	0.172065529471373	0.803112287215135
0.479178551055334	0.488907628437987	0.267611290862434	0.607085604360372	0.484236923811798	0.782182263996731	0.280904741191823	0.465834520119516
0.161687468232902	0.326063152249212	0.227274374116880	0.829360939464462	0.442105503227131	0.314647141502958	0.801286027374602	0.291429014860513
0.198361614979520	0.344415329184409	0.263564537954516	0.770479784366577	0.709125724628177	0.301092876722082	0.346428655094057	0.463054961640045
0.0945224441368401	0.259256155055003	0.471889337807300	0.754859571994332	0.962126027397260	0.399850214348432	0.618464620038425	0.710941076450199
0.146503365744203	0.248532569792412	0.418823063205865	0.561138777224455	0.602664385235884	0.718872247680787	0.709916917093866	0.212843177427852
0.424826952727750	0.407142597902225	0.302153983751956	0.823675567613880	0.599840703265583	0.719597295922076	0.707163493592118	0.325367019460567
0.158586505527554	0.121350431065710	0.379400875126220	0.681763266317648	0.801425008906306	0.736890925956239	0.205641900997215	0.373583987768434
0.183577640765996	0.493833695019319	0.281738142573133	0.785467336079127	0.221526475256096	0.333585238365136	0.112543775867558	0.683022428685490
0.174851499669999	0.269179424546255	0.488076311605723	0.794688896528016	0.891310894391809	0.150295085688344	0.188990329749535	0.0951605333627805
0.238906016442451	0.253143253143253	0.154511210762332	0.809360968988201	0.182300714147848	0.788981500304940	0.790231287206012	0.555501678478180
0.282976658940219	0.469487821776901	0.206266593065741	0.702447826234978	0.813143380300561	0.239705264089571	0.328025571965549	0.781785653845224
0.454752098665406	0.225590655694186	0.421092969010330	0.720077435687428	0.889887936138951	0.701363459291001	0.210101010101010	0.730761136443353
0.232863901419298	0.273291925465838	0.345237263260885	0.798971201141441	0.193603629651046	0.258889600186231	0.738238719805540	0.636292142515216
0.125500375281461	0.225926390107365	0.338238400337957	0.809976546541245	0.663894566213264	0.758147061037104	0.320554483599066	0.733720026311069
0.215994832041344	0.329508821796249	0.305340497861608	0.800985582525888	0.290981239169199	0.210127591706539	0.236647830842144	0.679558376305699
0.327127948100414	0.319513763434275	0.0706418687215072	0.696790184657330	0.663384368440548	0.686957565092189	0.261448580248488	0.356846045537278
0.199449396958574	0.241633951887657	0.204989440337909	0.777956690727374	0.375393445658211	0.903602689808032	0.744796695633516	0.639156826875104
0.147538260766402	0.250000000000000	0.308701224333979	0.988125967991740	0.786295572916667	0.163270761553998	0.339904386951631	0.824840599243170
0.213826194177880	0.252145623547637	0.401539296128026	0.891541811203779	0.166401154227659	0.465670107508459	0.823303181342687	0.713595049313479
0.167391126055934	0.388625769159053	0.349809506380288	0.926343711483843	0.616652385032848	0.849190418841162	0.340641838982826	0.624165724497611
0.188984272197506	0.185693873385239	0.253259150166367	0.779712339137017	0.842748809593792	0.560353204613630	0.715331578287577	0.606193559379792
0.258848985159576	0.244770545847069	0.450070028011205	0.818063892562824	0.196332737030411	0.118510739478481	0.251900781881909	0.569688520380086
0.183758182108456	0.233571960074924	0.425593031875463	0.738750358268845	0.728343145500421	0.806122194824280	0.466307413376309	0.646026362714590
0.434271974846257	0.287722310147804	0.297576236002690	0.742763909283733	0.715637740244613	0.724847811780191	0.142065681212721	0.720492367494028
0.303682376117594	0.332470356754518	0.411001164144354	0.325605472360880	0.665221687438243	0.326345180067200	0.354093513213824	0.646470609940593
0.158293351610692	0.284517721742197	0.0679501254705144	0.650249611947812	0.574497553168570	0.189070830159939	0.264049670699510	0.672382397572079
0.228073526914587	0.375672321059164	0.316849585803793	0.563744574215779	0.216540297669194	0.736677378789996	0.499567910125306	0.765518646831058
0.234134382102817	0.296169707926106	0.447298406963377	0.968633369923161	0.185838378520663	0.241038650947620	0.445805322773736	0.162389412882942
0.178732817788198	0.282633437417924	0.494455183640248	0.814827060020346	0.298811466930274	0.329711722696394	0.520614771296685	0.742877051718798
0.403337149200402	0.267300277345600	0.319325512090234	0.864567956332178	0.416079793505624	0.674288926363125	0.222158855246786	0.263841662924232
0.320291760736348	0.0752317714858433	0.286222162597263	0.887312900926586	0.539854711911633	0.279130741693138	0.325448260963491	0.202462380300958
0.116892084960473	0.311244662343824	0.146121111439820	0.666437990700511	0.803898258225048	0.133895799347471	0.269914361926155	0.598572764748675
0.366268612708241	0.130017918330137	0.412177063642092	0.786033888359129	0.242128516981040	0.200291553208460	0.489167453120512	0.819694583304800
0.276571465832029	0.294969437453012	0.146581749427804	0.715113491048593	0.817688926104249	0.996998953123182	0.285234372547173	0.177349639805663
0.225800992779783	0.280481292940800	0.0810716922141648	0.0844807071222166	0.329854998239493	0.198539018885853	0.467981001026326	0.0828699824815294
0.185518760324078	0.431744228087392	0.155460288808664	0.686540609872150	0.670774176265738	0.928566958045605	0.396839119275969	0.430754842361744
0.318078006821889	0.451863531454948	0.649121100084322	0.0480413641966854	0.703630046723374	0.231828989696489	0.188521518079750	0.142149723274104
0.244703729123770	0.181289817816028	0.588635600720193	0.670647542459341	0.484159220146223	0.211928377073642	0.863989637305699	0.744799325057250
0.166123778501629	0.120847565214763	0.694661423261326	0.585956296351415	0.703489938914840	0.259799889039812	0.0846662717219588	0.151143963393171
0.174386591962906	0.216977889792645	0.237474998780428	0.0888528403525955	0.318464104474964	0.311313432209612	0.212538692941536	0.260785099756391
0.267639902676399	0.317008834932944	0.753135340495935	0.862157873859580	0.793828658435039	0.767875193103580	0.0691236519736153	0.154477148962570
0.188148536784424	0.310274438648220	0.741784410223845	0.762393590385578	0.710531271578331	0.867077145961608	0.195441284599511	0.181409079454225
0.263890342157581	0.147852002616850	0.675276313045551	0.765867500579106	0.175693996843954	0.368278082398511	0.253799601127845	0.259878090287447
0.230140766129901	0.146668849238828	0.536805462578658	0.0708715596330275	0.230280312907432	0.154034413946308	0.522639844715017	0.862046032847560
0.217034313725490	0.0903996263926878	0.735761897380251	0.709301386458474	0.665067554337184	0.790207219251337	0.832463553415710	0.788920031835012
0.240238920204789	0.350966685559544	0.629362616376223	0.748457847840987	0.712725362238690	0.419187760631092	0.663446556559676	0.668040562643114
0.284580980052888	0.180966973101805	0.755989911727617	0.803559905355991	0.622483802364113	0.784547298543242	0.163148058420433	0.659878149938503
0.240262550490479	0.263148723608167	0.501027104136947	0.777617813609751	0.823376805497125	0.358895267472082	0.337589644918664	0.474914263940048
0.413001064207166	0.263912552828978	0.712667426617270	0.658634272284929	0.206196733460650	0.671413732779357	0.253702616298036	0.462056737588653
0.291396199693143	0.156319850025236	0.828776348575662	0.631494710543780	0.626911992906229	0.673462078845147	0.349636988918609	0.292779875642373
0.173885287762719	0.203713803402156	0.856666558767358	0.756165407290542	0.0752263618821434	0.720693672701201	0.572231075697211	0.808433041141468
0.243105890194118	0.327555579480002	0.654027527508339	0.801151886583475	0.934200403004213	0.490653471567703	0.593493453779717	0.274879512978777
0.197190189638225	0.235901763370773	0.890648170294188	0.779983535967579	0.223007092198582	0.457617411225659	0.509969325153374	0.286247504412488
0.161233129500308	0.190148265221645	0.811411970312536	0.696913992869875	0.798791090502608	0.796670281015632	0.408710887071986	0.187688747142333
0.309365579610852	0.240723019670388	0.799687010954617	0.686086214255228	0.104960559937785	0.612662030234760	0.614069067831534	0.603983715218196
0.355730710354037	0.407005838198499	0.553483269336259	0.898092536981426	0.888514538942512	0.874102762716241	0.732070834383665	0.671770610235591
0.225191594018314	0.184657841059073	0.860324376664246	0.107216357963221	0.223651551949612	0.855528928449161	0.264249422632794	0.702872799283835
0.317587641117053	0.319947318007663	0.758770242383967	0.693914152484955	0.147658089130611	0.610719400683045	0.989128644374897	0.598643747043053
0.250832203180866	0.294150794545250	0.569055736145247	0.151552369255377	0.268197994176642	0.607464060618936	0.768710587454364	0.0716964955524596
0.244503025582649	0.224604966139955	0.515787624610250	0.808650112223449	0.234214947699312	0.883199219702512	0.745176140259231	0.418329731791026
0.141473379019504	0.417269884781771	0.613026952315135	0.769998428414270	0.468352094482377	0.482378213063424	0.375552050473186	0.687340494984866
0.315918117934617	0.379544136669789	0.783016083812897	0.715362454776899	0.723133824522265	0.585651990434660	0.879640882894892	0.683983087732388
0.262123164132955	0.188981368034137	0.829084977772092	0.826138473083455	0.640249405201411	0.431352781803289	0.0353722544215319	0.764834738243123
0.271983382639894	0.788573999100315	0.657771623189491	0.852559269498199	0.774486914974481	0.713028169014085	0.716763648493384	0.518101578278106
0.356918440625801	0.882284109524924	0.688960217277245	0.178005643876952	0.234342367980171	0.459006545040630	0.313349835543047	0.736011237834041
0.439004351398229	0.736226767037506	0.803050537709988	0.573762341075361	0.755650464088631	0.250849568082181	0.370250885733214	0.647345159170997
0.277869210358378	0.796718599200331	0.679445199555171	0.659217010049276	0.211119338119306	0.524565567285921	0.708879697263047	0.687316977939741
0.298482600661097	0.617017838676319	0.577363389590464	0.763189013923326	0.713538180711895	0.642001295336788	0.339778239778240	0.620155038759690
0.240799947081781	0.598661098959369	0.621323668214596	0.750691736888442	0.812273164224197	0.395092460881935	0.172950745320957	0.409042874396135
0.142919130010305	0.753895095436100	0.693812866722548	0.243340869520023	0.707642424414801	0.231474856909240	0.195314275326092	0.751209721763994
0.185142857142857	0.281635761937280	0.258186923689902	0.729775685043490	0.240842745997385	0.629776334991214	0.280874995912762	0.258047437526472
0.279525867515859	0.813231441048035	0.728567007118539	0.821295143212951	0.484749425159986	0.795458688123324	0.660594398118452	0.520020672852115
0.306381133460089	0.854508592392354	0.841284579918033	0.661447052625417	0.728856594905594	0.320947359611683	0.474289212352061	0.750203097565450
0.300664335664336	0.693080230847573	0.884173633983616	0.815670877432571	0.808232084322924	0.666853270477313	0.539944095520740	0.690214718898541
0.218800023714946	0.733565919941241	0.617646102312270	0.864132323302523	0.649356069639876	0.801431731596411	0.199396883900151	0.489825304969163
0.230751822982147	0.690865821045659	0.814198279955680	0.792226174058213	0.368522106746521	0.238902671066259	0.195489437289856	0.755675833820948
0.384745623856468	0.807375666374249	0.482037575662291	0.122850122850123	0.584988858918729	0.779023349920709	0.433881399516870	0.820889476952988
0.158033782074703	0.179626767548615	0.759046915691686	0.728571428571429	0.841288410544377	0.907479909334432	0.420431211498973	0.224428507395787
0.130382746487302	0.317678571428571	0.563847831354495	0.753934675918091	0.851155711302255	0.720058347040750	0.741079124288916	0.795935990501120
0.190625841788632	0.733316523785510	0.785544689927160	0.846630719059766	0.844342226310948	0.798151931649331	0.358671556970698	0.255377652326261
0.237762045878608	0.712840793756343	0.756021425277571	0.742964181286550	0.355772534646661	0.733929838791443	0.458467550298358	0.793648213763287
0.375225406792965	0.699645696251526	0.741022891165268	0.732900736583655	0.292761455758064	0.179613741014344	0.826665298864724	0.724061689641054
0.254670632666021	0.848624801819811	0.598244200347767	0.651200164125008	0.669132405674207	0.238022252497729	0.302851400577817	0.785163802007468
0.251090423800534	0.845206923521611	0.545658869557979	0.695778269449261	0.854908119353062	0.411437280498310	0.446970354302242	0.162999660012628
0.215785888630300	0.650178196800040	0.623413215378556	0.654469126008198	0.189764949815593	0.612937161624715	0.469611864941622	0.741813792062774
0.136449852636494	0.759575204894378	0.521005265319840	0.741917085516701	0.329464645109352	0.744831794950034	0.365343785725951	0.759395192556216
0.352542248616152	0.521842708674548	0.850530683903918	0.710416727336265	0.803934524703409	0.352629070691025	0.214427754153027	0.858291327387877
0.194753577106518	0.765387095174329	0.634526866611755	0.807630650849631	0.694819038812258	0.737721388179235	0.572576361221780	0.164303914755617
0.304973020271256	0.732303817603393	0.579102252216903	0.741818056938768	0.831163446388589	0.814290201005025	0.624197876560495	0.106445902322191
0.258438287153652	0.651880054306121	0.840662738843137	0.152540990292846	0.178536163910146	0.195389752151021	0.825667145803387	0.627961775101453
0.221659190341696	0.501406731075486	0.773555719954267	0.785719442639521	0.604352966140229	0.377748555001682	0.518560458614954	0.174597651152675
0.250127827420808	0.804888839730118	0.562316195112058	0.707591884250790	0.252425890381745	0.769693276457445	0.110340215664967	0.515246732842962
0.273607070933095	0.721674253920081	0.775705404112865	0.830113609127079	0.828956143415161	0.794899090707474	0.150742814983735	0.338202419231358
0.299928369205580	0.922930255895635	0.231297162563595	0.0760855271809168	0.289458670335940	0.688084027526259	0.760008828073273	0.225930527019924
0.260350639163893	0.796715256249588	0.678242276782423	0.169716448084599	0.784950848972297	0.663640016070711	0.519663172982173	0.543154986184376
0.212000272888525	0.721252469486617	0.663221986370238	0.556472977746379	0.200689289501591	0.879069514647535	0.306660842978816	0.890900961323497
0.200429893149746	0.533872425671219	0.685406780045866	0.774859795010636	0.699714129310869	0.293622186258644	0.346243428495375	0.961560315927041
0.354993406066419	0.679223379864759	0.718547082970519	0.627450292807799	0.236644407345576	0.337009982247315	0.841514239407270	0.310793471566414
0.329906309592903	0.745223769159823	0.831242657369159	0.657865991741042	0.0651697375436934	0.294972494337070	0.0134325473521454	0.908460021468334
0.409668025626092	0.835791104358447	0.681092843326886	0.682884131441701	0.782255630846890	0.398685851610744	0.217173598179185	0.740947945361088
0.291357964515500	0.649933657673596	0.664886723002748	0.555004711763019	0.777138423740868	0.744360058363575	-0.0144842030738370	0.706657357092984
0.355402526016737	0.795392022008253	0.789725420726306	0.691983302095757	0.653241495346758	0.942317014057198	0.813492900853103	0.869578783151326
0.347998659759272	0.230606533906026	0.827961305342592	0.556737718751146	0.273823358512493	0.708812858424687	0.349024543738200	0.442914494999296
0.197948262681562	0.557040998217469	0.672032588846748	0.738190972343624	0.644715491129381	0.530878262909225	0.300475606014115	0.279402227548287
0.203564699901313	0.713675474461463	0.752398692580747	0.0228262623003710	0.503265481241360	0.211290708403103	0.444253859348199	0.454535201736826
0.453625449659775	0.644336202000786	0.531600936324039	0.664182673148960	0.634921054021228	0.624427321949188	0.384293564970750	0.174595885378398
0.235938041633979	0.626401811782040	0.695779340984821	0.727942665101024	0.786881825137372	0.581067756021975	0.616505797758632	0.213690241011458
0.152076300350693	0.608751503225101	0.833166319096498	0.680357489799883	0.196198221686091	0.181021897810219	0.0849896599264705	0.145288753799392
0.221958509142053	0.651599202565658	0.751242437337943	0.727574628242500	0.422308583895821	0.205550660792952	0.175567238516879	0.807621353626196
0.259820631442253	0.436253142002609	0.528938097634625	0.719954476479514	0.0920806290564155	0.273526116790365	0.288543286677035	0.831502394304883
0.278242972736756	0.0969638904489741	0.758180332803027	0.781427650471781	0.919010151654298	0.895726237274468	0.280973972441409	0.918962867262157
0.318598498008926	0.647290539151881	0.630830181883666	0.583891045375452	0.832842693236715	0.649635263076207	0.329944389478353	0.177880673322722
0.499571404080233	0.784097393950923	0.584345376327712	0.652057171183080	0.627735336009323	0.304474913364472	0.972050518533730	0.742291100814827
0.396712151071420	0.685083549762336	0.583755526154442	0.824373344202160	0.612080489692535	0.755877254341413	0.745039117144189	0.676278692403908
0.179894179894180	0.807366328345715	0.826058403747647	0.789719967829202	0.0806165529990757	0.745442492542260	0.257778833429473	0.642318030319320
0.237587628324625	0.421782232147720	0.533268340238850	0.794940353763883	0.849915926014893	0.497398039452983	0.416175762291134	0.755507937466047
0.195944189271167	0.723806944695192	0.688499415790352	0.770349121491671	0.747178912912396	0.554497525285130	0.908956440365865	0.860105604682232
0.164827409213397	0.794372863528793	0.0283098421876882	0.789369773923815	0.196470898077430	0.776383900274667	0.657792391458068	0.738265257545463
0.277374156720291	0.155691559687807	0.827706635622817	0.764375361025049	0.223006561940744	0.738133163427843	0.605889363010802	0.114268798105388
0.296919180018850	0.834396362803781	0.963952351320117	0.753563914040521	0.513335545735595	0.591758590084950	0.127313141535348	0.655334960070985
0.156447276128127	0.928740290442418	0.705406325741642	0.619715099715100	0.247602710834903	0.333630861063848	0.389448173005220	0.813126414484319
0.189523995317987	0.518713435352426	0.647431535975506	0.742884214515823	0.631067444151556	0.884419568035923	0.0723192019950124	0.219064985057995
0.242529793745179	0.751846785225718	0.578256794751640	0.231727830557464	0.229593510156780	0.498500194092529	1.04902624894157	0.569608654528257
0.288254953449511	0.858282740676496	0.465553502007520	0.740553024956695	0.173620236530880	0.706388540929143	0.959953465479440	0.530974132621638
0.310883307705450	0.678857566765579	0.723552088936704	0.701926276481680	0.929761142125011	0.306464266101828	0.185938376847225	0.393525482881040
0.218095476130967	0.692896078776156	0.214768352760654	0.607337097724045	0.280933100553471	0.777768892443023	0.289816860257963	0.435678251121076
0.160410967618805	0.868869903621051	0.674906458933939	0.165580579326148	0.636900015946420	0.370946135393626	0.655422715627669	0.801002185617570
0.196785447296287	0.813710602163201	0.495749874996324	0.206443944260388	0.149200188191014	0.584100936605000	0.886878009630819	0.836719731881022
0.250656857593274	0.815416885159937	0.805393660531697	0.698940065523222	0.924056020592229	0.715598997129465	0.662887491054277	0.754733542319749
0.174699348205269	0.667773851590106	0.890557054435804	0.506721215663355	0.119984044674910	0.326400126297510	0.949855459195019	0.403464874149155
0.272674833818601	0.897413324842196	0.741062280938258	0.727370243058095	0.342290404533907	0.718488740261126	0.554416624656920	0.714207546272065
0.290146739692053	0.888293310463122	0.729798335918770	0.107610412103306	0.629706398196023	0.699244917715392	0.755200538760850	0.577153535230435
0.197079563597658	0.781857215632050	0.629739130434783	0.879613777990824	0.625849672400677	0.510710145657981	0.649010202013377	0.426796358352362
0.273772666961521	0.692074670533102	0.889792645205636	0.889562740827609	0.311560693641618	0.449184729225329	0.237288763711829	0.0281528042140676
0.135027777777778	0.803766721156724	0.532637677342901	0.826871810495849	0.634879417382999	0.384390463337832	0.779015610737941	0.149974781254797
0.409289743294578	0.747733736224671	0.858392297441865	0.188845955058945	0.876273338080936	0.857443749791047	0.484166980067695	0.684523271577045
0.215951807228916	0.734471901536113	0.974377118170645	0.780144365821570	0.563868613138686	0.646259409766171	0.663066111400312	0.846038196809885
0.313386003249846	0.697236353636739	0.739760454638078	0.130910768035732	0.562093383491923	0.175210257824349	0.300305873457745	0.514753878481692
0.235543979162493	0.933121019108280	0.990599802534145	0.760413509782133	0.729871673003802	0.594684165175317	0.908178966680476	0.814831914093225
0.179874514083066	0.658817817696322	0.880541710388248	0.785898517536459	0.676519526279730	0.773032413205751	0.170291531698288
0.259396363853479	0.931753183153771	0.762182778348247	0.662090813093981	0.680055326535040	0.731077428074918	0.223223159042093
0.380971462918968	0.799217143983554	0.829191336865067	0.735173017958826	0.822945089983751	0.704424578476859	0.556463097930803
0.178268533608275	0.789570656258334	0.982574224718173	0.724875882697586	0.324213330373495	0.647972299459630	0.435344372956439
0.157662003537546	0.753051725652059	0.489307139259056	0.713104018749569	0.325643300798580	0.644078608405505	0.583546969419520
0.378195635774357	0.799138659010302	0.791789750082056	0.689275299708392	0.437186470600900	0.305688642958364	0.712814787247240
0.222553008501207	0.180277802249435	0.727502317700841	0.645286054642780	0.404363224252727	0.237410714285714	0.775387151346896
0.104337265787647	0.786351706036745	0.816111371812920	0.924676150821189	0.813083899193365	0.305961786294615	0.529127516778524
0.0962361530715006	0.886179744773283	0.927294914186742	0.805010553998408	0.226530394974981	0.353445560494173	0.786645468998410
0.657970051617519	0.643951732306781	0.815814928260519	0.704839658723154	0.332836218375499	0.639533152707893	0.859108544617883
0.743385326400924	0.710576470879434	0.713386811892847	0.660157016683023	0.478338577721838	0.792272695939891	0.766515110992244
0.629040038591413	0.758706986444213	0.757469169809722	0.744348730993814	0.237408797903237	0.821675111368042	0.794384497629093
0.715385440695242	0.728861993612372	0.942718524138482	0.602213895483539	0.650770320988950	0.310289917347016	0.711350755667506
0.617885521885522	0.779094349471486	0.877372320614921	0.132732122443795	0.118500328374404	0.769479395128708	0.704624538475841
0.678848463211191	0.769093045375706	0.652144362128730	0.612907801418440	0.622890473104342	0.427414311664334	0.910809214412286
0.697660977765690	0.670353782120883	0.351867810708532	0.560801794384032	0.745430809399478	0.749690026285771	0.345158231182607
0.740674460222651	0.605426198257081	1.01149025069638	0.826220487555186	0.613656535977719	0.748343054082715	0.758623116992820
0.801769080621649	0.756298588180235	0.862216516902011	0.730780274208600	0.713871534158193	0.261068053933539	0.351288293771556
0.826223031163988	0.637761640324648	0.800145910222299	0.738113356444294	0.863956015854750	0.722680013272868	0.800465991073183
0.848738957879913	0.496640412939972	0.585741811175337	0.639015074795290	0.748554701792902	0.742083965604451	0.152038206979543
0.671899628018410	0.734075448361163	0.509474212573723	0.838248990996585	0.721391285532686	0.900117076434186	0.686780724106068
0.866687648936649	0.693051092742034	0.137495074215158	0.596615187914269	0.708033081306401	0.760998614867093	0.648478450786255
0.695583596214511	0.668731502512217	0.423708841155478	0.726241089409583	0.851022003268516	0.692295201753674	0.690945003394852
0.655558541610678	0.625619951820887	0.769513656460477	0.701299405908363	0.890225806451613	0.381257176361371	0.462296840194703
0.661048263316469	0.881790173504135	0.730999455831671	0.162546421429670	0.297389067524116	0.750340375071369	0.414324076277236
0.755720325479615	0.695567736883320	0.619293487140943	0.445700903312145	0.703817504655493	0.346798939434564	0.195469303423849
0.730695846072504	0.847682119205298	0.769388047923093	0.627161856699785	0.531300966001756	0.692982456140351	0.489190953423185
0.481546621231691	0.771704963571237	0.708903341556403	0.781237958454479	0.791327850136303	0.483437459325784	0.765881875380556
0.836633588364518	0.623124163088147	0.761976701245510	0.711685552407932	0.541137361985041	0.619610327202831	0.704696073540939
0.788049781425640	0.561770308123249	0.679425353252622	0.667416854213553	0.535064851469216	0.421184752653551	0.538925163234556
0.721208975879794	0.737426408746846	0.655470592439077	0.747955595101902	0.426943807894652	0.564310702962720	0.644964991385315
0.835053068758652	0.624266040354436	0.125925385653331	0.708499020713395	0.768365868800441	0.245492762416573	0.128154843110505
0.829428819947811	0.632180595581172	0.676727370112480	0.715662500777218	0.187407428108320	0.402462693690541	0.738606682000702
0.475233083566894	0.768404367735118	0.742369553290405	0.816631543921917	0.769491301766038	0.0882420958736662	0.477622227008400
0.670729988726043	0.796370587760157	0.712446535500428	0.803527017861180	0.443066380813080	0.342210386151798	0.191197305040456
0.646515358564554	0.776075344391341	0.584935897435897	0.619118857057372	0.612000638331826	0.233204292644681	0.469599755575924
0.803838964372402	0.756118736563585	0.523228668145208	0.550185624937289	0.0845786604141360	0.760123469708067	0.760893088068407
0.675718849840256	0.831207729468599	0.159766484291274	0.833243743654064	0.839683059087509	0.185502798339050	0.341015248021617
0.712876413680338	0.718644964933174	0.621263116214611	0.482976934797457	0.696582418031114	0.287517373502122	0.342835830576636
0.834182078084517	0.566247096940677	0.709846027897604	0.643944816815254	0.703240180437892	0.485541860365932	0.296316640727517
0.637589649503205	0.691748119454079	0.708202757756189	0.589307120594582	0.709907430572930	0.382888663739728	0.0413726229596509
0.645707578806170	0.649229313675247	0.830193657326790	0.125050322061192	0.515813953488372	0.451928864569083	0.708158012990727
0.781839520125185	0.688753871813200	0.638161311864658	0.669790026246719	0.149211296098855	0.871292281006071	0.748412446420067
0.752978602082771	0.806032206969377	0.619480994152047	0.832233586275157	0.962746066464404	0.171117705242334	0.348735365090714
0.712076039038809	0.666116214263598	0.544416080039195	0.799952350698856	0.851583573268677	0.345524881308247	0.583585486678270
0.846805506530180	0.496641713761577	0.563880494719462	0.793739079073659	0.731774908711528	0.870390076312669	0.804123391722214
0.809576691925791	0.687968280010938	0.860659698380001	0.551115071149663	0.271068366425993	0.696656026280720	0.522177130580091
0.747730821138427	0.763406383291661	0.831428955504772	0.730891110746872	0.171831983009518	0.866837348468491	0.233007566204288
0.697431972340257	0.813125138919760	0.569331655800831	0.521504061727389	0.302859757492565	0.766410741576305	0.714697919635224
0.728012979459393	0.564922789875531	0.854070072168689	0.579739649042321	0.203994397217929	0.724956632058618	0.172031786652300
0.697684161526824	0.769261368394607	0.704933419369977	0.777121123464014	0.673882990488830	0.375336725531278	0.413537431236546
0.745150645239181	0.678606545863183	0.760558296233907	0.853401020711257	0.202401772181415	0.599293458940633	0.764179849746930
0.750906360058007	0.722231695256284	0.694262061090494	0.615082922456298	0.918227477241812	0.713648506821868	0.773270735524257
0.755059350068107	0.209846819498238	0.806466027073203	0.771028415683946	0.513225118023669	0.205898528805170	0.852543486530415
0.640605584155403	0.0988721253845026	0.674303018333827	0.758179478295303	0.292237679060868	0.175263988348100	0.205589171417579
0.796469853170884	0.844076225590019	0.693140498127238	0.726129063655830	0.922137703633574	0.953692458374143	0.378062316657417
0.687998738369342	0.663673288062448	0.672357106727365	0.807235965282970	0.841263995285798	0.305285686125426	0.377574291637871
0.624282243816254	0.747126083481896	0.833705130805111	0.557799918111096	0.254457219028576	0.771449899007640	0.263206433525159
0.750137909898866	0.876461837738872	0.130251132785500	0.815143760349240	0.849560068087555	0.699476439790576	0.804330444238334
0.688045181702593	0.780332762146924	0.643104272734944	0.486268366208550	0.736160591942998	0.140927377910904	0.110820015719151
0.742381579544938	0.693736743301558	0.672171698799564	0.825683942901030	0.769794482623848	0.197821522309711	0.400752091094398
0.634866163349348	0.823504232854561	0.725026014568158	0.787143620379814	0.753134675772415	0.349551995655715	0.355955764240702
0.914566171755537	0.712140502072928	0.732098228838422	0.529550827423168	0.273783587509078	0.548800834202294	0.210816711908415
0.723402736466389	0.791507957598843	0.629205198316384	0.741258912003125	0.243048234053769	0.779042150593762	0.629516366519425
0.811271194746643	0.709436389727349	0.554643449419569	0.756474541225123	0.433139830940014	0.234885620915033	0.642000209555742
0.743969187107237	0.724466473201674	0.665122391982914	0.673982163629314	0.668719402215924	0.492342892800499	0.260948622717425
0.579249808893692	0.820757498592757	0.195462257223165	0.446841630936450	0.221375967772392	0.479395063810648	0.214108584392972
0.825782881002088	0.690931539956917	0.698632049134562	0.750776001853139	0.322871249038215	0.663715077632515	0.271077078555603
0.830836241505077	0.600602463010543	0.532266133066533	0.827936237405384	0.691020296381949	0.802418152201344	0.167110895727324
0.826736370425691	0.518583540292883	0.223925197609408	0.476012154412394	0.272831088570181	0.320642127452570	0.447784619099360
0.774650315739563	0.840691228272796	0.677547672749641	0.379482999534234	0.723855092276145	0.648645262333594	0.523500407931609
0.773399712984781	0.774356072852678	0.797543630195774	0.848571022323333	0.151407495796496	0.836975399354925	0.426574461003661
0.819096570667102	0.873456290783584	0.652288805086845	0.489880798392072	0.176457142857143	0.702015156314725	0.661393612960685
0.654488276372381	0.911002182820817	0.632601492687172	0.805501024700680	0.252843657226725	0.735951424481692	0.695524293126890
0.798328343313373	0.734900965947897	0.768260486946319	0.710706896904894	0.659860139860140	0.221915966386555	0.418536913252922
0.467342310814972	0.797892876247180	0.769878316377419	0.773966468811830	0.767178514258611	0.744625735912532	0.241840236214189
0.656466966165059	0.665217996935506	0.757811659192825		0.750088006034699	0.663419451265080	0.417287922781135
0.733418304818864	0.744576379216732	0.773225270531184		0.819874928315902	0.239961575408261	0.398229224309105
0.688207176136020	0.748787150864302	0.537271630472251		0.202455896785313	0.626915287072913	0.482480328199610
0.849090859076280	0.153354958483791	0.823217951950438		0.691883437602898	0.775934950593683	0.320623330967109
0.893663463801922	0.830366389838789	0.633853392768697		0.137733811899968	0.823798144503795	0.685689006856890
0.644434327338948	0.834325265617423	0.465416209563054		0.946112394149346	0.820351991531031	0.246111577847914
0.715919852464736	0.737963140105861	0.609826589595376		0.810751846050571	0.528371132838260	0.434929717626570
0.879511827348977	0.887023081943867	0.766034190106692		0.477077363896848	0.171758583987070	0.0719672566036307
0.747034589542954	0.684848715219705	0.766791567892738		0.831355153259002	0.242792470812485	0.719825918762089
0.506588579795022	0.816463819429077	0.911786563614745		0.825097421441008	0.813786958817318	0.734304525895588
0.658519700207687	0.829919678714859	0.821946918659854		0.154828188701223	0.524454833269225	-0.0308680248007087
0.763702077042730	0.667744400681912	0.662908534002411		0.249244492103724	0.322368061252393	0.219082406775579
0.741297178453646	0.833776688024797	0.771969271126101		0.344748787944292	0.351551698779232	0.732406236831016
0.932425428999194	0.917886476376352	0.713506089847844		0.173300636980771	0.545184494144797	0.402207148631076
0.580386581566291	0.715960222331455	0.527538328030084		0.470658345252026	0.630847029077118	0.604924102184376
0.754858559475851	0.596395692412884	0.793998991427131		0.685064403002196	0.649456058384204	0.529260007739605
0.614899763634772	0.806151928850620	0.754215357794666		0.241971401781528	0.514881887016295	0.112270148855979
0.0825409949014746	0.816251066654025	0.103893734262672		0.847516435354273	0.126409843269372	0.565975023395398
0.931266181728517	0.849589391491653	0.820741961380826		0.693466709905955	0.237134486761373	0.348933934591305
0.781221678448432	0.756237865822967	0.757078318446736		0.571954748750329	0.828474269951489	0.257119011851110
0.769360083169281	0.656436570174589	0.943176758682102		0.204873053797884	0.711781412202527	0.513912347764246
0.781912124003685	0.826361267315869	0.526801714063109		0.0925990120461044	0.641347914295611	0.253614560299371
0.595395869191050	0.0740468809484962	0.786892100243029		0.902490918526207	0.222347774724569	0.597775151786806
0.497432529257225	0.0126680629687184	0.858812949640288		0.738689501987374	0.841397056852601	0.299578626501703
0.753848609939106	0.779243576785999	0.640399439383322		0.246813629860840	0.679083696737246	0.743828572966861
0.537965260545906	0.952176013350314	0.809334831776357		0.681254686328418	0.411564927202386	0.625314359320370
0.817127228142978	0.884254845884970	0.738536827547076		0.606749793243845	0.614605635008992	0.509764826175869
0.717957826892334	0.676245479267712	0.145987027087219		0.136481435335161	0.807530172662701	0.901592393172185
0.730315015848972	0.882568942092315	0.505517028385322		0.414354776685162	0.796556741028128	0.578030876592383
0.819741906271225	0.814818797720185	0.756653392737452		0.271687067589143	0.879900771180499	0.799722227435671
0.464531605345961	0.942166851336378	0.630747863892998		0.795388888888889	0.941982920384483	0.728062197447558
0.756656086876689	0.597227036395147	0.797085390013767		0.915505928398757	0.636842618792077	0.302274851978810
0.907769863013699	0.756614908334543	0.511498163015376		0.304224799686222	0.734632648789450	0.960399719205517
0.690399892284906	0.799220391631391	0.735551718725475		0.219006271104679	0.653879370385848	0.784338223440271
0.804983700263475	0.556459721000377	0.826332288401254		0.896985275627951	0.0943667278978851	0.301987540789083
0.612166951845515	0.907618419813542	0.860665323890585		0.156731436502429	0.923474268222690	0.664854210562088
0.831115421920466	0.784775542889444	0.855808816146200		0.162659589503604	0.894202812555628	0.388789045785195
0.820543966200158	0.701329374451717	0.830929596719070		0.0967504528985507	0.342785464497491	0.717105827825938
0.536688418384113	0.751447467235156	0.847532623368832		0.108645263959040	0.794069484399203	0.604919315992293
0.709725950618012	0.786251460280374	0.654105859289915		0.883337261371671	0.658955969666686	0.508349606087132
0.812486640541503	0.687229104331534	0.484133315174037		0.0680161597161362	0.762846447612206	0.751496462905859
0.761915753029429	0.824957017915431	0.840816674723462		0.882923541904918	0.263168176601304	0.471324466520702
0.770711297071130	0.601905999566818	0.588241510497393		0.676438185563060	0.868403338718363	0.671290808317047
0.871064884523616	0.731437598736177	0.882103306119150		0.971963260619977	0.492881282807219	0.772652499412495
0.864841073923111	0.747062068965517	0.697610631980772		0.837608991482284	0.196114499628877	0.437999527872391
0.713298591005597	0.609077360791221	0.731462306432170		0.532470673600194	0.390527133909386	0.236582577002787
0.833642230310609	0.625183230724128	0.619784608801084		0.381114881968012	0.441616359384348	0.498595966594945
0.797823880667469	0.852827107572974	0.738485627344973		0.256569209978764	0.409735828660226	0.243144081414033
0.230816465273361	0.774399356247845	0.851418170787199		0.837525619526737	0.654715676365764	0.245011694724380
0.540636869764296	0.788234047063812	0.672454220634212		0.854221315457107	0.907250450133942	0.650284900284900
0.812334586215333	0.564543838862559	0.563697194749807		0.774398225583594	0.890001059209830	0.192537650177675
0.729156388751850	0.797795062998200	0.626849807865260		0.345844448580350	0.226718659734258	0.259202115935640
0.752164769915883	0.829910055040945	0.960752513785274		0.251359933729118	0.807595090903554	0.584182074584770
0.807092632222562	0.688294916448167	0.764101121839942		0.275914364431413	0.326817089829950	0.854888924067332
0.686139086319914	0.883588161952884	0.705459540619110		0.831018339394877	0.666273027869627	0.461044742895303
0.771237189776516	0.796689110514859	0.623443486590038		0.808178098553966	0.240471670560748	0.594773391812865
0.770227735604518	0.808369740170154	0.712568124141948		0.338788719371244	0.719750566259333	0.789756687726845
0.709798177083333	0.710937328864647	0.717096849203581		0.467894836171479	0.751875015573219	0.595981547142476
0.546604947548769	0.625176921155607	0.732145857839019		0.500376987379118	0.142969984202212	0.664897049334194
0.613334694711048	0.733015892272231	0.558593340187583		0.216085767032185	0.201765517241379	0.749127662134521
0.779492003762935	0.754518770276533	0.688162720906969		0.306083139222362	0.649966129250779	0.329803025977733
0.746534538374357	0.799489223869441	0.606972420204524		0.268990839207211	0.731251832307241	0.256485740570377
0.630191373893173	0.159204582123266	0.623340772935510		0.514725738396624	0.658753879756294	0.705704223034133
0.778025530966052	0.604488939124818	0.746018147124109		0.0743267627902181	0.247445410218359	0.723296060365804
0.649905925340168	0.876016192164866	0.898194104625422		0.850822009729911	0.342150473933649	0.627183482883744
0.819940038798425	0.818344679326406	0.764974129615014		0.575595958219026	0.361628953458473	0.201786333680194
0.668622848200313	0.745138108375055	0.479350863091821		0.555584309158741	0.801584105249027	0.279745735086385
0.675598610857247	0.800868283093054	0.688875868418850		0.201078949157921	0.453214886706062	0.576331070078958
0.751645201224942	0.726757401431177	0.741774484585557		0.580052133351626	0.932574315899993	0.503897180762852
0.473758664591880	0.826763990267640	0.669022204039127		0.799153863282120	0.277223712853744	0.641991128634795
0.156523197049172	0.716518473518529	0.0774418957921921		0.134258834327673	0.796458956081858	0.668648759483289
0.721237701252236	0.603654828508879	0.845409624087928		0.660300895269376	0.193686885281812	0.608253288262659
0.751705448088964	0.809317121828916	0.676417656490298		0.816782382475269	0.634057669358643	0.319532330385953
0.556326547673787	0.685613297669087	0.155024509803921		0.876596327225080	0.752881198825892	0.782764811490126
0.747039409823335	0.826752395360565	0.609941895045066		0.243257067537526	0.307057431169802	0.186331838565022
0.647837503526399	0.481331418607037	0.752857142857143		0.572002960039467	0.236234458259325	0.716385116882181
0.730309501800912	0.814969604863222	0.685364302687506		0.671978648424544	0.930313472282627	0.653087336965494
0.926055458406195	0.799762175576466	0.803185646283413		0.730106246969096	0.230728216640943	0.746393064985451
0.769095233900097	0.878821738879149	0.550848538981753		0.541502036815829	0.810304851867754	0.146924625933573
0.680393798685646	0.171044638300974	0.588301192286149		0.693788762380820	0.349146738830287	0.920481569560048
0.709573661052951	0.747854430190485	0.760495487921081		0.209922689811101	0.403673072245196	0.783603245462544
0.764794318981511	0.677396806710323	0.533746678476528		0.862107815990987	0.843312754428059	0.876709762038599
0.565018004985996	0.812651324604499	0.832048349289729		0.784819546074662	0.283530760412686	0.739073793914944
0.778713844425723	0.748482462601275	0.523504956827630		0.600812177682553	0.779702471003530	0.723833500017243
0.700873261562630	0.727501831501832	0.638761345435131		0.444013267717389	0.414444597955236	0.652270703472841
0.455237254956023	0.630121341898644	0.722351461804464		0.819245130235278	0.776832799090063	0.551616673159330
0.765013349377656	0.428480418454936	0.853626032807540		0.931901864268827	0.888666268518697	0.414085494043448
0.606761040341793	0.669023896527248	0.327759909689237		0.786271379703535	0.794144911934452	0.461508744819836
0.793489505505874	0.230100788215532	0.635283747481531		0.873865044288699	0.288941211095578	0.762757544593780
0.849654249386572	0.918851349005174	0.0778065042862975		0.195501696930186	0.328318563268376	0.986553826452493
0.666285747773090	0.837210605975671	0.443914633581779		0.671716875134574	0.754730399004394	0.828411465520640
0.641712969915403	0.497937153837459	0.748338809784593		0.753073167353440	0.195692307692308	0.586365145979892
0.649577072345507	0.510432878735920	0.862076682082650		0.687392421777369	0.469331429931002	0.450421409623586
0.825048382637545	0.525890100281444	0.882194306001229		0.214697592635689	0.683982228765215	0.240985168050075
0.839349178143048	0.646083891624290	0.770060437006044		0.814414260978171	0.442983589611061	0.327797833935018
0.714635981841575	0.715220792490182	0.635807162953388		0.300192802056555	0.872526486910701	0.727183161665920
0.851119949759263	0.780433350413586	0.714073974263963		0.817761227713834	0.542556798914886	0.813592359170944
0.754649339009635	0.726496794071113	0.0465963289492701		0.351684859990508	0.699596401909837	0.765438297017773
0.733546565237437	0.792782137087468	0.872944113160449		0.116276750633240	0.264639178074706	0.910355434039644
0.813897646455019	0.608083212878723	0.830947746097179		0.801242512636665	0.792731132420760	0.803997300134993
0.706402357353335	0.706501028884994	0.443468103745786		0.309554347604796	0.792197518527771	0.350773252014812
0.584053294472780	0.580482674637441	0.412145425489413		0.208495659224395	0.759866143549504	0.545089474425814
0.802544939293751	0.613282484982612	0.608072709953961		0.314734652574770	0.689878978544908	0.802522027321963
0.704109260812268	0.671574262026462	0.685723171016145		0.103131275987894	0.693570103904682	0.206475328714831
0.760120018950361	0.707033877305391	0.864236647993714		0.975340599455041	0.649710191004916	0.811083979847309
0.249966152179800	0.684539488370016	0.781095899858616		0.563560621962443	0.251619526354915	0.549318878824620
0.846209126841538	0.686575105583452	0.584077528610174		0.914234937560496	0.289115759369492	0.302815445064847
0.796905497001313	0.771697141385527	0.231425278524779		0.275786523506888	0.382719546742210	0.833399059608676
0.298820754716981	0.757140914036997	0.746921017402945		0.233679248482382	0.238710554951034	0.336521952415992
0.789522518021554	0.762190393650504	0.558870190064392		0.566264107682881	0.391096109109155	0.790694040811225
0.574945029840944	0.644568636637441	0.694212545126354		0.157828789093825	0.624469122597288	0.214036993259432
0.766378606850662	0.528832541605059	0.717546635975639		0.836807488864143	0.735826786175353	0.820905172413793
0.793078923388083	0.787576998266386	0.802374696511125		0.213173392356033	0.570277059198440	0.771887077802050
0.758372847516846	0.677876504330222	0.822871510317323		0.917986073485441	0.844004256926087	0.196465488496165
0.538026944806606	0.656483230621535	0.858655633086714		0.269666689021528	0.714151651651652	0.586396033467617
0.652031357119437	0.833773902296680	0.686347749526427		0.324195520192288	0.290482672565368	0.897421590508634
0.775504209907969	0.821750321750322	0.724229366920782		0.537212857924838	0.818343912702375	0.715020055298103
0.702868155537921	0.825931597753956	0.795677799607073		0.611888429977620	0.577283816752507	0.182416657098021
0.721822807211592	0.734077455245703	0.520257252177688		0.752500000000000	0.647966069018701	0.156650205072403
0.738867469879518	0.595581458389807	0.568575613590083		0.857918597120510	0.840752706735393	0.705657008963440
0.430400000000000	0.702580627392657	0.846993127147766		0.139656667244668	0.718791115238759	0.274175671931283
0.643503635194619	0.826892248501739	0.816576175835677		0.134641770566128	0.336693361367923	0.167991885082294
0.675823576863540	0.708381704202461	0.586921898007633		0.871684340172429	0.220737339077939	0.732214285714286
0.655157932627411	0.659225132185152	0.566953073364177		0.914742401258498	0.204568841325376	0.282171424746477
0.837049021193982	0.811821160444777	0.738193834441795			0.644509536331258	0.280117173196631
0.796487168700042	0.699938258901008	0.651943000336612			0.148048664875968	0.231242822508613
0.702933044494484	0.619046034017908	0.237447287039640			0.375935613682093	0.230615347683444
0.789365835484472	0.673629325327856	0.740511271932108			0.128586609989373	0.741270108177793
0.700953225448903	0.763863179074447	0.650920220691877			0.154304635761589	0.259905673698777
0.806074268132939	0.755430868436479	0.697028157717903			0.245229512136506	0.536696514230892
0.626187961985216	0.780346445794857	0.850218514104092			0.248013300083125	0.713881473571810
0.637685996384369	0.710011915112872	0.779011696674990			0.747950819672131	0.168783401446086
0.847855128395428	0.549602649006622	0.668857695733636			0.663922965308007	0.770952969397398
0.639761489237929	0.820956500841144	0.540551571336948			0.918501361704294	0.464657488247146
0.894083165414911	0.696337529913641	0.760118632240056			0.720046998652245	0.311025921869295
0.893458152234481	0.673081441797077	0.456305539799584			0.633153819189956	0.791623153811726
0.775404255319149	0.655760598503741	0.655235859531136			0.615806805708013	0.543455997815252
0.801112312683454	0.928120994616765	0.860712664548343			0.345039655867724	0.247927914227055
0.504844369850473	0.769960534304797	0.643236543909348			0.0279817761457907	0.686586269622044
0.651900306367475	0.646141669964385	0.893910312336416			0.289995312395366	0.490695266664897
0.742553534052488	0.399806561633027	0.170143740083829			0.854679742113974	0.383180183779465
0.715579130275733	0.707882641600719	0.634549775299405			0.176826029216467	0.718817218234120
0.784801688701255	0.809470698830502	0.829274012529733			0.299432991380158	0.895513638401324
0.793635486981678	0.654310563201891	0.195481436148511			0.335810968106688	0.0798769597142291
0.848534330638152	0.715452345745396	0.754161667666467			0.868218762915002	0.974106799846331
0.846931342196321	0.711890673429135	0.158901133715010			0.548063781321184	0.618875502008032
0.900553700123045	0.652114783081735	0.825203252032520			0.820451506736604	0.555168444955983
0.703330792081811	0.757684323310788	0.855825649622800			0.731939899363102	0.392712093862816
0.846076458752515	0.682488958170953	0.0924401870840078			0.774634066563088	0.693209610128039
0.617052499176425	0.876911296099597	0.772739414985976			0.167119864775483	0.312003192869259
0.748245216045264	0.736985391766268	0.813043478260870			0.640866193576706	0.781660019652043
0.639989538381065	0.716790665661565	0.888349964472180			0.778896428968740	0.904239279077107
0.688785877571755	0.802243544518132	0.731404454636384			0.709018184262714	0.693844881406579
0.526801417864004	0.775383285110912	0.563913140810387			0.743118566526878	0.765406637540365
0.756612616495179	0.612852606015319	0.769862432579844			0.169744278439931	0.530456218070094
0.172262154560471	0.840776966524315	0.852417302798982			0.388534627708512	0.775945017182131
0.721902296991265	0.563041002277904	0.706834532374101			0.290236765097100	0.381533328972329
0.663062215953612	0.855522986732490	0.751633062805757			0.752631282715146	0.297743185984313
0.810435783483071	0.719553819627714	0.605593255192268			0.717060787505863	0.217713152676801
0.754240962549455	0.774579551339712	0.489831920419464			0.697233538355034	0.224787719078094
0.828771195997621	0.687146321746160	0.843348800136639			0.670769142496486	0.186258742566481
0.768015968532598	0.705684395347136	0.866092529541358			0.768750000000000	0.261154787317124
0.706784805972598	0.699744131716542	0.626462429140031			0.513109055558829	0.389956103258024
0.718347414464617	0.738731471211052	0.725674827369743			0.902311502476610	0.370624065202783
0.743837550222608	0.664344314022466	0.851086657496561			0.234158788314960	0.742699642431466
0.793381222316572	0.705502605159487	0.833016701165396			0.183496716474731	0.754271257721120
0.786448099702464	0.781377650942868	0.674623916369199			0.759551122194514	0.705378259667660
0.816795991289088	0.597887122870467	0.856355954863896			0.380932498260264	0.550288612908868
0.775134404275183	0.788343872142755	0.941595211130885			0.725787535797082	0.462923047835129
0.685731670216002	0.704480216131029	0.608025024269227			0.639713319654365	0.343732294617564
0.651156918556606	0.812284429237604	0.185288478298762			0.668864365546663	0.906229279357878
0.613061540341303	0.714753574566659	0.868916148062880			0.823181507575579	0.442871012811101
0.742844846137293	0.731748726655348	0.530434782608696			0.674711531973279	0.481253453311232
0.693584193584194	0.720486511413419	0.183899305100302			0.840111124246365	0.671096567383465
0.811718863349017	0.794158992454887	0.962503095263363			0.354326114562240	0.866817016281010
0.550047513462148	0.177710174534796	0.831032902108587			0.250168756520138	0.706886877607280
0.786043591705413	0.781344696969697	0.148775585544936			0.720270229514130	0.409406474820144
0.735231377456697	0.793618081347948	0.437942716353557			0.752555668016194	0.593358009459181
0.743554021904537	0.713986920402993	0.124378457875201			0.869138970871295	0.480112157019828
0.815414023326038	0.863201706108971	0.581031150522965			0.251751269878158	0.107797611868291
0.703816752653899	0.743302038012365	0.788856144946518			0.541258307986933	0.844401650618982
0.837656019792622	0.692522445353891	0.922315479241415			0.380043598075104	0.629270780214176
0.724125071152374	0.857930174563591	0.839246341952295			0.215488650557781	0.364892412231031
0.725942046267589	0.648005995639535	0.793280229321132			0.670503133602765	0.280549660059714
0.815414922432898	0.863574885035015	0.00430477830391740			0.716387413158970	0.517716375457131
0.874742116121426	0.846717698909766	0.574541406001485			0.869353698203932	1.01128444585942
0.664012682754976	0.686649393154234	0.594513675351999			0.730237439328348	0.577222601182356
0.643086665884836	0.859440785922487	0.830350149400946			0.279787621675082	0.815433311504038
0.867493370768991	0.556194549605526	0.700253386304627			0.726783208827879	0.360872629420810
0.840395030264415	0.697352184183619	0.660545524394929			0.767939215217449	0.717234916347399
0.680983046392430	0.858997620113575	0.737260326856261			0.646436195445920	0.374008739278200
0.629350062052668	0.697895473041709	0.899875621890547			0.299409876798840	0.874068057207508
0.860228830894419	0.658989181043208	0.820020053475936			0.149056213629516	0.359683423530516
0.820725002863360	0.764570280174962	0.665060940220546			0.240685122312179	0.824271499644634
0.740815270511125	0.586848337165803	0.718091355124041			0.895794578793516	0.909592245989305
0.658307210031348	0.819369864786181	0.767611396265715			0.201257530714793	0.771677307022635
0.110338357365748	0.829463865649355	0.787888971032999			0.261132028502972	0.625665123350149
0.754698839312287	0.802989402119576	0.733495445142090			0.715880275848994	0.754481886483672
0.669123860027388	0.750007539885997	0.581183907597456			0.316035022688055	0.817763290543719
0.594176039927338	0.772064777327935	0.652989829251906			0.877147350592790	0.306173556418539
0.759699649067775	0.663518542281535	0.660802062907948			0.182144669555373	0.608654934249034
0.656827228409142	0.738687294578533	0.753393393393393			0.782819327465012	0.192309143741273
0.737122079321258	0.606483046074124	0.778557681421940			0.239350804842357	0.716998691289807
0.735605946838865	0.799366594003208	0.737518799209696			0.387684537684538	0.513377374071016
0.673216716755285	0.886318059299191	0.779874945470409			0.657817251532558	0.823688800298991
0.827390330873207	0.828917067482874	0.834021469859620			0.836187528084278	0.820565628332904
0.791409528511479	0.723112374553129	0.840538183630248			0.827917030070911	0.652659150438447
0.630799735624587	0.689949042347566	0.864918539222537			0.289985845718330	0.102290697149053
0.775496181188721	0.780241111565182	0.928774343704008			0.693286245917825	0.253620817843866
0.662069174573343	0.805091217649555	0.760761849515384			0.609155600737023	0.804265725606736
0.655864756105351	0.697205824478552	0.738355540371256			0.749424251526985	0.782753973156624
0.759053301368135	0.716386445265733	0.0639316857181583			0.682953216374269	0.305048470351253
0.484649070895964	0.699139205945925	0.654899628252788			0.744084510576368	0.577886115444618
0.714412947223777	0.822268271299912	0.733040049357547			0.413035822097001	0.863499555373145
0.671539875689399	0.688804554079696	0.939583773257314			0.690737727149444	0.158185212239266
0.735101818429476	0.862546157297167	0.610326894502229			0.286906191311844	0.698636468685001
0.816938579654511	0.489263714269058	0.594627353703913			0.166179355268515	0.715892735398833
0.687827495315825	0.536702803296606	0.151495676559944			0.326769895034616	0.621594484235893
0.580752856822765	0.695111865587186	0.791570730611557			0.590074890955477	0.408941004030780
0.588882818349218	0.164527331189711	0.659490536740946			0.226963313270278	0.719843388503293
0.579343322958963	0.778899813978209	0.248798076923077			0.244125637481531	0.537837505633630
0.745712655636473	0.679224435031964	0.607527301092044			0.778048144607630	0.424090571640683
0.773047363717605	0.741606248249681	0.871913263561119			0.610869271326213	0.187509267955118
0.763137740073053	0.569555165816327	0.742918594269946			0.571706233513814	0.319662757584591
0.658654631596144	0.741758892812285	0.725213773977352			0.200672202451562	0.294565888964077
0.811113906761080	0.648438607936013	0.722786152564200			0.154183434440507	0.398615045640541
0.722979137522048	0.759538569693871	0.118608895667175			0.348679290436447	0.262559391827685
0.771675013912076	0.805395637020782	0.634413280674744			0.204389305484669	0.210669005661431
0.780125955243572	0.858728526494072	0.714593257603518			0.792368669232534	0.861435807519969
0.768397727982024	0.588086036616310	0.692578750667379			0.390384557922730	0.251504994956233
0.579305398591672	0.683893592150473	0.584504445445979			0.295972255064239	0.434652241112828
0.645081659655983	0.773478563738839	0.859688195991091			0.615701094078566	0.673094826439686
0.726410575725644	0.790714380736996	0.784415294029962			0.805482054413461	0.957051841790369
0.956321142318314	0.662703962703963	0.284124194493263			0.248472056529320	0.267964601769911
0.696526988015047	0.653441742578233	0.768721269339133			0.723242580161516	0.699178610621529
0.848562328010227	0.729642322730125	0.492010637067869			0.754969289548774	0.701552276207713
0.792927491701188	0.814219381896251	0.927349373276229			0.780870994248151	0.462500475158703
0.931621546190343	0.832202040119828	0.735594618606422			0.321718831056545	0.433439729628239
0.774649253248852	0.690330856334041	0.818205890140928			0.331257485029940	0.783892542946743
0.920032293874256	0.711589580010633	0.869322094592733			0.562240529320187	0.877964967086913
0.649271780850728	0.803275522422651	0.747025495750708			0.784754966591432	0.600956487083801
0.614891009931639	0.596511849545714	0.677383592017738			0.338219237908069	0.566162204113310
0.762870424171993	0.492596611593391	0.693644544431946			0.401154139295177	0.666019417475728
0.874513197749892	0.719184940422549	0.711944820987162			0.199425245719530	0.589587836327048
0.780283167278448	0.683194278903457	0.478472628092733			0.506748531202033	0.320834735779199
0.650552162904015	0.673654970760234	0.884012776171306			0.711477831113131	0.695174887892377
0.617389237999683	0.762627656638145	0.783768832774723			0.661073161073161	0.485804731756081
0.717569729428949	0.678255182129201	0.674034003091190			0.443559132334915	0.347508561045496
0.804506414633270	0.704570111201519	0.770113860920297			0.896469338996549	0.299923237197061
0.798937681187618	0.862935254456451	0.698663386088576			0.756383712905452	0.486989147537015
0.902121686551854	0.143248358906206	0.922318165647942			0.358417969427017	1.01339757127772
0.634223783170143	0.824741694336753	0.699734513274336			0.376527144125662	0.597769476181387
0.821640417263244	0.640512232132944	0.700841342156895			0.698054239338643	0.677256391130399
0.684223664503245	0.647428316118689	0.716587776694974			0.390863322767108	0.750247096614776
0.950184913996376	0.787091491103998	0.544493860949557			0.644329746595515	0.0560696361355081
0.848694142512077	0.629742408032261	0.544936788083615			0.295475099921230	0.772213111307346
0.851690902000111	0.800981656635139	0.795409763272556			0.305346173448859	0.321702063450149
0.631975916094782	0.684428768886135	0.704479699869647			0.304208546405690	0.298061443520257
0.569135802469136	0.781292546565858	0.515474729443267			0.750268346421106	0.456896210351245
0.651580168164685	0.624766797350277	0.640266657005181			0.274053754340911	0.756630944407234
0.696158446492648	0.595406821036665	0.726439390632503			0.296759791652574	0.445799492066685
0.857968177800227	0.583610995418576	0.749457873952841			0.603106990729141	0.415661901802362
0.677936290795388	0.682847541019615	0.705686546463245			0.361062786651906	0.798974201944423
0.750280083881532	0.661476868327402	0.540880971901319			0.128823362987646	0.657253842256376
0.779943526057516	0.823502913087873	0.724503534163581			0.648154806655117	0.580687255328404
0.652788788583996	0.844745580184869	0.842245229919186			0.730981453134456	0.181015589463673
0.632441479927053	0.488948215617761	0.106331244739549			0.754713083001911	0.890036779347342
0.796260462080060	0.789845283307420	0.688502242152466			0.164189113669386	0.294628622818134
0.885515895787903	0.751396898437267	0.440080961017796			0.115177727702261	0.270814919568676
0.719168868604372	0.629352517985612	0.951516161279574			0.135210345392045	0.359471071931254
0.668475608005283	0.701978403089777	0.812530575162485			0.774009698343724	0.808313119516066
0.628798342541437	0.689247847434711	0.547595578398930			0.721541255249120	0.647033853337578
0.841769818277588	0.730777435772407	0.926000657966882			0.367263961897017	0.794582257192624
0.814824020680056	0.764095257480155	0.556945172872877			0.622928329608568	0.291012003513223
0.747419349204409	0.771884432945235	0.964196145723337			0.140137644461758	0.534140349838695
0.788471005218076	0.791759199779756	0.650151337496251			0.853343420822906	0.732375032375032
0.713133721337915	0.619418872266973	0.704244931172442			0.108602393316776	0.482402390236492
0.798341003019023	0.780284185777081	0.114612274776648			0.605980861244019	0.780720016248604
0.745868740830957	0.480654885367405	0.512491136202476			0.138823341199056	0.769276339773970
0.611259525885099	0.740146056004256	0.806442577030812			0.351703670310680	0.796897721764421
0.667811593045238	0.737485620377979	0.759204348900420			0.503088986574789	0.470308979723206
0.749852404172042	0.735114415816474	0.656170511358653			0.876600848074699	0.933942632170979
0.569187757504414	0.686503389668672	0.0548020954598369			0.451179802845801	0.424127745984862
0.925782961016207	0.778592814371257	0.748706085319950			0.408002027969073	0.739150054415629
0.925665782007870	0.663838866170532	0.814137336529162			0.942775620194975	0.314077974175755
0.771628097024628	0.665672029060716	0.673969453112169			0.302249122020474	0.814801833378269
0.638298908807482	0.747636818699859	0.818699765998576			0.251953767686739	0.722602739726027
0.315458376595615	0.685500600502238	0.919423591987627			0.679570299559888	0.735224084683028
0.807849621442868	0.606495547407019	0.743962972900456			0.603008377760853	0.860223002525719
0.706984531972572	0.724409448818898	0.352661402271124			0.301690652508034	0.594104505759132
0.747471183251000	0.821435052444380	0.631301197227473			0.670914788837487	0.305319506457343
0.920853685725288	0.665435050351373	0.561382558795237			0.853879986065145	0.0382171470669491
0.808815317112086	0.671280368390409	0.692127317729819			0.241439010680157	0.271480276961813
0.795216923978894	0.674922600619195	0.811296630565584			0.744794030151767	0.764335338034011
0.854588524702184	0.697901197901198				0.582764070146819	0.189846619140203
0.672425216559103	0.233997761551991				0.761036389141018	0.618812298188965
0.493550349863097	0.857101141491903				0.552983598929859	0.941898157646383
0.642072588347660	0.808501393042456				0.784475590925288	0.664814291545006
0.984625052366988	0.527488824831850				0.347464168735527	0.150177817027472
0.874446543022572	0.882595583902388				0.753485010956222	0.0744292854248276
0.488382771604371	0.501240086959184				0.794457122794698	0.893868039825965
0.554060218978102	0.646611210072117				0.668420347802797	0.425966520526106
0.542221730471343	0.699843734247404				0.584300069227381	0.806353672985782
0.626711026615970	0.697072037180480				0.238532984952225	0.845991193268518
0.694058921405501	0.779451799366026					0.725222489791645
0.723204599696247	0.610386959437786					0.590000237186025
0.628216782120804	0.632435744084955
0.825888340435969	0.698047366125266
0.868277928852878	0.746532900560637
0.890748397541073	0.680629627711904
0.684361852814951	0.819490977487804
0.753004759215939	0.931131756121413
0.854575736325386	0.833794700864358
0.705276982366999	0.673330025972510
0.651423714407140	0.854495028072786
0.808435491956432	0.599004009020296
0.733013946555946	0.840676893879488
0.646290816591393	0.789663952720757
0.794704070852159	0.666851894224169
0.862689747003995	0.687088391299705
0.615078665827565	0.766540984453282
0.733189937342186	0.229039555768835
0.753736629595523	0.732843411199285
0.680717041547466	0.811776441072454
0.423470865478291	0.671583228319395
0.569506588082822	0.574397762664463
0.671654150366923	0.811100670706023
0.852598833441348	0.744530057425311
0.751836784261339	0.715119768647351
0.613722459617541	0.661018079925279
0.600954916903865	0.787297688771333
0.714729062027849	0.764527295426172
0.847640966628308	0.846310225655621
0.761409928040005	0.652778085101675
0.843841872413301	0.693104525680775
0.669943672812511	0.739020906375795
0.734049171016688	0.581525542337299
0.703088623312122	0.801140662282489
0.870547024740587	0.766613983592986
0.848286640426025	0.651329080276449
0.718647118732384	0.836915378199782
0.859903225806452	0.802383713954326
0.816257234726688	0.473659003831418
0.720111731843575	0.855141064653067
0.651800276000502	0.516157775929666
0.866584673604541	0.883196984623292
0.869102597258654	0.768499933092466
0.580328637122521	0.670243778782374
0.740650993732380
0.212467457332948
0.743313171270210
0.582334273624824
0.707880087840253
0.591950611421109
0.791932812869648
0.610977664647044
0.549354703743040
0.682317314022383
0.886776619436465
0.483023934316181
0.768671416596815
0.740635993653859
0.792890557871623
0.673956762192056
0.841349244054439
0.845126035607263
0.779366161560624
0.797305572565830
0.753150734336492
0.795350972099275
0.851312036508842
0.437115265149376
0.634741209638811
0.734936015141671
0.813715407629020
0.606042712331463
0.534237420289048
0.760238454942632
0.690239311642915
0.748995702541106
0.739717535442833
0.175905295613620
0.690092419408076
0.606642481861396
0.720956072351421
0.845971923886394
0.690744625065548
0.663708624985170
0.754650726424704
0.644495475546078
0.552415564885018
0.771043533479150
0.720717364695865
0.779858510195589
0.905015911501743
0.417957505140507
0.842035999320768
0.612023393007636
0.631719261093989
0.727998057376765
0.764085642692336
0.449280883893704
0.750995134896064
0.848232916014606
0.795549413357401
0.463541256981043
0.829749369716743
0.796751315488447
0.676396893009271
0.719715996908810
0.649828577748286
0.816427655357351
0.874332949670399
0.802905861303326
0.648602941176471
0.820447846098154
0.838954000848813
0.713502596653202
0.713196168854204
0.714347535308234
0.858303869573758
0.515558610347413
0.833329337584810
0.624163259398632
0.748698273499589
0.790020519167508
0.717758404883726
0.837096454743514
0.687584761435088
0.735336408843089
0.718404059040590
0.896696880198255
0.683612471012626
0.791055580033990
0.592427545524494
0.750327115601132
0.484297853760118
0.749069519273314
0.673825325777788
0.517708954819114
0.836685714285714
0.662395430535547
0.813302645184963
0.747902097902098
0.755113535305626
0.798943927583606
0.785712335126574
0.824737921924623
0.822845106158891
0.815001047559187
0.700856108001317
0.650550522943760
0.723471809097290
0.688854892259618
0.853720837827099
0.449385742215997
0.908171120642252
0.811208267090620
0.712527344319673
0.820749370277078
0.783463476768012
0.628229164130408
0.789941821436563
0.862537094518539
0.854105276547031
0.598785646063583
0.729385377402573
0.809135595252368
0.796285548461985
0.604705882352941
0.774054396568532
0.758947595960844
0.832057527255857
0.733323469211610
0.737851012291037
0.698825466996056
0.804966156428454
0.767133165088001
0.731305672761369
0.857255904553202
0.791761820181003
0.770558836892322
0.292388136464941
0.708583830169382
0.832704843754567
0.732953501194633
0.768567466851547
0.807262928268959
0.839465490399585
0.711386663524976
0.714957914426000
0.575627519833528
0.924937178115592
0.768351635235140
0.878728856996412
0.695801049737566
0.622717730135505
0.754323448791428
0.809213522508320
0.747850301416812
0.700653738394770
0.882375736281906
0.849953432676956
0.676490691970568
0.742305555555556
0.621474617244158
0.742795180722891
0.863842662632375
1.02187938288920
0.789401895928528
0.768815117771741
0.724847582791883
0.550370838460771
0.556466741705526
0.787404654801486
0.793688597796963
0.616759195003470
0.714438569989929

## Sheet: Fig 4b-h lateral
Fig 4b-h: Normalized lateral position of the foci in cells containing parSP1 and parSpMT1 foci
parSP1 T7OFF	parSP1 T7 ON	parSP1 T7 OFF RIF	parSP1 T7 ON RIF	parSpMT1 T7OFF	parSpMT1 T7 ON	parSpMT1 T7 OFF RIF	parSpMT1 T7 ON RIF
0.00129187566168094	0.000486855815527543	5.81037414326691e-05	0.00374634993272696	0.00286491789254362	0.000522104634779163	3.19309571058451e-05	0.00121216075909203
0.00142143456406796	0.00113777394558665	0.000689638747227717	0.00528421598278043	0.00299648147018938	0.00145598832241443	0.000663900232411284	0.00270207182564841
0.00155089895606981	0.00333901779832723	0.00220971513578977	0.00559939174456708	0.00377380094325433	0.00249174890220638	0.00109572290863225	0.00313414604104134
0.00156856271435390	0.00500701461427002	0.00222359087335533	0.00691556137914418	0.00420638265359269	0.00381859056758393	0.00173612678562633	0.00332486833288359
0.00218122520017394	0.00644829080122727	0.00307797422794901	0.00696376573710489	0.00450704337016594	0.00494355352219555	0.00413089549472545	0.00433681722760765
0.00357573170472820	0.00646371271137540	0.00319756866252513	0.00740782251491362	0.00539131933357917	0.00552104509746032	0.00425936513319187	0.00671235061215116
0.00506523208654133	0.00999904760586760	0.00335133967753215	0.00965195332645412	0.00582259631797082	0.00560089101742745	0.00437444055613490	0.00864067939507943
0.00578515962051194	0.0103743189743185	0.00345697846037651	0.0129552314982366	0.00608773348460967	0.00598665416001407	0.00495502661757506	0.0105789762796938
0.00744345231184792	0.0108553324228915	0.00477646865062353	0.0139534919188919	0.00655109188394626	0.00615333054277023	0.00554937869742111	0.0135110592644244
0.00779966246454228	0.0111052678981990	0.00483714466677849	0.0148086154523597	0.00821870663389983	0.00668151803721643	0.00644889012821503	0.0176664899227237
0.0105374528254296	0.0140579039488761	0.00508702979723828	0.0152635137242673	0.00914185997581163	0.00719271547959858	0.00693431512108444	0.0204359070436920
0.0132707177534004	0.0141825743783486	0.00675194648677613	0.0177312208581788	0.00951009573817507	0.00746854669145980	0.00722621896098441	0.0216312949905528
0.0135116088989763	0.0144986759670244	0.00825892360904210	0.0177609183339881	0.00991256787338371	0.00905041012479783	0.00723176391761982	0.0224235935733218
0.0153734042592214	0.0146116202967919	0.00925663199545209	0.0180869162451457	0.0124842630501277	0.0100020594365310	0.00839325937241542	0.0242936737467419
0.0162327024171690	0.0151903790047330	0.0104849321538843	0.0194107974683301	0.0128492904716570	0.0102802628317516	0.00853158480670757	0.0248407523589365
0.0180176175426020	0.0165481885224689	0.0114655065707071	0.0198235193491203	0.0128981338837525	0.0103478290951773	0.00901200066449559	0.0259278502876520
0.0186157852019040	0.0167927307505509	0.0122196533127466	0.0230913681602804	0.0130464449690102	0.0107879163094924	0.0103341384430856	0.0267773890295739
0.0187530898212381	0.0176543498354583	0.0125978931925174	0.0272263067569577	0.0132927765163869	0.0120326635139565	0.0115641497577992	0.0278296625703963
0.0191484154732793	0.0190208250517507	0.0141875252062745	0.0280726203866405	0.0145489421396132	0.0135001268576270	0.0124082972744536	0.0294958131025353
0.0202107375691566	0.0190401165733697	0.0149439825920694	0.0281294790643733	0.0153313476633808	0.0140688048508387	0.0124804363937538	0.0303035453199361
0.0240722365997436	0.0190660590032469	0.0152468250794152	0.0296754200016257	0.0153559462970725	0.0143066310799750	0.0128334550060036	0.0303125155064232
0.0242539303004837	0.0204746763334960	0.0170612635389213	0.0315847448594381	0.0166610095346903	0.0149531686149333	0.0134774012390162	0.0346677066395139
0.0245234045671836	0.0212980336441778	0.0173967615273388	0.0317749375503221	0.0169167412281662	0.0151264015522631	0.0139341858800149	0.0351882701634910
0.0248463146051575	0.0224257855306308	0.0176474822758375	0.0334112019856468	0.0173750969128758	0.0160917272117073	0.0150172276605121	0.0383239503772970
0.0260984407573672	0.0263784847178702	0.0178784892775277	0.0344316539184471	0.0179530891943006	0.0166399113217484	0.0161660432498502	0.0402858330443664
0.0271542820513224	0.0272189112306750	0.0179122153722092	0.0393403411239269	0.0183779813752751	0.0171938296099030	0.0165867638765084	0.0411538278452954
0.0275018461125578	0.0279729505839522	0.0196605687129753	0.0397930949975480	0.0187211222477303	0.0172172912486441	0.0204734891551384	0.0417631493183878
0.0290848266557951	0.0280055903266917	0.0214502072664656	0.0413656787866169	0.0201870273964078	0.0176001797504646	0.0209459943330659	0.0428741873043473
0.0301027368511940	0.0281020072303937	0.0215171194786981	0.0428326718745116	0.0216720481299679	0.0190984308898550	0.0215670916704008	0.0430734896215794
0.0304587025015232	0.0289897293666263	0.0228746821414922	0.0437335901198382	0.0223413557360593	0.0191922276213932	0.0227919373128697	0.0485022026170782
0.0317472256963679	0.0298349412345168	0.0242216999794325	0.0439339608924597	0.0237483322711131	0.0202734105302165	0.0241127703503053	0.0510002913639677
0.0320927881621422	0.0298927056307530	0.0247474412967252	0.0443031272860233	0.0239156321567477	0.0203568922768077	0.0248100232906494	0.0512692835604159
0.0345267433198077	0.0300523431618955	0.0288516378678700	0.0447497062203255	0.0239593364334578	0.0204852318418418	0.0257108095198602	0.0513580986672532
0.0345640032838103	0.0301332841599315	0.0291995716121535	0.0450692248902350	0.0246595405034814	0.0207608510657152	0.0267279404407079	0.0526351285780372
0.0363898028199856	0.0304004079074953	0.0320384493266819	0.0452169281228365	0.0256371523099761	0.0212514993398029	0.0270753897491193	0.0537412716287839
0.0389286229832729	0.0307110281501913	0.0326048432671013	0.0476044236291263	0.0270400991748857	0.0212841966016127	0.0273498896756121	0.0541965791061844
0.0393392366024683	0.0307400245305550	0.0328126603919820	0.0485065757230523	0.0270522374951133	0.0215271261464811	0.0282707238559393	0.0544880208448952
0.0395735651448470	0.0311873610893189	0.0330324649207241	0.0498364339792614	0.0270656620933739	0.0221706055065565	0.0287473070355878	0.0596818266971716
0.0400559934546658	0.0316152640260146	0.0355655749307654	0.0514721455393040	0.0281909594303915	0.0229663403219957	0.0297181202462717	0.0607053178140314
0.0418773018588405	0.0324618567659234	0.0361763683021021	0.0542133607111937	0.0285366200385018	0.0236160130240150	0.0299818267075992	0.0636572939119030
0.0420102638699532	0.0325196691015457	0.0366841020216749	0.0542637103466687	0.0290428724611475	0.0242670137022727	0.0308695775725774	0.0643549643443975
0.0438162521393991	0.0336432087109278	0.0368510682051426	0.0553119488221223	0.0293395750242179	0.0243900236744184	0.0310653432071299	0.0644835063969531
0.0446203533341056	0.0359261182725458	0.0378586412726307	0.0583019276039858	0.0294583170906217	0.0245177071962270	0.0342231619683729	0.0645715545980894
0.0455459980374008	0.0369171419714534	0.0384520263835441	0.0633647687453160	0.0300046716402540	0.0245548936490452	0.0342322516769982	0.0662651507210034
0.0483640759377182	0.0373403745083735	0.0394334039400661	0.0633851409973650	0.0300593693143317	0.0249390739768253	0.0348093051472688	0.0673926789895628
0.0486565844154923	0.0377872918575515	0.0394532509801090	0.0647974456300368	0.0304338696454361	0.0251393644361818	0.0348658468291604	0.0674304058864724
0.0499798276396496	0.0382111257921187	0.0399584025853891	0.0667133189907518	0.0304759018261238	0.0251538839759715	0.0358640240228733	0.0701998972990905
0.0505742566099979	0.0386620177277802	0.0409412868163926	0.0677029601772281	0.0310995659635191	0.0251638817683486	0.0375189798701842	0.0703974668217135
0.0521222282104231	0.0389817128370241	0.0409452811032659	0.0710240805476696	0.0322277924875559	0.0259467633476929	0.0377303974193633	0.0708394729281266
0.0522441872002049	0.0394100215134530	0.0409555057032093	0.0715370020037331	0.0325392177767124	0.0271904567380052	0.0377999740772310	0.0718745498081461
0.0551396459517043	0.0404003290135368	0.0410627084718206	0.0744459419066164	0.0336064116466891	0.0278835706807385	0.0381246480246836	0.0719746398886375
0.0557213116281575	0.0413272966550753	0.0419186995007937	0.0754295442368967	0.0336474741039261	0.0279735038629859	0.0386803220829866	0.0727612836671790
0.0562831691377602	0.0424547146596022	0.0441168783432530	0.0769025394199324	0.0344046831040570	0.0283626191801960	0.0390519392013723	0.0755357649642165
0.0567875298959449	0.0432789523870673	0.0441683604146063	0.0771108583627228	0.0350780045161501	0.0285426252264900	0.0395873181152657	0.0755703158903740
0.0569476961878639	0.0453247040845890	0.0442342897736646	0.0783588069473686	0.0357245472703531	0.0285832186290745	0.0403996583565622	0.0786068077513027
0.0582791160210967	0.0457347497997172	0.0443815212615647	0.0794135486073355	0.0361148933372136	0.0306350933650017	0.0409007085008892	0.0787452786012758
0.0585124819806323	0.0459800948293008	0.0446652048506443	0.0796279531294081	0.0367055343116962	0.0308036952978748	0.0437802925268136	0.0789916515011938
0.0589096550766915	0.0460082909852395	0.0458829770656826	0.0796596613760066	0.0377207225963261	0.0310858372508722	0.0440151672711939	0.0796378938340294
0.0590920515948804	0.0467374682038156	0.0462666351562635	0.0818282074374690	0.0385329362365202	0.0312524294773074	0.0448239107030334	0.0798135506750858
0.0593492358573932	0.0468681503719102	0.0473741225602928	0.0818513500112356	0.0385808010046252	0.0317535548010632	0.0452870470022566	0.0804496048517086
0.0597075247971830	0.0473859625980040	0.0478569275263666	0.0820523099789155	0.0385867936920585	0.0320100271290507	0.0465155305303143	0.0812197786302862
0.0609554892466877	0.0483151434082401	0.0491628989561754	0.0821035016589577	0.0387050511025449	0.0332475068988978	0.0475168061432616	0.0817103226270449
0.0610527289320109	0.0488722429448296	0.0496204656021230	0.0835871715094554	0.0403402502968579	0.0333214830350185	0.0504828914105009	0.0834401179161210
0.0614126781540101	0.0500197807601467	0.0500980227285617	0.0843747348538026	0.0403553667520408	0.0338220742228645	0.0506937546584979	0.0835113403789388
0.0631753726588153	0.0504549539884535	0.0504229312972707	0.0859679468492148	0.0404708861480216	0.0343759030839982	0.0527054201987951	0.0836329423562073
0.0634519412519970	0.0506203277693234	0.0515388198872323	0.0866812500862797	0.0412342651960904	0.0353138697232318	0.0539305981328549	0.0837312506807400
0.0655115907887993	0.0507864525741304	0.0521958456805093	0.0893925051862983	0.0421582440923257	0.0358115661244826	0.0553491350781736	0.0848148405733040
0.0655394892034239	0.0508286207179525	0.0527715246318346	0.0898883745645952	0.0431523271109538	0.0360988321747091	0.0564209022719064	0.0848179110027401
0.0661856073790562	0.0511186688381406	0.0540974880355646	0.0900552704876360	0.0434529714500042	0.0370815511230466	0.0583775898354277	0.0882970491330775
0.0666423671652988	0.0546874424505864	0.0544665129170402	0.0920164759384715	0.0452649770948452	0.0373568869688819	0.0587253114504239	0.0885275905968684
0.0674810640040319	0.0546986649911828	0.0569569938216407	0.0953295148105351	0.0452898209827607	0.0374736174354448	0.0589515076857361	0.0898464175225238
0.0698993530936333	0.0548538252189922	0.0575184210904664	0.0958504299459845	0.0473195607431662	0.0383569373512683	0.0617233050083921	0.0900248967891062
0.0704505236584777	0.0551834866052953	0.0582148478926115	0.0959627844456291	0.0480460261307492	0.0384156016308620	0.0617546394950379	0.0914766762410089
0.0705814942982351	0.0558261973114854	0.0607593062827484	0.0972840628594654	0.0482557675184682	0.0388177858514152	0.0620330085831226	0.0923238867781602
0.0727040546274382	0.0565192076618279	0.0608028435195186	0.0980499485484262	0.0484414266498833	0.0393245525770308	0.0635850286280472	0.0929584646584399
0.0730241719579537	0.0581060532027379	0.0650313987166552	0.0985796273806003	0.0489147425717391	0.0399717404506139	0.0640812642384033	0.0931763995282510
0.0743924051251712	0.0581967046837725	0.0651996694436039	0.0993502669787703	0.0499448389630285	0.0409088761264881	0.0645817720762295	0.0940425498301233
0.0749099124504622	0.0587583169851810	0.0675287929249297	0.100552790663718	0.0507075467577165	0.0412523039623751	0.0646291275419091	0.0943717466104245
0.0764253867579598	0.0590129347200226	0.0686401640723400	0.100873580637919	0.0511773133759087	0.0414282133541209	0.0649452190476492	0.0952014033598557
0.0774622547537595	0.0602487518154552	0.0689111266989863	0.101925943517734	0.0512987247984749	0.0415679794191126	0.0649495275470270	0.0955124227599176
0.0776495707890362	0.0607183897600416	0.0690643590356108	0.102357600939414	0.0516268698015091	0.0416330177094958	0.0650352999926796	0.0979508416118424
0.0785680687440258	0.0613277835889063	0.0703199313626188	0.102435065540432	0.0522980509738905	0.0420571671903416	0.0651299204670609	0.0988220984362180
0.0787398312839411	0.0613755880280946	0.0707805687020477	0.102673226284884	0.0545838513846591	0.0429353580384984	0.0663226267001016	0.100086935805046
0.0789725454099395	0.0614114448899283	0.0713274640868925	0.104785952415813	0.0551656676217541	0.0431737604110692	0.0672765181114415	0.100824308137214
0.0790387406002488	0.0622555948481047	0.0718692794201360	0.104966818794794	0.0553765409398921	0.0446701678905984	0.0688479481926646	0.103362708321409
0.0792060115207697	0.0626103936755843	0.0723419797977371	0.105561256773158	0.0562221181980589	0.0467631422976571	0.0698668870639802	0.104156516907446
0.0799209145438177	0.0634507334126594	0.0727378577078786	0.106018692184364	0.0570392588152381	0.0468521405125696	0.0700274530355037	0.104624143135075
0.0807117177023429	0.0637962691371659	0.0729436066117461	0.107170019491636	0.0574287907559485	0.0473373097775505	0.0711261128585444	0.105687560840900
0.0820096829541275	0.0638043403499284	0.0729749383187301	0.107521983564984	0.0574633740928083	0.0486493829623826	0.0731861511202963	0.106559092311832
0.0824443286021633	0.0650592050697702	0.0729929914477416	0.108405536865453	0.0583930148773907	0.0487022966661200	0.0736037134500658	0.107302017194644
0.0827651690672969	0.0663161275208987	0.0732518405794138	0.109287490347452	0.0594512875131586	0.0496809038825250	0.0760436234641170	0.110024623017636
0.0829116780132365	0.0665834243654907	0.0744639273077679	0.109798085965536	0.0601647938747509	0.0500618277675299	0.0761872513452978	0.112308900953998
0.0830303574529913	0.0679457739847409	0.0748394395507948	0.111694362613613	0.0613447056304552	0.0503797078971121	0.0768297745004758	0.112513022404086
0.0853871602028544	0.0681243749997721	0.0751302976542119	0.112192592111110	0.0624624290520986	0.0507245089511157	0.0772600320285085	0.113305598513559
0.0861033501221731	0.0687235725752782	0.0753054337541090	0.112898976307650	0.0625251250203021	0.0508082350791313	0.0778585697312519	0.115909016269855
0.0865935265882811	0.0696910046406442	0.0760015368287502	0.113664904497827	0.0634305757919426	0.0509461675703198	0.0792610412857635	0.117721021488591
0.0873677331358020	0.0698729237345501	0.0763067284810082	0.114965083495945	0.0637250763988905	0.0518721673354953	0.0801532358717122	0.117930691028561
0.0884470216683251	0.0700856310007448	0.0766835436457070	0.117081052778494	0.0641258894784063	0.0519522691447383	0.0805411766968185	0.119580004184987
0.0887575816276777	0.0705890009827235	0.0767108361217228	0.117651341430634	0.0645261148093156	0.0534026761092783	0.0805846160099816	0.120574507058063
0.0887719382592259	0.0705973984833121	0.0767758357206316	0.117770561225253	0.0654628294834804	0.0542426029778525	0.0808876260681745	0.121299798808679
0.0897940071810423	0.0708121399129887	0.0776758205301504	0.118168847227631	0.0656702957489644	0.0542447031986201	0.0813573981519421	0.121795513789691
0.0899184609706729	0.0712281821430929	0.0789905383622294	0.118810083378612	0.0660700375973326	0.0543749540376849	0.0822959724026648	0.121958737152838
0.0908994280090842	0.0718750411553710	0.0794709752047876	0.119472301421039	0.0667302562074739	0.0546062063150444	0.0824387039308090	0.123125291370864
0.0913851502090141	0.0721047204124152	0.0806501144782221	0.121537203718412	0.0669270148336878	0.0546703825744803	0.0825530771917333	0.123381967926920
0.0919407295039412	0.0721186967467317	0.0812949312683552	0.122303227289996	0.0677311582061695	0.0548720061146304	0.0826846685226309	0.123746288564745
0.0927800950862973	0.0749494300933784	0.0832604223987161	0.124662858605759	0.0684674437002235	0.0561776247027253	0.0828257756914099	0.125817060626227
0.0931060162228671	0.0755021589927711	0.0835513397688332	0.124720298046859	0.0686899165733979	0.0572498950055909	0.0831656787377870	0.126714689853661
0.0937881978106522	0.0755330670514747	0.0836106965390600	0.124838952006600	0.0697191318633714	0.0581469823772046	0.0842399947335575	0.128430594018083
0.0953569039484776	0.0762302286450095	0.0848931422194107	0.125697427893494	0.0697541577986855	0.0586113408904434	0.0848732777728317	0.128763541846126
0.0960975336019451	0.0771252190632520	0.0861955975539682	0.126265794809380	0.0704982301251686	0.0587790448370788	0.0851871703007139	0.128894423911421
0.0963228735547531	0.0774578030793748	0.0872268137529264	0.126551559322301	0.0708315902281985	0.0591360296077754	0.0871599604177163	0.129552697293178
0.0981255508510391	0.0779447946969880	0.0879663709371582	0.126810469634606	0.0716636266989510	0.0594958773655474	0.0881366126691348	0.131547421482442
0.0990682354776556	0.0779553492179936	0.0885116177444139	0.128168566399527	0.0730225782480168	0.0596537570584564	0.0883807340150682	0.131762350568939
0.0999339458675796	0.0781553201527736	0.0895432498290821	0.128248490247681	0.0752034735056083	0.0599617045888617	0.0885904271059750	0.132851584951350
0.100508961507847	0.0782446031839560	0.0896635925260277	0.128325899908482	0.0752576446577859	0.0607761763604482	0.0887947549934164	0.136055107934267
0.101501806078965	0.0794769941891370	0.0911505288713596	0.128394956570657	0.0778855611924242	0.0609289282070555	0.0896169805933971	0.136851330460561
0.101897250225808	0.0799157704543687	0.0911757807232103	0.128907058011483	0.0782657867110438	0.0614009510504225	0.0902736484128480	0.137586409401279
0.102273639659666	0.0800471498084364	0.0914457327653441	0.128969562746986	0.0786055643270520	0.0622945325921840	0.0906942477055422	0.139415523277395
0.103558321611818	0.0801248031110247	0.0927342317928475	0.129028831362711	0.0786364550070580	0.0626025056321108	0.0913977887098100	0.140777461633025
0.104769247359763	0.0802128459574236	0.0932635537513113	0.129272905214631	0.0788498304638079	0.0626649474295907	0.0926023885562763	0.140906708542869
0.105047598316789	0.0818457740019996	0.0939309062229678	0.130667393247231	0.0792162508128993	0.0637264561945137	0.0928268373713448	0.141249642624363
0.105222332890309	0.0818901231978344	0.0946753042313166	0.131448066083359	0.0808976401503209	0.0657005676522345	0.0931867407411446	0.142327772110924
0.105410444327518	0.0822110665442803	0.0949270279951094	0.131958498339949	0.0818296700202565	0.0657118357942068	0.0935265859740559	0.142774123040264
0.106296634669006	0.0825667751173589	0.0950070627751168	0.132327441599064	0.0822561221711244	0.0662559711376079	0.0935638662881165	0.144685631794317
0.106801252640848	0.0828889721627573	0.0953379134725063	0.133086356549421	0.0827509748886499	0.0671114440852876	0.0938386076921949	0.144778817792688
0.106826027245653	0.0832036385799787	0.0965255825629525	0.134101707700343	0.0832381925425933	0.0672221179427621	0.0940882695736268	0.144855577329642
0.106852339193581	0.0839290321804274	0.0976732852175588	0.134616052676889	0.0842475630089980	0.0677670233145217	0.0944454545134697	0.145192558306196
0.107660036735328	0.0839457595750598	0.0984652803257646	0.134954020311208	0.0848056975874184	0.0678783099060506	0.0945763177088167	0.145469635230196
0.107825864203243	0.0842142629292170	0.0988897894757623	0.136489777880047	0.0851764799222673	0.0679388668691069	0.0945898012060757	0.146633016236797
0.108368936073145	0.0846356437956410	0.0989695673056715	0.136509080327738	0.0861372153094433	0.0680601110887634	0.0947924905629036	0.146872487839471
0.108499374955503	0.0853450244913379	0.0991970241255685	0.136660067487913	0.0864320541101716	0.0686236860013056	0.0948334546076809	0.147458571451814
0.109029941089364	0.0857840159052914	0.100671721953124	0.136782859536828	0.0868769626875411	0.0690607453700173	0.0948621843747882	0.147722915315460
0.109526364118975	0.0860503253376369	0.101437576924165	0.139440641930374	0.0870140641893912	0.0694766874259826	0.0954838652500389	0.148654704464611
0.109539159233756	0.0861546383652267	0.102648182145011	0.139987859657109	0.0872528736984530	0.0695897146239960	0.0956960182872621	0.148667311418905
0.110617273416108	0.0867617756028519	0.102771751576954	0.140750544740840	0.0873562871308076	0.0697959580638094	0.0967074949555162	0.149117308646654
0.110940220279984	0.0871352683667068	0.103445286959648	0.140753708441552	0.0874713966278114	0.0705626434243642	0.0972051232108848	0.150835991697247
0.111703567834699	0.0875207014607625	0.103628255458999	0.142212672679697	0.0874737655823292	0.0710983189534370	0.0975628565892296	0.150857615684544
0.111897402659040	0.0876283515292002	0.104569795345892	0.143526959787553	0.0877567684148298	0.0713219956517696	0.0989135571064665	0.152204600694096
0.111985680648874	0.0876481929997312	0.104645559540931	0.143583916888913	0.0880126009930731	0.0720308313848840	0.0990203115225098	0.152608550818542
0.112504477841399	0.0886903640689111	0.105160642288685	0.143712143768939	0.0896428619917685	0.0720978951608820	0.0991829173763288	0.154325295421300
0.112701717856521	0.0896466535505138	0.105513122883114	0.144029285518911	0.0897212378790624	0.0725890281526868	0.0995762751271017	0.154659965510365
0.112723337353910	0.0908662534269788	0.106240612897549	0.145204134918734	0.0897531995706300	0.0727347130783245	0.100191151668722	0.155552290235433
0.113561711732317	0.0923747852142551	0.106892628101081	0.146008893919011	0.0904598455455592	0.0727724424534464	0.101003068479741	0.155663250621340
0.114494393380495	0.0925364477195478	0.107480239568494	0.146380984665710	0.0906332720595143	0.0728431704765757	0.101308586827517	0.155680225237426
0.114815235268426	0.0933342939901797	0.107765968315086	0.147156148834443	0.0917131986817243	0.0730930093357476	0.101371929833173	0.156560438678549
0.116688086621829	0.0934355030442036	0.108117826106993	0.147933552635269	0.0918587545852752	0.0735397489875334	0.101599606433740	0.157032573415675
0.119077010604306	0.0935409695079596	0.108285013490087	0.148551898836063	0.0919303089403295	0.0737060725736888	0.102036162264418	0.157719933594403
0.121319415602121	0.0940707964117286	0.109315067475654	0.150348215727910	0.0931108212405481	0.0741779616943049	0.102765971776130	0.158675432224931
0.121334128843225	0.0940908372980065	0.109768190404096	0.151625998864148	0.0936182010343708	0.0749140363090289	0.104060861732918	0.158874949172444
0.122315761925643	0.0950831917345064	0.109798209270897	0.151699775662837	0.0941824653087771	0.0750629029508786	0.104086181986388	0.159270979608338
0.123058305984804	0.0951846384446350	0.109856477816055	0.152542996178139	0.0944698158993800	0.0752799010811042	0.104878763651052	0.160149115659586
0.123672135969913	0.0952979574033468	0.110047618561042	0.153507940827712	0.0946765869766965	0.0752894163895204	0.104905753087975	0.160495614985961
0.124849794574713	0.0957599978045271	0.111744696435299	0.154218338114124	0.0949483358737876	0.0755120652391604	0.104984963475634	0.160848592228521
0.124908637803031	0.0959229709745288	0.112935712220625	0.154814212260793	0.0956698822021590	0.0775251768431077	0.105119468502927	0.160958265229997
0.124916794005335	0.0959400547529824	0.112994282981344	0.155047707692261	0.0957504340977144	0.0780910912548313	0.105296465659803	0.161609111232408
0.124929651864432	0.0968692216368896	0.113446485727194	0.156024567210152	0.0957864103673464	0.0786062091978181	0.105486827097519	0.161967084633654
0.126565880960479	0.0969534722754934	0.113655660935824	0.156381260280889	0.0958932195933221	0.0790090567277986	0.105555072684095	0.162575461226605
0.127677555377867	0.0969884987480757	0.113661432880839	0.156397566523258	0.0973155937968815	0.0796545645163341	0.105739722844256	0.163022953663355
0.127824788267389	0.0975147107869484	0.113789548772740	0.157753582270105	0.0974600328720080	0.0798668946837923	0.105756783833293	0.163169194516293
0.128103183734160	0.0976709291359459	0.114287959415379	0.158032426991709	0.0976102269636893	0.0799732097133863	0.105867194300679	0.163750936543512
0.128483502250884	0.0985135978653247	0.114515033965486	0.158312071072058	0.0985465618809080	0.0801592587217317	0.107396959283853	0.164437811145337
0.128557577677748	0.0985257760132973	0.114928847673273	0.158565531540904	0.0989112851481881	0.0804953453054347	0.108623542541050	0.164519264159061
0.128650695399472	0.0985637223758414	0.115762178063581	0.158674652116762	0.0990127722461377	0.0809231535100187	0.109139109504567	0.167428812478171
0.129012939219767	0.100165160128388	0.115995767964189	0.159099703924874	0.0990432123269035	0.0811897105157298	0.109170261923835	0.167729265638046
0.129342519035591	0.100185693245331	0.116315168513786	0.160057814730328	0.100065972734644	0.0835042661393296	0.110417377469231	0.168710360705656
0.129775226549308	0.100489822309749	0.116456471813675	0.162420179873693	0.100069049255692	0.0843931738457848	0.111164507544600	0.169153989530161
0.131022752025516	0.100711026559991	0.116815337198149	0.162507491072391	0.100261629117106	0.0851686052843230	0.111273872606025	0.169463062509657
0.131403345333178	0.101290854128309	0.117505226283604	0.164190152592136	0.100971465118169	0.0854148020736779	0.111956914853385	0.169999634986364
0.133023096631643	0.101358533897995	0.118086463422740	0.164381979093745	0.101180029454225	0.0860032965447158	0.112209271673032	0.171419845373071
0.133288368660817	0.101449011718168	0.118132763273134	0.164858526502586	0.101921209717295	0.0861778243726679	0.112348684231844	0.175368040134201
0.133734258932408	0.101763324997665	0.119618052864659	0.164905005584432	0.102681705628631	0.0867006261968526	0.113729301309122	0.175833249480654
0.133793713181301	0.101889135289520	0.119694365314878	0.165045604184719	0.102987893299498	0.0875286322517219	0.113985107302701	0.176952225912793
0.133832317086301	0.102353116222129	0.120785315875785	0.165299115763178	0.103403233915201	0.0881301795020415	0.114579863161578	0.177056610684300
0.133991103989386	0.102700066830109	0.120851783249901	0.165580542989037	0.104043275334803	0.0901491527036713	0.114851943812011	0.178168914929762
0.135071705388633	0.104016240091376	0.121454944526018	0.165603951849251	0.104135300046343	0.0904016059495322	0.115220717161466	0.178545697561751
0.135151019392542	0.104042848090930	0.122638517892382	0.165948345372394	0.104722794126546	0.0905002772746744	0.115686684218327	0.178592884717553
0.135174527228066	0.104146716031199	0.122902020966631	0.166071090845642	0.105193834944267	0.0907697683691006	0.115728813276837	0.179103950233089
0.135591334645128	0.104539575988167	0.123511536782969	0.166093906191220	0.105256170869882	0.0908863602205197	0.116171494942647	0.179742298373968
0.135841101065062	0.105214915273811	0.123979137005154	0.166866922504480	0.105260776842026	0.0922436695634546	0.116190662919770	0.179756015878762
0.136713022181237	0.106480704074808	0.124627705887977	0.167204375924102	0.107699587960198	0.0930928088210420	0.116589702974973	0.180058331938480
0.136853190204048	0.107617014408214	0.124686421644539	0.167987485652691	0.107830237798979	0.0935330610534015	0.116631925041880	0.181044427148758
0.136905171893986	0.107781292937235	0.124825477071002	0.170607200871824	0.109237686692265	0.0935585702392111	0.117308113301686	0.181365207442218
0.138780246556630	0.109172959487622	0.124853631306001	0.172840464627665	0.109383090124711	0.0944940658702310	0.117312449434326	0.181745831181486
0.139676414111344	0.109344224866863	0.125097862161621	0.173406242164893	0.109406864301565	0.0946320044285913	0.117419743653755	0.183244140535351
0.139688272760816	0.110278215381504	0.125714665319425	0.174520104585363	0.109825591687890	0.0951578046745686	0.117425247472861	0.184100961425960
0.140196459356964	0.110511509787814	0.126235385389318	0.175385759993914	0.109877969885409	0.0953531033383582	0.117514168475787	0.184380326589662
0.140735908656159	0.110646992048549	0.126448557469406	0.177314867986876	0.110471823564464	0.0955247135172458	0.118418307252090	0.184531266990481
0.140829216088071	0.110813453551192	0.128243111936126	0.178222920394679	0.110599581399586	0.0956195674313881	0.119043622574419	0.185177282986920
0.141303586129107	0.111697046235457	0.128544705084860	0.180067125708916	0.110679432787167	0.0960322287798821	0.119547368702616	0.185505458390258
0.144103749019791	0.112426038170239	0.128656023556165	0.180121589301899	0.110717263437977	0.0969454387429902	0.119584747764871	0.185822108687507
0.144396864877585	0.113184669092092	0.128995651281168	0.180192637887170	0.111338188561739	0.0973642513474782	0.119820299322936	0.185843044430655
0.144493258281583	0.113578641029125	0.129447153735650	0.180569768655154	0.111966236911185	0.0975476707790318	0.120922206736773	0.186837581191949
0.144504978758954	0.114015520889645	0.129627144511117	0.180747474869343	0.112155287253709	0.0978604879926478	0.121583074041766	0.187112232898336
0.144617566899059	0.114239402853109	0.130453313706376	0.181007826114599	0.112333686614631	0.0983329245164294	0.121753136163951	0.187712738800760
0.145318221284119	0.116070822432912	0.130608563315623	0.181149076541679	0.112834877050921	0.0986226947665583	0.121794026410941	0.188024692546766
0.145425618520901	0.116842679552260	0.131120770508251	0.181782781642059	0.113089744683850	0.0987651916102584	0.122583110269307	0.190083930753313
0.146092556237188	0.117386309589879	0.131636576258018	0.181866045308905	0.113511236662261	0.0987756739757820	0.122751678614158	0.190151668221601
0.146631678030071	0.118128103019949	0.131921210201147	0.182300891237657	0.114185247325368	0.0992902889200400	0.122813235997762	0.190547833698707
0.146869518056577	0.118407656235813	0.131975569917738	0.183354083558507	0.115411647075593	0.0996509157515708	0.122940845257304	0.190561139486529
0.146981920592920	0.119290464398083	0.132170662652012	0.184327230705341	0.116529816880302	0.100465813088533	0.122999224694303	0.190787012441732
0.147272121463755	0.119854216971989	0.132325535499825	0.184345945586000	0.116787525945604	0.100648671203025	0.122999557346230	0.190897702627470
0.147336035987486	0.119964910175888	0.132721015025470	0.184447757751670	0.117052659523427	0.100709418849394	0.123483280514704	0.191171731327575
0.147370150288457	0.120078420993294	0.133202586580843	0.184482405764600	0.117428864485098	0.101138755795463	0.123834379887391	0.191961689564079
0.148049008065646	0.120336668940214	0.134260404299882	0.185048081972546	0.118617309239903	0.101979088826047	0.124171558765667	0.192448220680345
0.148237444566984	0.120831194196246	0.134536261906979	0.186755881571166	0.118706161353133	0.102026228071400	0.124172904184627	0.192860958836425
0.149217281727047	0.120904073843055	0.135098210694491	0.186904656899148	0.118793545521599	0.102082750854160	0.124840951780699	0.193427242054623
0.149307566976836	0.121911862941663	0.135324512019039	0.188217841820882	0.118804387113439	0.102109620007896	0.125458659686863	0.194049027647580
0.149324144297753	0.122136038833729	0.135388371178748	0.188608812297642	0.119184332795245	0.102183308558237	0.125524660729382	0.194720490825644
0.149375096574089	0.122424461242808	0.136062559457135	0.188980776960387	0.120018497634846	0.102256866216184	0.125786524445511	0.195296603512635
0.149753745820993	0.122724584537462	0.136782732110662	0.189020185034911	0.120111177375253	0.102428187071158	0.126502431180330	0.195340818283506
0.150061424568280	0.123131680488824	0.136975582527216	0.189022169382917	0.120138035303398	0.102462532613669	0.127126122875595	0.196088905359819
0.150652242821347	0.123313924060923	0.137259628489453	0.189153152729411	0.120362146892183	0.102557550251525	0.127822396969712	0.196266965894618
0.150736287626612	0.123488069712858	0.138020313094752	0.189241633503856	0.121740751708432	0.102609521298744	0.128302139722602	0.197499806199590
0.152057028745279	0.123647762680545	0.139982461432325	0.189469779689255	0.122055101331540	0.102676116354857	0.128745369066590	0.198128222912382
0.152835332167047	0.123830117422424	0.140298691948304	0.189640768116303	0.122390530845891	0.102810107938737	0.129134788852445	0.198136822619265
0.154313885235000	0.125698705890170	0.140643579011061	0.189715280377890	0.122589762390325	0.103502224946001	0.129249561615869	0.198725070809782
0.154415143944218	0.125884161619007	0.140699031848988	0.190470770160344	0.124680139520957	0.103575120051174	0.129286566944390	0.200128784310382
0.154559444904184	0.125898517130192	0.140943165336056	0.190944377277128	0.124764238051503	0.104069258235609	0.129466066420779	0.200582948741011
0.154864017882199	0.126335140125163	0.141383381433257	0.192169414561723	0.124828133233750	0.104581623171027	0.130009249405401	0.202458854131271
0.154890233954968	0.126562628802851	0.142262119396585	0.192339457487043	0.125402450905022	0.104846916537851	0.130398931182760	0.203023233820862
0.155290576325999	0.127723154194855	0.142882928789694	0.192753618630367	0.126812760401753	0.104925538432423	0.131260841755237	0.203409872171447
0.155339378241739	0.127979812149997	0.143009626775775	0.193646188358010	0.127510539755220	0.105609724029146	0.131482428916408	0.203815044965541
0.155455391299544	0.128221883433937	0.143085231477379	0.194796954849830	0.127728136923257	0.106085929371648	0.131717058408543	0.204272374561434
0.156029503475928	0.128779792551442	0.143155856921003	0.195188828521681	0.128162829605325	0.107670062493175	0.132461617997625	0.204945733515902
0.156075027120078	0.128881738993816	0.143681702295258	0.195605685559595	0.128350755714536	0.108330342808373	0.132829062235006	0.205113031768182
0.156156132876761	0.129086824452074	0.144530573578945	0.195711945832209	0.129114220886514	0.108441798969845	0.132852396850528	0.206985152069845
0.156479247053889	0.129174306822807	0.145462690134776	0.195813679734850	0.129919410135347	0.109065227709038	0.132925098363903	0.207016080213803
0.156626630192207	0.129679970290158	0.145987655738550	0.196171094607474	0.130015538144363	0.109195080044548	0.133130217151388	0.207347837860123
0.157120127733237	0.130111469378781	0.147282137071842	0.196440824424650	0.130231912888239	0.109359186987056	0.133333890737522	0.207796052167721
0.157180008243957	0.130436106408269	0.147453694219998	0.197350392446957	0.130722244194967	0.109771345511450	0.133921084807816	0.209425505685184
0.157341022631780	0.130754435665948	0.147717921795374	0.197660944984122	0.130863163680322	0.110509552795055	0.134059805530662	0.209785928316448
0.157769764405918	0.131797838112327	0.147914695821943	0.197811404132544	0.131378722310372	0.111335009450342	0.134210002848202	0.211107414953962
0.158266183334155	0.131911724929393	0.149126188084672	0.198243776240990	0.132235616668200	0.111435555340480	0.134528758431323	0.211122590967550
0.158338999810059	0.132555007089412	0.149374260079602	0.198596479351529	0.132321324308978	0.111532622107133	0.134560867810154	0.212815430594426
0.158347688270349	0.133610904091860	0.149664138902862	0.199211683166571	0.132825815691514	0.112757007804781	0.135041899272586	0.213987239561052
0.158486496807265	0.134132952522575	0.150019142435101	0.201116566609296	0.134207180795021	0.112923806431331	0.135353994425755	0.214252114004714
0.158613424326094	0.134417267984495	0.150050532105971	0.202059821662200	0.134579123629616	0.112933013600673	0.135713823477225	0.215308805486256
0.158912889285848	0.134854616283320	0.150217083257844	0.203069135583950	0.134686873914184	0.114539908422172	0.136005136010486	0.215651232998101
0.159181266230955	0.134898064163227	0.151225888030853	0.204480650186803	0.135423853347090	0.114838929454858	0.136908254304938	0.215734004122275
0.159739580482426	0.135213202176419	0.151278944657349	0.204582781338525	0.135779381521750	0.114887059487381	0.137418312661856	0.217834980298914
0.160045670421195	0.135806644216728	0.151405273832391	0.205506625555334	0.136497640089980	0.116176606812976	0.137588912259235	0.219683349125690
0.160340136203470	0.136116042555810	0.151671735499773	0.206203652713234	0.138432879248439	0.116341532282038	0.137902908647851	0.219760228208733
0.160397574849513	0.136219880625298	0.151717906701700	0.206315613565495	0.138899277898339	0.117012790793509	0.139339271927636	0.219838117478725
0.160674750851164	0.136385267187539	0.151873757613465	0.207452216354034	0.139118217891315	0.117528312804354	0.139534348658127	0.220610067764946
0.161085585365033	0.137146475241821	0.152392991847934	0.207917508445975	0.139457899188131	0.118009636691637	0.139619714712332	0.221939632162094
0.162225794314714	0.137268601015446	0.152634111796170	0.207964404166306	0.139865798686534	0.118397021804515	0.139979380027416	0.222170404033051
0.162262381865604	0.137436177074279	0.152813354054949	0.208888029880841	0.140986974498041	0.118882524374021	0.140991989836259	0.222728795800198
0.162329075929404	0.138110633607132	0.153062613549859	0.208949921142905	0.141579442515470	0.119261078175501	0.141117147633671	0.224395863139209
0.162385522451363	0.138240369501624	0.153701702201594	0.209765224686133	0.141644900416914	0.120298546364533	0.141237356024038	0.224715325931530
0.162490550603747	0.138280612317750	0.154203688894430	0.209947449320630	0.141966091035786	0.121215879497879	0.141479276559970	0.225359242353331
0.162947075595538	0.139083161385261	0.154513637061845	0.210122446117404	0.142065729033454	0.121513900864766	0.141526078568054	0.226276414370116
0.163715714779913	0.139138855104843	0.154673626603986	0.210194694312025	0.142201828184186	0.122163380773198	0.141776431733883	0.226337191460697
0.164410281201609	0.140199277785473	0.155477658352024	0.210820442676557	0.142490719230140	0.124007163239205	0.142171072423289	0.228347271774855
0.164632867889814	0.140357789984557	0.155892576964620	0.211009020281217	0.143230989064971	0.124837489482236	0.142199877877347	0.228816169134842
0.165601434787610	0.141286659367221	0.155897675814990	0.211185023932718	0.143359813815684	0.125136534124140	0.143221589236381	0.229102836874324
0.165741658945925	0.141375300406838	0.156027338433718	0.211674253000398	0.143934199202197	0.125615413523768	0.144190011797196	0.229257327450785
0.165930340091707	0.141453449745441	0.156369133062585	0.212265141638116	0.144744621656042	0.125638404208936	0.144236512554737	0.229798568316824
0.166230077064195	0.141526878902656	0.156818616852928	0.212901199146008	0.144813676385132	0.125674208099775	0.144329659462388	0.230578553255744
0.166497267428190	0.141571939306300	0.156946710367066	0.213008240320702	0.145220445328673	0.126151424070026	0.145319594860825	0.230796036223936
0.166797312953425	0.141651417354348	0.157377786010014	0.213175560123371	0.145497439162468	0.126407020186203	0.145334799813103	0.231150044673364
0.166886754876513	0.142039076285527	0.157569396066008	0.213555678663350	0.145964456230441	0.126763046906198	0.145528618899406	0.231391273717976
0.167001586064184	0.142149725151723	0.158594104204610	0.215209596058562	0.146024998769909	0.127382294309085	0.146631706843725	0.231563360472624
0.167211769976748	0.142356090321122	0.158694936917563	0.215256624962769	0.147652342484202	0.127409629523968	0.146856234452053	0.231863328982934
0.167693984074518	0.143395609217356	0.158839715866025	0.216565542659821	0.148014120253890	0.127596015046652	0.147850174420015	0.232169426441818
0.167936722304412	0.143938244923506	0.158950488733551	0.216694351259647	0.148907603895403	0.127850467538277	0.147990258051384	0.232507902244813
0.168689843386996	0.144020136576176	0.159218598822104	0.216721976018504	0.149276103758536	0.129022762546714	0.148250329493890	0.233193907142157
0.168945731123505	0.144113736301369	0.159557520862858	0.218398595147268	0.149719301307165	0.129171918881404	0.148328969081916	0.233422615771915
0.169099049544405	0.145078412829818	0.160076478652485	0.219256835451157	0.149801262179467	0.129663919481642	0.148632807601851	0.233584947275644
0.169138742643323	0.145416931607621	0.160150267978776	0.219482172098125	0.150256662380842	0.129917982841707	0.150524014593737	0.233667747914320
0.169218732516090	0.145462688676996	0.160312445243517	0.219572270895013	0.150682971036088	0.130161340635704	0.150588708194569	0.233698891294860
0.169381618804754	0.146080922727423	0.160730841100720	0.219751671766403	0.150915975608479	0.130864212528141	0.151742558807456	0.234798589865028
0.169554139831223	0.146315613805058	0.160778940345605	0.220331644999635	0.151371413659453	0.131511801520297	0.151999452046276	0.235057236170875
0.169740137807354	0.146364917583940	0.160833734557809	0.220962988984261	0.151920477467408	0.132364576962718	0.152561350532682	0.235216041231171
0.169785338851315	0.146961935541451	0.160927234474861	0.221040805065236	0.152817214374253	0.132459317591672	0.152647631694506	0.235278701670022
0.170202907024450	0.148461494061838	0.161026960008758	0.221216545970129	0.153475196405145	0.132466130200263	0.152672243193573	0.235442851423145
0.171273372467573	0.148938927328279	0.161102617097697	0.222107356412031	0.153667521867240	0.132867829716178	0.152992742686337	0.235532473581784
0.171525550926403	0.149499738962701	0.161290124599611	0.222720331500108	0.154487686411808	0.133597723114303	0.153421576802800	0.236677007691105
0.171888631453839	0.149672795408634	0.161515965923810	0.223020417130982	0.154497255922622	0.133744449675392	0.153920514175169	0.236927884822920
0.172205353984129	0.149920332926197	0.161647456587196	0.223119902884750	0.154616572645693	0.133756694233722	0.154110260445791	0.236957335213005
0.172219821397353	0.149945014097090	0.161943254494969	0.223485397890498	0.156079846760290	0.133899499278030	0.154438938392194	0.237001429955229
0.172317101427450	0.150080723674470	0.162111999357854	0.224870552706469	0.157198701098196	0.134657722933838	0.155314154945379	0.238216037526586
0.172397208218352	0.150167178068135	0.162329509650381	0.226748312193762	0.157385719670978	0.134847627683518	0.155485325566883	0.238346255104714
0.173489352801193	0.150167517776969	0.163361089065565	0.227140541556383	0.157579986171081	0.134929612933198	0.155713338415117	0.238644002484456
0.173804331297441	0.150183360467743	0.163933632135342	0.228821261822559	0.158302602941238	0.135612794008698	0.155959571780091	0.240473885869770
0.174086387728405	0.150374954056631	0.164609056645200	0.229164990080218	0.158467288116202	0.135979053082798	0.156584406571769	0.241461422306790
0.174893000343493	0.150819253354726	0.164672715290247	0.229418756092357	0.158750651256027	0.136577447520309	0.157356830352552	0.242494275530923
0.175064973955254	0.150890479834769	0.165847194744322	0.229447382537047	0.159464099845774	0.136580630093642	0.157539667422257	0.242956151258104
0.175221376713812	0.150924969465186	0.165926073235990	0.229654358257953	0.159503669610153	0.136599025101947	0.157981152992030	0.242993380119759
0.176612371073722	0.151258401014812	0.166134186149628	0.229722911800610	0.159533258114249	0.136698327583323	0.158492744628592	0.243396106376200
0.176737201114173	0.151394752430087	0.166265240216206	0.229860821644631	0.159622738158321	0.136740903903762	0.158512569099491	0.243896070345957
0.177999773108223	0.151999018691630	0.166750413201208	0.230157664323630	0.160995639382662	0.137400350120939	0.159689608989800	0.244619513890832
0.178102212892212	0.152356701604812	0.167272796371175	0.230518284555237	0.161232701855529	0.137525674548645	0.159959586646309	0.244819236272495
0.178683762130075	0.152691058127827	0.167391783373593	0.230736512419543	0.161614176485962	0.138109849504472	0.160865647646985	0.244992832011396
0.179924048301272	0.153869716132020	0.167474245139996	0.231860308578549	0.162424442453559	0.138407326414542	0.161335673129290	0.245512187911508
0.180068730717447	0.154904164566457	0.167591992233281	0.231987911108926	0.162428303345339	0.138759103295617	0.161708872066188	0.245737601923250
0.180538959894549	0.155431182508090	0.168382445306689	0.232290983326338	0.163026147123999	0.138802972509988	0.161999017975264	0.246309409305023
0.180642768642769	0.155978379190649	0.168404147286832	0.233085543031094	0.163043533362343	0.139100921306463	0.162092695688239	0.247406418379741
0.181230381312128	0.157185536139961	0.168924449862455	0.233104796807117	0.163836257628242	0.139140115248863	0.162392538810872	0.247772568124115
0.181711851716591	0.157393307532571	0.169044620427344	0.233141785435109	0.164454330079121	0.139285862152973	0.162534035033145	0.248203881657249
0.182519382497051	0.158219454836590	0.169110812033232	0.233752282871876	0.164611118870693	0.140598099791335	0.162936930317802	0.249333458768901
0.182573256138482	0.158385897598711	0.169628857340366	0.234124154813077	0.164650718125362	0.140835220790338	0.162997818263201	0.249433928271980
0.182710334671892	0.158394384579051	0.170019345360858	0.234697637483766	0.164903579085235	0.141877027941300	0.163616689897812	0.249852952797055
0.182870710387151	0.158611176301444	0.170048579834214	0.235087303507255	0.165568348729440	0.141975111617006	0.165016535628033	0.249968139405967
0.182951961992025	0.159138087331373	0.170215609013724	0.235308305322289	0.166426408050447	0.142123024924689	0.165723014359836	0.251122487758823
0.183628836748302	0.160000444742205	0.170944927963836	0.235581136966305	0.166882994532559	0.142308907336730	0.166371934745228	0.251714080863493
0.183781030062319	0.160003942430412	0.171079239037372	0.235594307170444	0.167011445948438	0.142479627727637	0.166859484484322	0.251968172476340
0.183827527197335	0.160300353192048	0.171557912490756	0.235998364862277	0.167216057850320	0.142634847333430	0.167125269085944	0.252662634825296
0.183951978593852	0.160304886051373	0.171659527664614	0.236132868559477	0.167650084782481	0.142769422635377	0.167303499912654	0.253431976467563
0.184717484787576	0.160622733792055	0.171668023707190	0.236226490478029	0.167838635233655	0.144186336886806	0.168026756226495	0.253439408936630
0.184857772398589	0.161117329227026	0.172001656314028	0.237229100255691	0.168054504006786	0.144513940934362	0.168265212690221	0.253948007567306
0.184957957458375	0.162024363708014	0.172148337201692	0.237516000623667	0.168116173839810	0.144562693857194	0.168575936658083	0.254019398489935
0.186228408463692	0.162642740368841	0.172988083822966	0.237994893031787	0.168226473403313	0.145118925655264	0.170469117336104	0.254051923416342
0.186316227672198	0.162836635401863	0.173143415630743	0.238678984249929	0.168934222750099	0.146192237921078	0.170483755990926	0.254338932486513
0.186460971174134	0.163084918313728	0.174152122178288	0.239607990169708	0.169290388148902	0.146798294549665	0.170562307816171	0.254885950843165
0.187269351726224	0.163434799261202	0.174367808818583	0.241227424793520	0.169338943610754	0.146833150232766	0.170597137948345	0.255017971128972
0.187428993677585	0.163616467040359	0.174642640631626	0.241229599092375	0.169406290596367	0.146958550485279	0.170887121253432	0.255603327244110
0.187463848785041	0.164004176056732	0.174962543962295	0.242032059119465	0.169763804285820	0.147422220694154	0.170974864181565	0.255803682105721
0.187704742031378	0.164200795476622	0.175146507862466	0.242386323900161	0.170925697173563	0.149296131762176	0.171325449036814	0.255992014660754
0.188042300041311	0.165124713767212	0.175150011443513	0.242576041828071	0.171456463217120	0.149307965282942	0.171455449835308	0.256073132761529
0.188255764951731	0.165643114021156	0.175769656360431	0.242668650323545	0.171593560459432	0.149338189610702	0.171691721306926	0.256401190569280
0.188542737374456	0.165676424851393	0.175964669816008	0.242686485893072	0.172470278943259	0.149994529980430	0.172143240558098	0.256479506902955
0.189196529253890	0.166712556956675	0.176170302429775	0.242914930402050	0.172545504484761	0.150119752618138	0.172209557091685	0.257291429142890
0.189321561905169	0.167133123838636	0.176179215311056	0.243008602744999	0.172556222826303	0.150146332797258	0.172233576563440	0.257630269725891
0.190311790736174	0.167340944953062	0.177311456528096	0.245127722507082	0.173636873289685	0.150153575809051	0.172360966420245	0.258054839038924
0.190491235217546	0.167440292442087	0.177506364672637	0.245489084149077	0.173716037713112	0.151766456804430	0.173198706215403	0.258076163381130
0.191566430995195	0.167672912016112	0.177676647127910	0.246591306633725	0.174072766672761	0.152033878006343	0.173337335379921	0.258614405826900
0.191875072088863	0.167785490154333	0.177705193334229	0.247355516477894	0.174263006615799	0.152572398653015	0.173974316275156	0.258631041720831
0.192146224805072	0.167821118596718	0.177921496864119	0.248334196366571	0.174882285898248	0.153202170067982	0.174357059790693	0.258768589146399
0.192699803101396	0.168384066127337	0.178066210139398	0.248816373907673	0.175190683759579	0.154027807074564	0.174484672522329	0.259021652230230
0.193157886726222	0.170202443727103	0.178477400301459	0.248899156695551	0.175702921892104	0.154824277985770	0.174528347800303	0.259073443191878
0.193158990391741	0.170489462697385	0.179127264828492	0.249151458920527	0.176793310348971	0.155660960512302	0.174726288008253	0.259193658685669
0.193357325247182	0.170576966257993	0.179198734333378	0.249394614600029	0.177037955244992	0.155700323801728	0.174856143542411	0.260051700361294
0.193360324062453	0.171337440815876	0.179350230833006	0.249626712931318	0.177116736608655	0.155867410405423	0.175047759267917	0.260370055452402
0.193416768388528	0.171553797971119	0.179552773376872	0.249875164977338	0.178221135035507	0.156195578133436	0.175091794845402	0.261220415176167
0.193580262458706	0.171606083210675	0.179884140082483	0.250021606647836	0.179752563184006	0.156262846753743	0.175260574101195	0.261342826498956
0.194363615847792	0.171622374601676	0.180536955707500	0.250398965969001	0.180243027784446	0.156645281406948	0.175427317664696	0.262571289958652
0.194663255844292	0.172464743088132	0.181125989365360	0.250525452175440	0.180598104122304	0.157084158936276	0.175776023516413	0.262895131722194
0.194762780694372	0.173049878430217	0.181483427795396	0.250778319442440	0.180684620352272	0.158284470001927	0.175833121897204	0.262901166409694
0.194942647226782	0.173267455688555	0.181801185681204	0.250826595450948	0.181327247992149	0.159209410093995	0.176031090545655	0.265226165803642
0.195425233347167	0.173849603285723	0.181867603819667	0.250897979512520	0.181480520055689	0.159639698488448	0.176088127530915	0.265775299372037
0.196009156425622	0.174193325588468	0.182371246969023	0.251507940364319	0.181750217260260	0.160161668292111	0.176703222484846	0.265989698162027
0.196217837084500	0.174459212635921	0.182510548235420	0.251898699955471	0.182127597123910	0.160286916092502	0.176776167404624	0.266151278356206
0.196642753669533	0.174923052439645	0.182666684469078	0.251957012060975	0.182397421398409	0.160307644801060	0.176957667713728	0.266604262687392
0.197091012989411	0.175292963915915	0.183128450265429	0.252262613862495	0.183987773730654	0.160363689385941	0.178010404124538	0.267038223207049
0.197128569253947	0.175507437406506	0.183218500823038	0.252760290192789	0.184860143418799	0.160397064069858	0.178019579487569	0.267120961820308
0.197340304371406	0.176063437874433	0.183570872438867	0.252879201909418	0.184924609581832	0.160450285505029	0.178264117023951	0.267701714037063
0.198147336119411	0.176170334288984	0.184226137492347	0.253671674327789	0.186124443365617	0.160563729386424	0.178292141604534	0.268300210019170
0.198627694133442	0.176210354617271	0.184605299465401	0.254226289549639	0.186221170238104	0.160576867764781	0.178712498388607	0.268552877435802
0.198670697213955	0.176245565750222	0.184617667178031	0.254292869173482	0.186651066233355	0.160678782450780	0.178848689026198	0.269057573272169
0.198932117573470	0.176333141924297	0.184702208066226	0.254773008854120	0.187020087559951	0.160745138798029	0.178946554941929	0.271448471903647
0.198975741588802	0.176553070874027	0.185073194554595	0.255973878040732	0.187899741035777	0.160827535349093	0.179543421817770	0.271535025362045
0.199035447438835	0.176703490813097	0.186146744475416	0.256221560202116	0.188047963080584	0.160904945547664	0.179667039163648	0.272013586868946
0.199739268926635	0.176971187594490	0.186598343570968	0.256527443270331	0.188140524075823	0.162269472737400	0.180183647010952	0.272361432458773
0.199875953294422	0.177262438345647	0.186680684990892	0.256660708904869	0.188163676044144	0.162460718522186	0.180341057121893	0.273095419633239
0.200261475931582	0.177370849189423	0.187028848865256	0.257125647492123	0.188307885123633	0.163177046489295	0.181056917030298	0.273182298748234
0.200413874436296	0.177642449713934	0.187305509817883	0.257897095184958	0.188441545308399	0.164049861658020	0.181084329134760	0.273501942236934
0.200728104789506	0.177850288753397	0.187413134021595	0.257979050902463	0.188451898860487	0.165583156416042	0.181636040120658	0.275650758003310
0.200991975927058	0.178120239430253	0.187660781952672	0.258112440779984	0.188690396038853	0.165647755158494	0.182223571418735	0.275757169633512
0.201042091068327	0.178321561042286	0.188361814387399	0.258492359490932	0.189569960386370	0.166326635027435	0.182479551872522	0.275857130641509
0.201395211271879	0.179326464599027	0.189369696281014	0.258520588440773	0.190169205764066	0.166582045775812	0.183159193260391	0.276032039681692
0.202277641050990	0.179622772291874	0.189375748413638	0.258620696866588	0.190271043802691	0.167235717028150	0.183445408066297	0.276556217668380
0.202307891269213	0.179680217155269	0.189664843964678	0.258738230267655	0.190453064480837	0.168272601615554	0.183522205076581	0.276727862188565
0.202315357188988	0.179704018838679	0.189737179053742	0.258994158136763	0.191039177404402	0.168486904834777	0.184190058249178	0.277696462163460
0.202485815652551	0.179821889583543	0.190716098685213	0.259422873118432	0.191102706279543	0.168975561635094	0.184333595005489	0.277762737930168
0.203094539766782	0.180113763915383	0.191270239635877	0.259703676909737	0.192001003992190	0.169605683472889	0.184353099612740	0.277902270018578
0.203237835271809	0.180850035447610	0.191842603856280	0.260164513758051	0.192189302849460	0.169824538806283	0.184479424992049	0.277932850423679
0.203454686047037	0.181859050898934	0.192038268119592	0.261148835073479	0.192406755457309	0.169879471582034	0.184775834139382	0.278080833609736
0.203674195947512	0.181889695241704	0.192214351045060	0.261871752150883	0.192540028772718	0.170008428043746	0.184794644394931	0.278705551704281
0.203714030241956	0.183177805054127	0.192237543549728	0.263539848130116	0.192855641923587	0.170124122163965	0.185084401487928	0.279003347698631
0.204049876939792	0.183689651127443	0.192647945143122	0.264720020330855	0.194190644779889	0.171057406310804	0.185279710113304	0.279442904421370
0.204570773609229	0.184723480915615	0.193195449093320	0.265867308414060	0.194345363200648	0.171064159107480	0.185813401868319	0.280772938969976
0.205270925099464	0.185003175241548	0.193645530158198	0.266297517973537	0.194512431104454	0.171814363109198	0.185872375311433	0.281717725413418
0.205922320234083	0.185032313844788	0.193795526609841	0.266550475400785	0.194976396888651	0.171982122799104	0.186329056841908	0.282634054413938
0.206512054072314	0.185095684083552	0.194423363454173	0.267022420858988	0.195244524305727	0.172169576067695	0.186364620648520	0.282681994115453
0.206864898711090	0.185267316911691	0.194886498835062	0.267081382006380	0.195733756548548	0.172404631407438	0.186573571226432	0.282955825139414
0.207089317156210	0.185344467402550	0.195251129842000	0.267160964873341	0.195879559051994	0.172655937820975	0.186856771690970	0.283020380727734
0.207501270618851	0.185581950293689	0.196019058393575	0.267164291080287	0.195912633661910	0.172660082835694	0.187348633575468	0.283087607876702
0.207503628473504	0.185584637245659	0.196230359058094	0.267526658202147	0.196657863297124	0.173015423437712	0.187533419694098	0.283572025731931
0.207836344582286	0.185888661120075	0.196353108246725	0.267570601834010	0.196786738479273	0.173832907312050	0.187964699729123	0.284253891801685
0.208473233334850	0.186159325689250	0.196649728185099	0.267935243803143	0.197272036770105	0.174449354725100	0.188887768167011	0.286849176131466
0.208623037817348	0.186270388221197	0.196814803125545	0.268341357403397	0.197293653231954	0.174599642835770	0.188996271067862	0.286867649344048
0.208669339213804	0.186521109855950	0.196882618972485	0.268484017405188	0.198940632450579	0.174856222142628	0.189782924823544	0.287403518993489
0.208691446168910	0.186806086079750	0.196956122345894	0.268751553995714	0.199687954876451	0.175453869931409	0.189936501987936	0.287970764044959
0.209082082659839	0.186818040771265	0.197074434620878	0.269030566522299	0.200051133575110	0.175587517898176	0.190329507369872	0.288202967835747
0.209100545811891	0.186924832461510	0.197137270705620	0.269293340634307	0.200139997307018	0.175743955098750	0.190685798324106	0.288428004389767
0.209449549989675	0.187533299382020	0.197150648162820	0.269503755502522	0.200822329160512	0.176342985822864	0.190923719242794	0.290048807136738
0.209614072330265	0.187608111932198	0.197213298476643	0.269935350100565	0.200834914259878	0.176435735850380	0.191642229694515	0.290622313879521
0.209928912479632	0.188023304975318	0.197217115150752	0.270542665904320	0.200986081517447	0.176495520624122	0.191843347365704	0.290811345131386
0.210251100609214	0.188073434400517	0.197537664701812	0.270771557539694	0.201053891703887	0.176913101720556	0.192653809854713	0.291177744034823
0.210511495348473	0.188128507522494	0.197678201807185	0.270988515223958	0.202129417222731	0.177295755855963	0.193984977838031	0.291349046513610
0.210816681094537	0.188384808442722	0.198892287231420	0.271563502704539	0.203039753428478	0.177297018515009	0.194385912893545	0.291872785911866
0.210852944632569	0.189267842206285	0.199346419368487	0.272933997581013	0.203211341849698	0.177331982719002	0.194492329360047	0.291995436491959
0.211102671301795	0.189439939006119	0.199727113167963	0.273030959208935	0.204664960013397	0.178251999228766	0.194879183782433	0.292019081997531
0.211495479760062	0.189440269880693	0.199893388892279	0.273949323213569	0.204788880138232	0.178272163623760	0.194977932453704	0.292335156475016
0.211935983365289	0.190046076791200	0.200152105104689	0.273991743148718	0.204834048352066	0.178608865927936	0.195582420614894	0.293225821539960
0.212381034685034	0.190312855455080	0.200858407703405	0.274165416114148	0.205226741456565	0.178634552464127	0.195608596647557	0.293261351094913
0.212843674521504	0.190430446053770	0.201120593808933	0.274171761018462	0.205730745912755	0.178917679476872	0.195980064835335	0.295777763911298
0.213457523479813	0.190575543670485	0.201600484417796	0.274750921431297	0.205792159001405	0.179842730765429	0.196016850959922	0.295960858632946
0.213505567549598	0.191111588023931	0.201651659523379	0.274955078827211	0.205837932466789	0.179848027365346	0.196099962728979	0.296110703155069
0.213838438597670	0.191179308055721	0.201953312637034	0.275706367471763	0.206087040747207	0.180003755435325	0.196284380587737	0.296270985407152
0.214491915996694	0.191234531616151	0.202071936564937	0.275737678636751	0.206262629149264	0.180476734170034	0.196383429427862	0.296389388646719
0.214792918092500	0.192209114890260	0.202223569029786	0.275841286501331	0.206351506955411	0.180598051111653	0.196691488294778	0.296547336251521
0.215135478766797	0.192226850834425	0.202601673071247	0.275851834497998	0.206964578769182	0.180736903624703	0.196746862845625	0.296606628181493
0.215371773158436	0.192539019271336	0.202812128565589	0.276160001197940	0.207627523084057	0.180843751709450	0.197059509215081	0.296927854854776
0.215399163318412	0.192728258751208	0.204602357350687	0.276392720201238	0.207778623367639	0.180960509571419	0.197071988765549	0.297720011639549
0.215817486725632	0.193373281799694	0.204835427928047	0.276595999252868	0.208300216763438	0.181493156303030	0.197456293587900	0.298145552609985
0.216672403202726	0.193699463955372	0.205415040830519	0.276869396201467	0.209569173369344	0.181847280218110	0.197545323686201	0.299596911512105
0.216853161047103	0.193954320545641	0.205517824239880	0.277342788039314	0.209684209073787	0.182403792932127	0.198998680637215	0.299655898919445
0.216927950331973	0.194073308971966	0.205743253342302	0.278231388592269	0.209689662740915	0.182417283021201	0.199273585014826	0.299868399587457
0.217170185691479	0.194598194907616	0.205915824235731	0.278235698562128	0.209843292677458	0.182532790903657	0.199385012129026	0.299946152329403
0.217352859447219	0.194620769309772	0.206291751372952	0.279091684574041	0.210179575678233	0.182914682183852	0.199775749450461	0.300057789079669
0.217568946602848	0.195236478219800	0.206515024070696	0.279938229052269	0.211298530321207	0.184180665799438	0.200405265217633	0.300206786402548
0.217695358262857	0.195501605740054	0.207125691015089	0.281915071778219	0.211299726566266	0.185254415565815	0.200800463098495	0.300716833179655
0.217870578191349	0.195752831934866	0.207415979182197	0.282024164967343	0.211353844161970	0.185345929113741	0.201250963189524	0.300892601244674
0.217924913005029	0.195776424919337	0.207475951261767	0.282232025734809	0.211655189926957	0.185359404481878	0.201564724169345	0.300992491937882
0.217994324054499	0.196432449330774	0.207577704532546	0.282349746393595	0.211667260198020	0.185837773679032	0.201923025978843	0.301600807870611
0.218430613102459	0.196512169880007	0.207757927722024	0.282402694457721	0.212008331829932	0.186345682188923	0.203154127848920	0.301643899108831
0.218945006213549	0.196566323569856	0.208096360067325	0.282443583164572	0.212210976741206	0.186452962630292	0.203181015658452	0.302938691643879
0.219042578109037	0.196655486427794	0.209183794824671	0.283486320471802	0.212474069992294	0.186804809008715	0.203576696191470	0.303017790611657
0.219170519269371	0.196728251987141	0.210768678889712	0.284206456885967	0.212929288472964	0.187667200222142	0.203681742289440	0.303020624180877
0.219197864426504	0.197048778951996	0.211043971764735	0.284292197508540	0.213042284340367	0.188024104455040	0.203795833432156	0.303127873328296
0.219377933665045	0.197752305455973	0.211097379826898	0.285010788029827	0.213433359013906	0.188500614057597	0.203836365687518	0.303142587760480
0.219479680906167	0.199261591585044	0.211277070803758	0.285385312315730	0.213816294916999	0.188761142239283	0.203943784971899	0.303236600172113
0.219989157499165	0.199524876122966	0.211290157914809	0.285693936000147	0.214075329117306	0.189440107112919	0.204056558298609	0.303322683083781
0.220361633421602	0.199681078624466	0.211443718614842	0.285852097393726	0.214262397488142	0.189567373942199	0.204358027036775	0.303333394237431
0.220659869531056	0.199790325115721	0.212446256664870	0.286063000821368	0.214448429850986	0.189805774743113	0.204805584684543	0.303393049096555
0.220770473231765	0.199844721403978	0.212568883386504	0.286346414467865	0.214781910620183	0.190544220608601	0.205156487989443	0.303526514672840
0.220917371915266	0.199953967678762	0.212871527878155	0.286690832795552	0.214814042012583	0.190574741708191	0.205175656558787	0.303801085301612
0.221057987153165	0.200263247564856	0.213164699502903	0.286783676861520	0.215300729819676	0.191049835571278	0.205238812602962	0.304808126746045
0.222209675948471	0.200309457367358	0.213459748569865	0.286818647132805	0.215396776648572	0.192330166603470	0.205536377832469	0.304960947455169
0.222469615734293	0.200542340360636	0.213696878887961	0.286843898790532	0.215447871246900	0.192475925195952	0.206108418638030	0.304984688953605
0.222488591944432	0.200570006361841	0.214000854395366	0.286860720193590	0.215512275800559	0.193216215819905	0.206123462892544	0.305217822953814
0.222514654977533	0.200613912032961	0.214464986410774	0.287984586896357	0.215767744095472	0.193733734571840	0.206651385383154	0.305392273909720
0.222630646472278	0.200845725010240	0.214606309021282	0.288206624510028	0.215806774407310	0.194145401971386	0.206859678154521	0.305825737186473
0.222956517591603	0.201208166285503	0.214873025219568	0.288493004076447	0.217666874517093	0.194631544922080	0.207338937202516	0.306228649055651
0.224598733074852	0.202562897142833	0.214961527707744	0.288687000494755	0.217715997771392	0.194734999512306	0.207572821614319	0.306416918149062
0.224815274365997	0.202945113989011	0.214972048528143	0.288913946503004	0.217740770214650	0.194769259351562	0.207817455437748	0.306519861919235
0.224975707872886	0.203354892717981	0.215074862015408	0.289351192946448	0.218685001690722	0.195209499338544	0.208093005196595	0.306631355423867
0.225177196298008	0.203986347655748	0.215608549492460	0.289802905341921	0.218853071087519	0.195214972742640	0.208530637228277	0.306705258404228
0.225252487049032	0.204376178762054	0.215733020514117	0.290036542653251	0.219078879143855	0.195447622394400	0.208786055427847	0.306806901349479
0.225614847960906	0.204838784332813	0.216394171599404	0.290182043694464	0.219127098861039	0.195710731830028	0.208960227226241	0.307069407911628
0.225701658517158	0.205549142486491	0.216548656589709	0.290692910006544	0.219262518048791	0.195848215300755	0.209006397382049	0.307707093649199
0.226247341170098	0.205639842139799	0.217288578790151	0.290903847438713	0.219286571883336	0.196092279155956	0.209043260929918	0.307796531507435
0.226503952412495	0.205923126290670	0.217356669838386	0.291427484691876	0.219316340776298	0.196121433689010	0.209350113157711	0.307908117115159
0.227593705659866	0.206449360725248	0.218311848798494	0.291959995376506	0.220475550299107	0.196493353577324	0.209358109273537	0.307923273034545
0.229804079191822	0.207170604020123	0.218325492529331	0.292300867087977	0.220636725508026	0.196523697859604	0.210654656208941	0.307993136465057
0.230374986028463	0.207190892338049	0.218849534362221	0.292472703237769	0.220698140971352	0.197067334031218	0.210663379384141	0.308413810591201
0.230791650686844	0.207839784418068	0.218993864648574	0.292669913975052	0.222303268995582	0.197495851123908	0.210783159425788	0.308454715691241
0.231277077939533	0.208428906525798	0.219291037902476	0.293136419948704	0.222334814484406	0.197619942457860	0.210886695621465	0.308662758201973
0.231406571428660	0.208900939305127	0.219306781830388	0.293706248999716	0.222467906731223	0.198061705155733	0.211188741995158	0.308904656510359
0.231488856726966	0.209002484448634	0.219853115332983	0.293731335901184	0.222567358451767	0.198256663005590	0.211411122033755	0.309063653185635
0.231999997939501	0.209431543563574	0.220472660111772	0.294100524596411	0.222630984560222	0.198577278810627	0.211594127028342	0.309414409028367
0.232305374691430	0.210518949634289	0.221356373940032	0.294152298528510	0.222676630425476	0.199219275171880	0.212102592988385	0.309472283625727
0.232785544568917	0.210690140986376	0.221706354005298	0.294330759489311	0.222879403021176	0.199488890946042	0.212225379470500	0.309597303663769
0.233293204305808	0.210891131620788	0.221776539279493	0.295217494399263	0.223005127475072	0.199699740627705	0.213139879059095	0.309780579134399
0.233567766276523	0.211478105740582	0.221898797559797	0.295228015769092	0.223620772426591	0.200292116234851	0.213165522916947	0.309970165848738
0.234167232856215	0.212350060872649	0.222233716021647	0.295493166499985	0.224861863433791	0.200394198037891	0.214115100658990	0.310536525817527
0.234593867737557	0.212630254625370	0.223673825165314	0.295563462018724	0.225056559540368	0.200931034011856	0.214428309557730	0.311301045194501
0.235329388016258	0.213369819175302	0.224173244520264	0.295708854645601	0.225180626885102	0.200952951941630	0.214459805069918	0.311887566819343
0.235674450825674	0.213988982421799	0.225025483204116	0.296570485158980	0.226937611312000	0.201045373790523	0.214874443613786	0.312042691853479
0.236435544369608	0.214234255282773	0.225298564690127	0.296986502681919	0.227090926326901	0.201070853147876	0.215645583848112	0.313676962708695
0.236757352006772	0.214316115381043	0.225481422124133	0.297656728848127	0.227225188907078	0.201161649927981	0.215843957694919	0.314264328246069
0.236804784537157	0.214740080131756	0.225780964106416	0.297853304743484	0.227507470476659	0.201788611350678	0.215858917503379	0.314331688250239
0.237234485350327	0.214882544579871	0.226231823188189	0.298111521012168	0.227670384429434	0.202029188147307	0.216142220067356	0.314388101796154
0.237263689302262	0.215093093860316	0.226464540659463	0.298162096815791	0.227714259197188	0.202285991495687	0.216252630794914	0.314410414140913
0.238129783603979	0.216466849035793	0.226720882332473	0.298555997445706	0.227791045715759	0.202374012779179	0.216254987634309	0.314476462957212
0.238743461560580	0.216658335909129	0.227056362361427	0.298985051967327	0.227999311958083	0.202738674161289	0.216468702844485	0.314540594066644
0.238828888007247	0.216701325925250	0.227199900207742	0.299258625373680	0.228077203277221	0.202773382542111	0.216905751288176	0.315070769814285
0.239229518441597	0.216850438219918	0.227441237096711	0.299722080275713	0.229214173442918	0.202851427056610	0.216919846754696	0.315087267080643
0.239387583738455	0.216893860580839	0.227987723690537	0.300520810612422	0.229710957516155	0.203308959671992	0.217263362392140	0.315166115738796
0.239606696400607	0.217067036151290	0.228152530323242	0.300801497739669	0.229939871274276	0.203691087966527	0.217648264330502	0.315280434107195
0.239730147585000	0.217073541299574	0.228237583446341	0.300926728462699	0.230054571336597	0.204936137920038	0.217753313852236	0.315493501244887
0.239956298581564	0.217763107705978	0.228406995608467	0.301061987960722	0.230144552010055	0.205383489727342	0.218632686209276	0.315575457301208
0.239966258738260	0.217922438973957	0.228441816534497	0.301076717228046	0.230253697677058	0.205392764143511	0.218658512249655	0.316464169219584
0.240145371001124	0.217965440199450	0.228940293186258	0.301106650430937	0.230560348740584	0.205701816223156	0.219402663489078	0.316496485265194
0.241421089903975	0.218008409620935	0.229210215254477	0.301263142271666	0.230652185671057	0.206975811241029	0.220285761492488	0.317297597933697
0.241946160539408	0.218223411195905	0.229248783420783	0.302152573751427	0.231085365483458	0.207278850556307	0.221452592079100	0.317799300665220
0.242199522632384	0.218945898505921	0.229332989450303	0.302761477881696	0.231745829718552	0.207573993706312	0.221528607450501	0.318158533462558
0.242703807629841	0.219028552907764	0.229377507684315	0.302778292894877	0.231834285126029	0.207923332592353	0.222226602304692	0.318194249587579
0.242911747347089	0.219534018324435	0.229640444824070	0.303376826682492	0.232803763240132	0.208036868257588	0.222376444685427	0.318331592035456
0.242960262611006	0.219741010568356	0.230932165959940	0.303606637761982	0.233003112924133	0.208112924633077	0.222920014643761	0.318419488008682
0.244328527276967	0.220247664863861	0.231027313131044	0.303762501851417	0.233314780247851	0.208388536300574	0.223117878673747	0.318975995283934
0.244415412029699	0.220987029600788	0.231091787886720	0.304121545749375	0.234039421462124	0.208524394935587	0.223714434532895	0.319639828729839
0.244548821302028	0.221249990144881	0.231420052769653	0.304585443731371	0.234568783910055	0.208543188563107	0.223926028128721	0.319902662452135
0.244829423051232	0.221573983554110	0.231767366844617	0.304734161570263	0.235080674307270	0.208585747286711	0.224425677421439	0.320913018679805
0.245048779509849	0.221630684848634	0.233055016009487	0.304808564890661	0.235384891410588	0.208851205149144	0.224523734504681	0.321099876428430
0.245295223443481	0.221900282282919	0.233254461562309	0.304837721240916	0.235683069903861	0.209135963453960	0.225740705559364	0.321143192472151
0.245664814050886	0.221973526730250	0.233469542795885	0.305617649235259	0.235750067187007	0.209193851804258	0.225797287720800	0.321146333052022
0.246209812830830	0.222037153345554	0.233656623264223	0.306305043081869	0.236698611342334	0.209276914171784	0.225901142754444	0.321732409713235
0.246970504934211	0.222204559354011	0.233965888795276	0.306472698945314	0.236941754294843	0.209921378390299	0.226415038913314	0.321858157755105
0.247620557007071	0.222980707956788	0.234159207088342	0.306738399801195	0.237429108597894	0.210222395582072	0.226473252930838	0.322005247296829
0.248021974860734	0.222997182659826	0.234958598498042	0.307812375706476	0.237709138222886	0.210248794730595	0.226858453276290	0.322411905674383
0.248266881811269	0.223055213746969	0.235588643785869	0.308022920465477	0.238776663736296	0.210279696834172	0.227021380385025	0.322531040637493
0.249122233361745	0.223296969710425	0.236228231683696	0.308300600882092	0.239154641605781	0.210340003537283	0.227415040794930	0.322608765763418
0.249785938450151	0.223498266104862	0.236285373738844	0.308579042754256	0.239161126900043	0.210357836546162	0.227875773059117	0.322869507579385
0.249887908448421	0.223747666809022	0.236447684517218	0.309103425154945	0.240728451445819	0.210473309606041	0.227954241031929	0.322963943560136
0.249980870876296	0.223784606675151	0.236669612185717	0.309136888055014	0.241486383781937	0.210700032756418	0.227994920571338	0.323116561739986
0.250057377914175	0.225323989549903	0.236908951677826	0.309260106737923	0.241763701056535	0.210786143181460	0.228062814890040	0.323119485853932
0.250078889732631	0.225643635970934	0.237316025591715	0.309282289087960	0.241976881318336	0.211216781420663	0.228239001855832	0.323211672182876
0.250621928400548	0.226273958166092	0.237901862068860	0.309573795164466	0.242155505010947	0.211299367947222	0.228762535973678	0.323420433465293
0.250879312032074	0.226518936909801	0.237979468664539	0.309891366182032	0.243228897096884	0.211578988321305	0.229570236036654	0.323624857308992
0.251089559296392	0.226857415803873	0.237992906194090	0.310115731251728	0.243596438464030	0.211696764116700	0.229619200210526	0.323677907452156
0.251388709727972	0.227055252428787	0.238284089705060	0.310328039111192	0.243795153068338	0.212484007922303	0.229677821402090	0.324023111452458
0.251416664460495	0.227059017849075	0.238679899037531	0.311131401376503	0.244545123811502	0.212707025088707	0.229864252606992	0.324425026769997
0.251421114774579	0.227105101846763	0.238812807214525	0.311362043500187	0.245247168168604	0.213157138561894	0.229906626989345	0.324945574968598
0.251495453488051	0.227202095132754	0.239211517037227	0.311654249118879	0.245440263971741	0.213904142256193	0.229915492467857	0.325281233729376
0.251580495422635	0.227330608742948	0.239428411924355	0.311684476146451	0.245462806716372	0.214251992242263	0.230461647418739	0.325357987908522
0.252291110125668	0.227480636928309	0.239508524987098	0.312520550083861	0.245627235095571	0.214685566348408	0.231093095535792	0.325814046513266
0.252343761103618	0.227816826626988	0.239740571083584	0.313332820542458	0.245735452350728	0.214918551080242	0.231166679505589	0.326084538013282
0.252362645298915	0.227832217837098	0.239932093711160	0.313450630884337	0.245941247963264	0.215770822569101	0.231518005678640	0.326247230291394
0.253223680362042	0.228108758060247	0.240175049856708	0.313977356154194	0.246808858953247	0.216728046931936	0.231562152211532	0.326744811654064
0.253257631742817	0.228134491434915	0.240295029731543	0.314343018544007	0.246865802178392	0.216733562620155	0.231653399510729	0.328684351615256
0.253934896187028	0.228179824290595	0.240430749171240	0.314967499027168	0.246909553940900	0.216837983041099	0.231905260002209	0.329123138174540
0.254244921224544	0.228222037813807	0.240675777390815	0.315321885940154	0.247390242603528	0.216887140783960	0.232463476656116	0.329641327809208
0.254590541217018	0.228783312914102	0.240933785970669	0.315521044727933	0.247655074319969	0.216908195550833	0.232564555675694	0.329676636606996
0.254594575716012	0.228817939657856	0.241564466107710	0.315633113871613	0.247858807522106	0.217341839586117	0.232713078154114	0.329704607251224
0.255421571561112	0.229790803865505	0.241761440900552	0.315741140337942	0.248182260698559	0.217841757078658	0.232971174102111	0.329716189173967
0.255911994244273	0.230089703704537	0.241839321956040	0.315810570943953	0.249107347305426	0.218671848679271	0.233338089436995	0.329832824102008
0.255947613359440	0.230286061714477	0.241970360632111	0.315885185364553	0.250133159421084	0.218761239709127	0.233348467239305	0.329854788535503
0.255967031004428	0.230343765451728	0.242000299393269	0.316553018262741	0.250171946530059	0.219113695695342	0.233538045502955	0.330071728808295
0.256107627476757	0.230632679879507	0.242351635754710	0.316829685157958	0.250468785971288	0.220006880480409	0.233645159123966	0.330262698772523
0.256263694416544	0.230638600234836	0.242467160996278	0.317679557595196	0.250678552604856	0.220492270236417	0.233806998147837	0.330852678967970
0.256874675006484	0.230674585110030	0.242539172651070	0.317961158698754	0.250758181792764	0.220675966576374	0.234096743646655	0.331480165893516
0.257052562462910	0.230756227293407	0.242559889975912	0.318318767598988	0.251290867177520	0.221609067675585	0.234281531591317	0.331540025722143
0.257074273934279	0.230777901879445	0.242808460322974	0.318458819942415	0.251550655499696	0.222021794514429	0.234343539512032	0.332141117236390
0.257109336809826	0.231441527531282	0.242975391842920	0.320787144046550	0.252046422866528	0.222033257473486	0.234635748868822	0.332395718513104
0.257484114782534	0.231496283494538	0.243449569591587	0.320879291152867	0.252212612186549	0.222057199298182	0.234647247911582	0.332502817124440
0.257917182998972	0.231679931270251	0.244052253741496	0.321493713267844	0.252885517040096	0.223281052185016	0.234668683481540	0.333168182958001
0.258000625775854	0.231708719641340	0.244148893431189	0.322016129648957	0.252961377996115	0.223816276998340	0.234923599315638	0.333413924490658
0.258202816404280	0.231795783058442	0.244308709836615	0.322043546827357	0.253104986840693	0.223880696450614	0.234947018694863	0.333414502942922
0.258253900643484	0.232517181454411	0.244461760616617	0.322613426718219	0.253112940910155	0.224118090145038	0.235160732093742	0.334257285779527
0.258387447763350	0.232549671802189	0.244683716665251	0.322868182800921	0.253524589487602	0.224495729197985	0.235216345941574	0.334391768465834
0.258435031146052	0.233178833824089	0.244735638144287	0.323121505461384	0.253603879620698	0.224954399836689	0.235271152483698	0.334728851817112
0.258486143960564	0.233311033998932	0.245160682391851	0.323154993782454	0.254200369872245	0.225642488775537	0.235454659553687	0.334907690953471
0.258671584353065	0.233768530115574	0.245173708947231	0.323400985266255	0.254545733391322	0.226115195278427	0.235579120611757	0.334931387814193
0.258969118384226	0.234183823100245	0.246317547050616	0.323644095748852	0.255966584337158	0.226595435023287	0.235877195154005	0.335118482127826
0.259550461716298	0.234617740201741	0.246501432280478	0.325010275479610	0.256028210100323	0.226658912007986	0.236199699330288	0.335142577157872
0.259865189807498	0.235820957322588	0.246590823597369	0.325377549034703	0.256942607182381	0.226769972564524	0.236411033057542	0.335147379111728
0.260115744022056	0.236725077600714	0.246884326962370	0.325716823173319	0.257027314288201	0.226800495097577	0.236456002016207	0.335265989536748
0.260328775610163	0.238246041176228	0.247005214296721	0.325757076915752	0.258113875501847	0.226824788090632	0.236531308510008	0.335362921711506
0.260572045015814	0.238959636910742	0.247215353740279	0.326116587714203	0.258324036548293	0.227763111196785	0.236848387406978	0.335954050310309
0.260990101863761	0.239071244736022	0.247340061773858	0.326495512716412	0.258574865787907	0.227832321421653	0.237504392976231	0.336315455670032
0.261051292508195	0.239158553166527	0.247398421676979	0.326909725878752	0.258633151677411	0.228207617854291	0.238511140857352	0.336758975152782
0.261096637966832	0.239396104057339	0.247453829698714	0.327109513803662	0.259205648324115	0.228655510704032	0.238511432078008	0.337331542924443
0.261291222282464	0.239462974123084	0.247466663988553	0.327722767004734	0.259280599101589	0.228784991431084	0.238713562593882	0.337481457398410
0.261389866119156	0.239520782153849	0.247862190092373	0.327871044833930	0.259470063574654	0.228905657613483	0.239482621999831	0.337968784853947
0.261856758812929	0.239630024539304	0.248169839975632	0.327973373442507	0.259491760130327	0.228928382826568	0.239755193936574	0.338607426257623
0.261931411442196	0.239749502438694	0.248203573444345	0.328114045540799	0.259782977707133	0.229334646870010	0.239922578780120	0.338926651393984
0.262001705011390	0.240104097068633	0.248587066810203	0.328438613296157	0.259806025791128	0.229547323194467	0.240612956511321	0.339131727168052
0.262250107205546	0.240299543974923	0.248717307639082	0.328695927087558	0.259873943598778	0.229679090561509	0.240685305940198	0.339925670359324
0.262286704771368	0.240300443515450	0.249034180808530	0.328850016542779	0.260043921244817	0.230133985148825	0.240776708621160	0.340442695999862
0.262614765084324	0.240726854072558	0.249131772395437	0.329578919389270	0.260056830681155	0.230232107044160	0.241007863519730	0.340609334261933
0.262740104116310	0.240845737809862	0.249192489013914	0.329705033718702	0.260208849708618	0.230279472509757	0.241328518187482	0.341102566759621
0.262772687295138	0.241111268954482	0.250194955473510	0.329861107519024	0.260241306086934	0.230352047865254	0.242259096061244	0.341287879994614
0.262930098218728	0.241137541505480	0.250868561776604	0.330320631803691	0.260636840300658	0.230421208379585	0.242295053051400	0.341397825378370
0.263054942180395	0.241354830042563	0.251107243551890	0.330485288546399	0.260768942910181	0.230535138831729	0.242395705504532	0.341716413419752
0.263272372411517	0.241467397580626	0.251114341160553	0.330923669261653	0.260877091385525	0.230709406824023	0.242513165341228	0.341911092033906
0.263368232013280	0.241475168738077	0.251154426317015	0.331658632423695	0.260898883574125	0.231135598008295	0.242524579296166	0.342255773805462
0.263523112406309	0.241523535194315	0.251209951239243	0.332125380664464	0.260965431654051	0.231342357621882	0.242639089554961	0.342305268439120
0.264336049510716	0.242349699593844	0.251299531199623	0.332736368300984	0.261135818599554	0.231763689606845	0.243099207488998	0.342499106539536
0.264366533245415	0.242500117032407	0.251610791206083	0.333015423387020	0.261356168105529	0.231922479295274	0.243157669643423	0.343243434909444
0.264462059197009	0.242603081462748	0.251719281230356	0.333334561192538	0.261987682689489	0.232094589553986	0.243880534565437	0.343462459996891
0.264877813764044	0.242714879491421	0.251807900918088	0.334017811976963	0.262145300378173	0.232391028133379	0.243949958750303	0.343567493924874
0.265037444838703	0.242951921234242	0.251879696301886	0.334197419336589	0.262399329044702	0.232428389330570	0.244071445926476	0.343751781462158
0.265096432589101	0.243000879157749	0.251965853803124	0.334305131352258	0.262489642151484	0.232657789148837	0.244226267869911	0.344660681097154
0.265411326890159	0.243022950074353	0.251985540033836	0.334572035697782	0.262754427486532	0.232716235188554	0.244531788798212	0.345450912746537
0.265803028118974	0.243224433427918	0.252397727567490	0.334754492438463	0.262884205789122	0.232813097449116	0.244698063331788	0.345549141740630
0.266264156623326	0.243548885751519	0.252692406967236	0.335540802299497	0.263495204245219	0.233044063061422	0.244921845729434	0.345631059715382
0.266491144093410	0.243769212403066	0.253016885680707	0.335615573339083	0.263961537032700	0.233123729705516	0.245242166162995	0.345789679608351
0.266510629725716	0.243775035898998	0.253037453789602	0.336382609601380	0.264015854588386	0.233824137245751	0.245339428025350	0.345966671079804
0.267254381184628	0.243922895622679	0.253620968291256	0.336469392216004	0.264534138310586	0.234096179878380	0.245616925403026	0.346541586825878
0.267561606571944	0.244177937562636	0.253687051621220	0.337246814555204	0.264563717732538	0.234325865989921	0.245683410845726	0.346634062189851
0.267699643740304	0.244412630382886	0.253822293170021	0.337277955725759	0.264879298897917	0.234637500550290	0.246379863822059	0.346899789058752
0.267722982822673	0.244739516093235	0.254176712320343	0.337408626636738	0.265492812659735	0.234652973077270	0.246469211216193	0.346998033942410
0.267853649222105	0.245051247884608	0.254442264737514	0.337615487473808	0.265899060815105	0.234852999446497	0.246935441332224	0.347335477837988
0.268038936073858	0.245699942027621	0.254817717011999	0.337817235228884	0.266627024394551	0.234894646744213	0.247349789654930	0.347574628282216
0.268147801345088	0.245768207992790	0.254984980230274	0.338130762130137	0.267062157423731	0.235014817231225	0.247441107706035	0.347944865252118
0.268159126387730	0.245921404442125	0.255152880156977	0.338481643181253	0.267078860914264	0.235257908660174	0.247618530318038	0.348494148399632
0.268292637021865	0.246095896396700	0.255190380988256	0.339172386056472	0.267224214247805	0.235596515104492	0.247707299244454	0.349916125586653
0.268471239339151	0.246110920600772	0.255218420196734	0.339218942592274	0.267554144260771	0.236220938055416	0.248388030025914	0.350222793574628
0.268594704400765	0.246125625871155	0.255343468504297	0.339274861237989	0.267595517920275	0.236294205867424	0.248667558883377	0.350342320386664
0.268760773921663	0.246230199462496	0.255467662270492	0.340603222647738	0.267898361971383	0.236363349264452	0.248866109978460	0.350414215959561
0.269136427616065	0.246587581878616	0.256441625321234	0.341079408265946	0.268255723565698	0.236585014325965	0.248880702848336	0.351543133665976
0.269575232012986	0.246735023505645	0.256452679725353	0.341165878252757	0.268574754159551	0.236991102434329	0.248927628803217	0.351571255871069
0.269856319087961	0.247536211055557	0.256677712377278	0.341951203384237	0.269200469492982	0.237659576858463	0.249145610372680	0.352855826205190
0.270191231141853	0.249610838102598	0.256939114062766	0.342048604788656	0.269292688916797	0.237672819732179	0.249178178808569	0.352905627343791
0.270629887546353	0.250015374282980	0.257349822939773	0.342126916243495	0.269628946613844	0.238008180253901	0.249224104997323	0.353164381438654
0.271135123987372	0.250083974753618	0.257364301941471	0.342293154486849	0.269758620366144	0.238136745736174	0.249265698482626	0.353264189365531
0.271297442354270	0.250260709823349	0.257382346466042	0.342849333906134	0.269958985968718	0.239050357228871	0.249384221208794	0.353391477372810
0.271574652616217	0.250783683958661	0.257620073585969	0.342994043994308	0.270135091179326	0.239834068874910	0.249424419983452	0.354061630494935
0.271755064587616	0.250791342409286	0.257795771662059	0.343677345939303	0.270421739086830	0.240111751697536	0.249508889002604	0.354080277373877
0.271775878085390	0.250825288056867	0.257800666693901	0.344439892126904	0.271032683365063	0.240164339601449	0.249519127228322	0.354297293658626
0.271935311865024	0.251181702897194	0.257911312028190	0.345049637438075	0.271354566463712	0.240769511193896	0.249726999384276	0.354898067757599
0.271977281425264	0.251440276798209	0.258293821875679	0.345085232805741	0.271759207894160	0.241328621826951	0.250051909899195	0.354960715255573
0.272047384705652	0.251573325369668	0.258414103731853	0.345240329821252	0.271959376192050	0.241525171544078	0.250132835171979	0.356144188762669
0.272082611001688	0.251814995643245	0.258417772587236	0.345262176812295	0.272099339431147	0.241544350449304	0.250443202615845	0.356181663761792
0.272538149666212	0.251947072553522	0.258487349919651	0.345440592441410	0.272161994259464	0.241607586744420	0.250761185638268	0.356500845631351
0.272588112401458	0.252485348413487	0.258674126711620	0.345630464635537	0.272270152871861	0.241917706423716	0.250966448394916	0.356686125229589
0.272638319221857	0.252557642695149	0.259053991785446	0.346072526025278	0.272363988263923	0.242021363874536	0.251049671321369	0.357580005640230
0.272828821641915	0.252849103820137	0.259479092070712	0.346763871153329	0.272585120932072	0.242096875549013	0.251075135003834	0.357586048218197
0.272853475175210	0.253817243891632	0.259536283871455	0.347541155846981	0.273010858801377	0.242671087944101	0.251099139276897	0.357716756221966
0.273181481327713	0.253994894733539	0.259586586629845	0.347584231686930	0.273392819305987	0.242850994825109	0.251446318992188	0.358176485242730
0.273228899152873	0.254610816303026	0.260055175443263	0.348234049905255	0.273619296459901	0.242872066276827	0.251588281571460	0.358769693492393
0.273439506575226	0.254617967154831	0.260380194899443	0.348448660073706	0.273754830799151	0.242902472137125	0.251628920609169	0.359023535078542
0.273530662193538	0.254743145086912	0.260511392171049	0.349116361965672	0.273947460571518	0.242926787421294	0.251843299107999	0.359240080933134
0.273609103126238	0.255060573143648	0.260568555828412	0.349331172165535	0.274023219795472	0.243216137847884	0.252475874277449	0.360390717478220
0.273654781592471	0.255145710231102	0.260823186098351	0.350147246171240	0.274293962175692	0.243656733381693	0.252553817813314	0.360798790508043
0.274090249136450	0.255827543461159	0.260854191270873	0.350188441664916	0.274294197532329	0.243694431508505	0.252674154341397	0.360930897653870
0.274175087114220	0.255953691506846	0.261204125812367	0.350382313086605	0.274821254017648	0.243818287337415	0.252805319992828	0.361158170045367
0.274931168262265	0.255994176710823	0.261291582790797	0.350714841285566	0.274937183266208	0.243825077836497	0.253312862183603	0.361228712504663
0.275189520597548	0.256111045977229	0.262292523900303	0.351062449693639	0.274946446535632	0.244000777455494	0.253584454108213	0.361240831880099
0.275511146327807	0.256459267487797	0.262356075695020	0.351923151814889	0.275180471277969	0.244016507272919	0.253746635367528	0.363761776187856
0.275545028634001	0.257092464880028	0.262550958174358	0.352069448604225	0.275230260764044	0.244444277590485	0.254077453451024	0.363859244752714
0.275802950423414	0.257282968204730	0.263348393971024	0.352577822332058	0.275299611868794	0.245567308469585	0.254275339789001	0.364581755584739
0.276104428918617	0.257703191090919	0.263850491500136	0.352790657865163	0.275521538707691	0.245867884672105	0.254310349110818	0.364737838262503
0.276236936540460	0.258174831172799	0.264289268717486	0.352968031792303	0.275731866375306	0.246271934100802	0.254439361927882	0.364755370511649
0.276328458623286	0.258192634165581	0.264505368359788	0.353536610717258	0.275940695596682	0.246572175508780	0.254706586542270	0.365401129881539
0.276634005661258	0.258281332339471	0.264697021255809	0.353584978884955	0.276026552862445	0.246647803840320	0.254795214142435	0.366153572448743
0.276703930562875	0.258816088960914	0.265192064241992	0.354001666567705	0.276285374743464	0.247444938589923	0.254808001098458	0.366228148394097
0.277014187790151	0.258916829229274	0.266211014220730	0.354945331860371	0.276658012356376	0.247720661061862	0.255023607358535	0.366378768288112
0.277341900790106	0.260150876297939	0.266392692089734	0.355332935205079	0.276702202890081	0.247901722988729	0.255845251531518	0.366558848462241
0.277419707947471	0.260565930104063	0.266525548304345	0.355974340937894	0.276820907610840	0.248029223191413	0.256563891390933	0.367020544859092
0.277524403386158	0.260841356647381	0.266661937216072	0.356015760478202	0.276826792976757	0.248824195680353	0.256952270249113	0.367149955630365
0.277575554519445	0.261525413597666	0.266668697513469	0.356359951892559	0.276960507066650	0.249193426006342	0.257213910724130	0.367326272406955
0.277630357417238	0.261945763497717	0.266925060783942	0.356861826145080	0.277002087923685	0.250242612591563	0.257276993922632	0.367431352244034
0.277908426369727	0.261960719492262	0.267046770540333	0.356986320897173	0.277315019401418	0.250829562175214	0.257293605549306	0.367984863855061
0.278423542498376	0.262107897091270	0.267255380347123	0.357128477621739	0.277333711507287	0.250962380877898	0.257679993918307	0.368256131144925
0.278471134152467	0.262370022556071	0.267546830808594	0.357254919003652	0.277396009805678	0.251113743910172	0.257997179174946	0.368729270300140
0.278577977031391	0.263107738636141	0.267810978223880	0.357355004114026	0.277449257707910	0.251576716914504	0.258139363135244	0.368807359189156
0.278792513787230	0.263627095554851	0.268281094477050	0.358233394073227	0.277612877130225	0.251802024961367	0.258327078087648	0.368854689380438
0.278879497410524	0.264320734238928	0.268513159656018	0.359171434340708	0.277714810719361	0.251944280302286	0.258424220592667	0.368855554760697
0.278990000761247	0.264469226088144	0.269431011816857	0.359518383367143	0.277728070743881	0.252049828555042	0.258440889784784	0.368997646401892
0.279119218748536	0.264580605698537	0.269459227874909	0.360461626530651	0.278116657103048	0.252188826866537	0.258487584538082	0.370266662220605
0.279209586975766	0.264658457116853	0.269813008077327	0.360505465567489	0.279083091078589	0.252486951718369	0.258740346682381	0.370273647436646
0.279213125702198	0.264953701139625	0.270056825933578	0.360717828223345	0.279653576357058	0.253070818479016	0.258870801751138	0.370498624603548
0.279302943380991	0.265283743218577	0.270173689213794	0.360998631410350	0.279668903672524	0.253441116250193	0.258909735536179	0.370912687668625
0.279661071611942	0.265560180916719	0.270200309157867	0.361220149344727	0.279984725550474	0.253968638388585	0.258921722158038	0.371535518553287
0.279944780057293	0.265879575152390	0.270683173413024	0.361277092070188	0.280360776483845	0.254100128173416	0.258984304418056	0.371723407944627
0.280219082607699	0.266370358711844	0.270873076032609	0.361278891617013	0.280632952034459	0.254379808098228	0.258999795680411	0.371943346769806
0.280296015987354	0.266700179394327	0.271075831897377	0.361991870149364	0.280741959865305	0.254458094421637	0.259128744124462	0.372288552492554
0.280319065693241	0.267081009862588	0.271178438149425	0.362048453217605	0.280898639312463	0.254845020473442	0.259383210968585	0.372341181974995
0.280339584856150	0.267372941709648	0.271227360135125	0.362169999066924	0.281413615065306	0.255520607737968	0.259673421724601	0.372742689968341
0.280495097154399	0.267728325955189	0.271414838816022	0.362417175148169	0.281956936150819	0.255540237569162	0.260216671741194	0.373529572676251
0.281350979771770	0.268120955382054	0.272033169347993	0.362580907671829	0.282128274846616	0.256370100730061	0.260332484386692	0.374166783375670
0.281475647207790	0.268269929898250	0.272087087655550	0.362673504057812	0.282407328706163	0.256614378999260	0.260891727394325	0.374480981113911
0.281709193825141	0.269061729030170	0.272361914459925	0.362741577491781	0.282551442244263	0.256678935304169	0.261017400712218	0.374653258390942
0.282005634458124	0.269567776572364	0.272452086392814	0.362810444663053	0.282764226959318	0.257180432314580	0.261018212463064	0.374724117533499
0.282160297036648	0.269700337960276	0.273236704195019	0.362816803085342	0.282935501006465	0.257349662361334	0.261587380296630	0.376835274407999
0.282463120733801	0.269911793610122	0.273393055511452	0.363221509528441	0.283037889185730	0.257720800473920	0.261766504265305	0.377295796818457
0.282469231993298	0.270082351932021	0.273611843386687	0.363396727409843	0.283099408287027	0.258564277356626	0.261811031962468	0.378064542859619
0.283093337377919	0.270159240675521	0.274376992391618	0.363776932367391	0.283449602447956	0.258643036946795	0.261826311845409	0.378469187010565
0.283099332706995	0.270329464301048	0.274508701006502	0.364338305154823	0.283594911742413	0.258732368005740	0.261901741483076	0.378495699823176
0.283190164299017	0.270600728675035	0.275165576298144	0.364515570029992	0.283747659464488	0.259219241012188	0.262268135679490	0.379420912343009
0.283211404546872	0.270787303237537	0.275772560003237	0.364635374302948	0.284394283893896	0.259259052682689	0.262675910958620	0.380767584623233
0.283488985039666	0.270799695702327	0.276158013189663	0.364857722959463	0.284584534144755	0.260153351079887	0.262687940649086	0.380831482076254
0.283501856688192	0.270898743171546	0.276343126555107	0.365392173280518	0.284782026795722	0.260586749639483	0.262800574553201	0.381535342068543
0.283506101092152	0.271017463031255	0.276580853702372	0.365499705816112	0.284799938197013	0.260616573112036	0.262832106593352	0.381710578865982
0.283514703898989	0.271452382109873	0.276656149220078	0.365698739313631	0.285027220066975	0.260949720802689	0.263773341980267	0.382128400618297
0.283653367332893	0.271577612585336	0.276838493968799	0.365938867303887	0.285030104014481	0.261294386841696	0.264060557745817	0.382406926415668
0.283856292626257	0.271906615613016	0.277455420077145	0.366050719139103	0.285113014123934	0.261383316097222	0.264095290999203	0.382718597400849
0.284004837810534	0.272115746982930	0.277741025028671	0.366722291011966	0.285176675627715	0.261852201174308	0.264213539631333	0.382833247879139
0.284387723529699	0.272292273672447	0.277874615073022	0.367413164015194	0.285186468991361	0.262159304212201	0.264324110646416	0.382843822764704
0.285324366917317	0.272623842629508	0.278233758330337	0.367436593122905	0.285949132715658	0.262429632773327	0.264566317373455	0.383758002291441
0.285547507672975	0.272989664671535	0.278447768865080	0.367985911181968	0.286635835653087	0.262658974794477	0.265083604227046	0.384271333026660
0.285583126896252	0.273136705435572	0.279102391146299	0.367989780383044	0.286805003860206	0.262766671668950	0.265732756378692	0.384311995165807
0.285758947419251	0.273514619003640	0.279903676624149	0.368125861679994	0.286897105228961	0.263069058235116	0.265933569894518	0.384780300339697
0.287004790850126	0.273776552925309	0.280181345329406	0.368353648225071	0.287078318945407	0.263186987320109	0.266169417191315	0.384811478910510
0.287199483167665	0.274233645580370	0.280552544572479	0.368477602035314	0.287378043602281	0.263475442393678	0.266279756764106	0.384874642313799
0.287627090788571	0.274736422815513	0.280813605403428	0.368553845583840	0.287668331057742	0.263695406463028	0.266315028490630	0.385177410679068
0.287790399469049	0.274812313675545	0.280887065050886	0.368765517094425	0.287739534351582	0.263791200105167	0.266343724615522	0.385233012092350
0.287982281181765	0.275092264015555	0.281237049718830	0.369138317915513	0.287991064697295	0.264278204041432	0.266995890135390	0.385499366781198
0.288030391137655	0.275322216232379	0.281414079485109	0.369591313279237	0.288035362187675	0.264391277723683	0.267025236874251	0.385821753952512
0.288576096933255	0.276689106569908	0.281606301164991	0.370722829473637	0.288682783416878	0.264623055791315	0.267084227158263	0.385881610857006
0.288827945822785	0.276721129207856	0.281798469280798	0.371003289917687	0.288974081376900	0.264635295135297	0.267918484901255	0.385984643364509
0.288959267788054	0.278117814581652	0.281847879138026	0.371281480449874	0.289416114651266	0.264923309278175	0.268248953452346	0.386165174350885
0.289111318289892	0.278535593579365	0.281943084117254	0.371471094878194	0.289585831289889	0.264936614819236	0.268423129938207	0.386982998356130
0.290338325279055	0.278687820588930	0.282060056836480	0.371993056385422	0.289706071479548	0.265116845179100	0.268702162273816	0.387016932405449
0.290389433497433	0.278744390403415	0.282228232137127	0.372021848208443	0.290015936088620	0.265173224160230	0.268716022039104	0.387047843362729
0.290693150186494	0.278960939701435	0.282304292323931	0.372228018439638	0.290027788004157	0.265327603202381	0.268739584714840	0.387451207972105
0.291023277756140	0.279410955183419	0.282477158979743	0.372633415529869	0.290190951585493	0.265535614551574	0.268815501018807	0.388143424230785
0.291209376695025	0.279412488598991	0.283160877273413	0.372880768377791	0.290394920903504	0.265673249838227	0.268827044607293	0.388616164194302
0.291446398396551	0.279749320023404	0.283537031785041	0.373131230045902	0.290944232095892	0.265692417887159	0.269050562253901	0.388748086521050
0.291793834651620	0.279778876119604	0.283565749216459	0.373224282226600	0.290990235239030	0.265770733810975	0.269346568047227	0.388865627848445
0.291795094424628	0.280153412866992	0.284113876366250	0.373350691319653	0.291179879727923	0.266062199008642	0.269385718926156	0.389336947504801
0.292101730087789	0.280352502435175	0.284378251396793	0.373511001929847	0.291246012848063	0.266103083137716	0.269686746402452	0.390019720051805
0.292102375843033	0.281011245128010	0.285519178904137	0.373522217000103	0.291794636861397	0.266228826102922	0.269948470541007	0.390098234996474
0.292140793175255	0.281445122362473	0.285536779107489	0.373709771214021	0.292148176193200	0.266257584319428	0.270584216919419	0.390483530339024
0.292550993210380	0.281575260032849	0.286159444302557	0.373896467266557	0.292193353508995	0.266267961291718	0.270871741826810	0.390635115779817
0.292958940089701	0.281653884526698	0.286342872935510	0.374576559875436	0.292494940518539	0.266646910505932	0.271079038913967	0.390991281997113
0.292971503188287	0.281974361473961	0.286692104685036	0.375167314966201	0.292653672018794	0.266769074337124	0.271509408766516	0.391109440794866
0.293027281143065	0.282293089223680	0.286823709960910	0.375484665057951	0.292783552042106	0.267232230606880	0.271555667467524	0.391643460321657
0.293542527526673	0.282432808378187	0.286892107689075	0.375808209389128	0.293003303019218	0.267387907235663	0.271637508529291	0.392378541251109
0.294094786646167	0.282531125754034	0.287092647255724	0.376562845161190	0.293027577196114	0.267586689914768	0.271744575210431	0.392489243075238
0.294113385399884	0.282538831020320	0.287255471583875	0.376854036051932	0.293045146041374	0.268361089645914	0.271765345808289	0.393046596301326
0.294785829251799	0.282874294098850	0.287308727337663	0.376862650534088	0.293387770125689	0.269199081875739	0.271828306447099	0.393242454766437
0.294790546047046	0.283214454235589	0.287339126232884	0.377176406303486	0.293666941470578	0.269342035043636	0.272225259237209	0.393382617295629
0.294916579415076	0.283814060861813	0.287745032312328	0.377221899711532	0.293689152474577	0.269532901147067	0.272494583502311	0.393444090929773
0.295291005896287	0.284594247989697	0.288404575930738	0.377570330958162	0.293702056715816	0.270080818268732	0.272779514901694	0.394156516223460
0.295734587258926	0.286048043888018	0.288474098813159	0.377746888208046	0.294189596421513	0.270096312094359	0.273104733603417	0.394280920388860
0.295832141033861	0.286186644363184	0.288773644593826	0.379206150098380	0.294434230530357	0.270538714778225	0.273268810187866	0.394645404615588
0.296151105398752	0.286443055619053	0.288867456364026	0.379661637607390	0.294524502331296	0.270609914321921	0.274051152114538	0.394841472397485
0.296187383574688	0.286776940495033	0.289320312721155	0.379749967030528	0.294579191313788	0.270830003666325	0.274817691147843	0.395045594696124
0.296399219755403	0.286912082086349	0.289423781480706	0.379869653311600	0.295525205769758	0.270834456008249	0.274971135720720	0.395973624048337
0.296625069395276	0.287823894193321	0.289676491090341	0.379899219763521	0.295934255320732	0.270865106918226	0.275320904347566	0.396931541191605
0.296726479961134	0.288224102212960	0.290037275800644	0.380246702401367	0.296033153152642	0.270927689170247	0.275595092202116	0.397123377067842
0.297091622740687	0.288337205874595	0.290096300186163	0.380339845446021	0.296255282452482	0.271506500642983	0.275906024855564	0.398446480249345
0.297335989595097	0.288477152536620	0.290216821564167	0.380395660856948	0.297927990484337	0.271670266375292	0.276262681307331	0.398827486685093
0.297672143017533	0.288617582807232	0.290222784693097	0.380609929278568	0.299103458320209	0.272412000680215	0.276470063075610	0.398980931240423
0.298025687287627	0.288802561254344	0.290873569464154	0.380695698485844	0.299443366107805	0.272474020389606	0.276584040870446	0.399029343125195
0.298067908203593	0.289472887303863	0.290945132547244	0.380746992929239	0.300071728637659	0.272763827942223	0.276601733297281	0.399698829802414
0.298167412004434	0.289666840078101	0.291147151685782	0.380765665251774	0.300357300250802	0.273177438197129	0.276679788424886	0.399729669757526
0.298797474839891	0.289683560063462	0.291217413608796	0.381108310947562	0.301032413041322	0.273266779321980	0.276784391218857	0.400453841720887
0.298949507565603	0.289691274764415	0.291394720676710	0.381121085907267	0.301722391777700	0.273282576979581	0.277354448400280	0.400923598165077
0.299343898547860	0.289924227479621	0.291696829805183	0.381141325841025	0.301732156786486	0.273403391388458	0.277371565508022	0.401286774951448
0.299375779210650	0.290013160192226	0.291818245728890	0.381663590303674	0.302086489533122	0.273421790006580	0.277562193531906	0.401314120191132
0.299490699748347	0.290064448780900	0.291941653505423	0.382042649168133	0.302102288166323	0.274225455009167	0.277579935524488	0.401425681320055
0.299541306371124	0.290117227072721	0.291991994706132	0.382101954932882	0.302456486027064	0.274388753190010	0.277616651305721	0.401502770321362
0.299703249901333	0.290150141958344	0.292098912885998	0.382541729080526	0.302660063743718	0.274480679813200	0.277678193901550	0.401668921175264
0.299783478177094	0.290362440279427	0.292213939099214	0.382557561266362	0.302797311402919	0.275223054800815	0.278349883954237	0.401962172819772
0.300013938917120	0.290428391376410	0.292609411664246	0.382820832454187	0.303271022881112	0.275475543958192	0.278471980993517	0.402132377164807
0.300179123034390	0.290607601083503	0.292689191874133	0.382822433986441	0.303693560767453	0.275691823383651	0.278901179088695	0.402660120922389
0.300311713170989	0.290627124536571	0.293016373983805	0.383289016903796	0.303854228776698	0.276084164149712	0.279734682972250	0.402821589765931
0.300610284429619	0.290767932332273	0.293282374187345	0.383612087477916	0.304115216550334	0.276777756132137	0.279823912728737	0.402833255318763
0.300854185115382	0.290954642720906	0.293329243067812	0.383644883331419	0.304266698342530	0.277049531284072	0.279911019211173	0.402846776993247
0.301099774735921	0.290998283094204	0.293509432185263	0.383683894490824	0.304598797953527	0.277628297031225	0.280150125971587	0.403755326083713
0.301277978608881	0.291173865256311	0.293905650003449	0.384074076590798	0.305010868250511	0.277649558691249	0.280469415893909	0.404119496096582
0.301420763348653	0.291182166857402	0.294424106175057	0.384197502925728	0.306140217806716	0.277854719881528	0.280640423473071	0.404653881203785
0.301483517777808	0.291370358706741	0.294464116394051	0.384863524585483	0.307139512520151	0.278032186661968	0.280703099737739	0.404706444927929
0.302012424159918	0.291808497961406	0.294684294168571	0.385188427372149	0.307503842236573	0.278067451621302	0.280909296555906	0.404927558363519
0.302132350783910	0.291994601022830	0.294903456993458	0.385355532194446	0.307512293150503	0.278257516305411	0.281102847949933	0.405437485321028
0.302146649270276	0.292796602289917	0.295100135282014	0.385569646976896	0.307657426483787	0.278488414745630	0.281331296583069	0.405500714146835
0.302153401635893	0.292806847285843	0.295422344313438	0.385879357690669	0.307835367395371	0.278545450078135	0.281403107365467	0.405707300752673
0.302198653079040	0.292987330696410	0.295927431675568	0.385906462645612	0.308248236718883	0.278584747856697	0.281475972667684	0.405744322012107
0.302500253517727	0.293151821680945	0.296366883360889	0.386235534081915	0.308313166461550	0.278876716210334	0.281934020654779	0.406057836018763
0.302600349458032	0.293536018873925	0.296857932473695	0.386817437545646	0.308438074098964	0.279228925749649	0.281980611277435	0.406124397542394
0.303222771927947	0.293939165915035	0.296956838714499	0.387172430699337	0.308611183224973	0.279556380386295	0.282116038631347	0.406147325813020
0.303653872005248	0.293943435993616	0.297163121730558	0.387760643124755	0.308794771475524	0.279883365150769	0.282149903152448	0.406978741381399
0.303706588494071	0.293968973523689	0.297256279508487	0.388652136174627	0.309570915859588	0.279886232372060	0.282353919385211	0.406993660750416
0.303778093058019	0.294405331083717	0.297463127641841	0.388694472423026	0.310179521225841	0.280056494149255	0.282358784073753	0.407090676071441
0.304138099955693	0.294433822095661	0.297694619576956	0.389940454725299	0.310223080726604	0.280206106040371	0.282378490917654	0.407715838576829
0.304270843270194	0.294609827692137	0.297798380296369	0.390005041970701	0.310503340114218	0.280797899522992	0.282419147333882	0.407925333786352
0.304325369661657	0.294621590331198	0.298883419265723	0.390336866156572	0.311611585823337	0.280808099559756	0.282426591482733	0.407991357734867
0.304480934298270	0.294632511226792	0.299058507806282	0.390619953095624	0.312004371742327	0.281202402257807	0.282900484046788	0.409004594521345
0.304520947336059	0.295332463714831	0.299113977417699	0.390701268564035	0.312459096539371	0.281476540611179	0.283196571136896	0.409115811028317
0.305082855297561	0.295477356209153	0.299268106437234	0.390923997850977	0.313021031882341	0.281493514398907	0.283284734368761	0.409693564871895
0.305132573700788	0.295506498292977	0.299282643604815	0.391472396656885	0.313572845257410	0.281732210481929	0.283611112376764	0.409816227401273
0.305144190173051	0.295727218519269	0.300162552867615	0.391539904547423	0.313732627819330	0.281763212676816	0.283735697590285	0.409910594803761
0.305182304003581	0.295803928989437	0.300208018550697	0.391626284870871	0.314077450676453	0.281968927111609	0.283801424310823	0.411036982301488
0.305644788305284	0.295837476426550	0.300358505654824	0.391726728267678	0.314376427962829	0.282215972521265	0.283941096490592	0.411066244819242
0.305667300510917	0.295869608185310	0.300496748124565	0.391842275046617	0.314600074361083	0.282407662618672	0.284275701033628	0.412893257700445
0.306338673455344	0.296166651760303	0.300666497425813	0.391850744340678	0.315125730251501	0.282451406090344	0.284294588977282	0.413055110110477
0.306655681805417	0.296333952714207	0.301627105232653	0.391882652186848	0.315379558788245	0.282509612879993	0.284389569935459	0.413507632925234
0.306887230126214	0.296580071357216	0.301954639104656	0.391915006214691	0.315467561257108	0.283042648167562	0.284528879115087	0.413541979923176
0.306916105733056	0.296627285555739	0.302063257858790	0.391976393328957	0.315605399681988	0.283131564133530	0.284676428476768	0.413840680105864
0.307058585322794	0.296746687910171	0.302344593401607	0.392563875125082	0.316309957262444	0.283216165363872	0.285164380822156	0.413987313918000
0.307166871255985	0.296857396857367	0.302442149775379	0.392596566753310	0.318716544124167	0.283258774709506	0.285309468287419	0.414086422789554
0.307665897030583	0.297021232796121	0.302520978940761	0.392642700523556	0.318820010082362	0.283542690242057	0.285359878492742	0.414329461812143
0.307711715867315	0.297339335894960	0.302832002167024	0.392649889948117	0.319157718762275	0.283688611047398	0.285455637069453	0.414615686070572
0.307918941611259	0.297356757932034	0.302952769667639	0.392726222183104	0.320027264502547	0.283776349684345	0.285545731429310	0.414693501616781
0.308377395935678	0.298074149471677	0.303080934581324	0.393139179343128	0.320247557304295	0.284207086086390	0.286044095885967	0.414752745347874
0.308471678480726	0.298231478066318	0.303084830471840	0.393237092471425	0.320359496964000	0.284654451026649	0.286307404021520	0.414827604635430
0.308547367499324	0.298515157077583	0.303230164916337	0.393303716996610	0.320500405515756	0.285343303711570	0.286965271122164	0.414954221344261
0.308672333308264	0.298598697479159	0.303281309620910	0.393307390283742	0.320643983505391	0.285548736431588	0.287294552465741	0.415182147814967
0.308796401377452	0.298732869916464	0.303505446058413	0.393367009094775	0.320723032344069	0.285632484822292	0.287780245202723	0.415251296671819
0.309096644405054	0.299256414193113	0.303662089976471	0.393377614919495	0.321043051408340	0.286300129311749	0.288329846775236	0.416184493136366
0.309156362740745	0.299325196864341	0.303717096787875	0.393501517216964	0.321974488536613	0.286392069793181	0.288533812395017	0.416670221585412
0.309196109224408	0.299414955166886	0.303984865222546	0.393997326386588	0.322208358253173	0.286529416960227	0.288793636656715	0.417036026166808
0.309368332665705	0.299514265346380	0.304069361002928	0.394230024848464	0.322564155761018	0.286797189530457	0.288948834404887	0.417394083168961
0.309998585577638	0.299704922073766	0.304078892969931	0.394658490784110	0.322985975384692	0.286872703465881	0.289108765018644	0.417751216841091
0.310095776385533	0.300888942905506	0.304632422684974	0.394714505937784	0.323627773252827	0.287010290612453	0.289512908972736	0.417920605451093
0.310276872385804	0.301124303871883	0.305231751199973	0.394837634028534	0.323694779687885	0.287052353655211	0.289527592263229	0.418243493623814
0.310510225515362	0.301489313951149	0.305319936128017	0.394894126825016	0.324065379305048	0.287872993712330	0.289659687658955	0.418429767182543
0.310720863276658	0.301666772703307	0.305383206933830	0.395020271994756	0.324337992081915	0.288318613707477	0.289749964863773	0.418433023881021
0.310796050892731	0.301907093800145	0.305440139459372	0.395149411306914	0.324723460091753	0.288725887342141	0.290068439845663	0.418491725132640
0.311130852763890	0.301949416977134	0.305761040220218	0.395280133483417	0.325078018964799	0.288880397482450	0.290316053203457	0.418525535616926
0.311299979387257	0.302058791584901	0.305767885844852	0.395674836467040	0.325601695808285	0.289201056810868	0.291349505771661	0.419040378102557
0.311375971338167	0.302094061996477	0.306089713542417	0.396243350432884	0.326688240439744	0.289221343905242	0.291354252728481	0.419069030369643
0.311513759334685	0.302517303699492	0.306468474375758	0.396809236303437	0.326767139313800	0.289397451782708	0.291739715424045	0.419165517688690
0.311734146094522	0.302581661769088	0.306661717255632	0.396867108686738	0.327159111194278	0.289686283607561	0.292197879460133	0.419742539014599
0.311979651198295	0.302599021282809	0.306841941004674	0.396934654973645	0.327337131056877	0.289710763494422	0.292235822350643	0.419747769367579
0.312045016712076	0.302798815515578	0.307202306413888	0.397228531514780	0.327473567466246	0.289748374765139	0.292249278653759	0.420112627383349
0.312565470873907	0.302958905456269	0.307421005879002	0.397570961230583	0.327560917363214	0.290225294176431	0.292305659087101	0.420544437615806
0.313322348506048	0.303598203463071	0.307850177633972	0.397672140422969	0.328487433726038	0.290227059325478	0.292346032514242	0.420641046889216
0.313731153430269	0.303644349916802	0.308077091289060	0.399657673156615	0.328819859718331	0.290526922529094	0.292738706290217	0.420684941267558
0.313741337145208	0.303666473297861	0.308593468058022	0.399779061290338	0.328947614285950	0.291036925285535	0.292794627071637	0.420719954199937
0.313826486939266	0.304229136311038	0.308637622889711	0.399953353376962	0.329338861184302	0.291392254480651	0.292858056957358	0.421218195571354
0.314013114647431	0.304576288281459	0.309589839354884	0.400014353198940	0.329433535426736	0.291464301168774	0.293106460035884	0.421267613675698
0.314078459655676	0.304700234089379	0.309696128000583	0.400143736089562	0.329578853916151	0.291977272061146	0.293114293512888	0.421653973270601
0.314230958090550	0.305303116594249	0.309840768933670	0.400360162935242	0.332219227708055	0.292261506708336	0.293311501128581	0.421833095942944
0.314437779146647	0.305395795590525	0.310268552268590	0.400545082734796	0.332265789163787	0.292433676862731	0.293630237450657	0.422045611250877
0.314586641075957	0.305675639509273	0.310301855908897	0.401175783134476	0.333467046192266	0.292550549550134	0.293699478318304	0.422099592514490
0.314643552835738	0.306087683358934	0.310637370886324	0.401459902739069	0.333500763666903	0.292743740785502	0.294526802955525	0.422216205555330
0.314724131501330	0.306732019256469	0.310968514865037	0.401540296824782	0.333668863033810	0.292865441625816	0.294685893791703	0.422653154748185
0.314817103262197	0.306923529656138	0.311133586377525	0.401710961961230	0.334058299115257	0.292921019477149	0.294852740964194	0.422808730685065
0.314852303361709	0.306939507924668	0.311207567733558	0.402402698159628	0.334462557857040	0.293190249933982	0.295131598651627	0.423341663201186
0.314929915027232	0.307075473373771	0.311484925879972	0.402743307545003	0.334996435097153	0.293648540071351	0.295223969097732	0.423470145155865
0.315022526929715	0.307177324256081	0.312089021299578	0.403155810442865	0.334996807334633	0.293656796220193	0.295258563944277	0.423510664675097
0.315054194008436	0.307252684476940	0.312344408097117	0.403188037669996	0.335040970490495	0.293985781990820	0.295332983787186	0.423875689795545
0.315056795766100	0.308601415451501	0.312627396442887	0.403500993476037	0.335084882936273	0.294116007051506	0.295610420485558	0.424005074315710
0.315464212949974	0.308734866868792	0.312902575954840	0.403876942338075	0.335333477532634	0.294324503908624	0.295786465405154	0.424011187088925
0.315501738284771	0.309077124858201	0.313226803261620	0.404318726315660	0.335446494332424	0.294676346868358	0.296005791327498	0.424426193675152
0.315516468056505	0.309476871572722	0.313609610090635	0.404355092833498	0.335727952953648	0.294824465833608	0.296269856870668	0.424503355930054
0.316214909320062	0.310536668300380	0.314178111087666	0.405391721934656	0.336101007579520	0.294947708862963	0.296350071253181	0.424576802044296
0.316995295145127	0.310581352594871	0.314529874700222	0.405725665944692	0.336107242531832	0.295562946766262	0.297245785277901	0.424614246004212
0.317186861875309	0.310772196362982	0.315091239371128	0.406170834921026	0.337387311328113	0.296394174426895	0.297329194724457	0.424647065746352
0.317323603656094	0.312229108659307	0.315093132015171	0.406909949591354	0.338208773342581	0.296895361584575	0.297700115707978	0.424688029521457
0.317449944588431	0.312454938778316	0.315250438619001	0.407149806532819	0.338252360224072	0.296972880431759	0.297920115114718	0.424700490175396
0.317463301289895	0.312756546967364	0.315421219656580	0.407397269976443	0.338279687159873	0.297196702731917	0.297938642153128	0.424797028146196
0.317516584786739	0.312821745106680	0.315855821742006	0.407528109518916	0.339856639221492	0.297398283580184	0.298093848939938	0.426787979377292
0.317564945306571	0.313048207262474	0.316054365881882	0.407651158349590	0.339862348431140	0.297430832011758	0.298187910854455	0.426891192827535
0.317890017815361	0.313268573379498	0.316099541118859	0.408067375942307	0.340262914439488	0.297690955744216	0.298258917168152	0.427090661393551
0.318476370280579	0.313622327386753	0.316728625496491	0.408077174651315	0.340562546794636	0.297733760389932	0.298519380879005	0.427410763781043
0.318605375675553	0.314595829883999	0.317026671438786	0.408261609806164	0.340851693870677	0.297821098591728	0.298635492607191	0.427758632034796
0.318622018893331	0.314919737083021	0.317217103042548	0.408463692601434	0.341961003703943	0.298097330699345	0.298780672974392	0.427892528922325
0.318730235764871	0.315061209949402	0.317719405875538	0.409201307511319	0.342049783004019	0.298376580291594	0.299091824959503	0.428521118773174
0.318886047357930	0.315130393817551	0.317986214240263	0.409270011716983	0.342130512957842	0.298378424907883	0.299303734261798	0.428584629558848
0.318935803311688	0.315355006734170	0.318055847833094	0.409381300695115	0.342345323071555	0.298478887353588	0.299304372086872	0.428603136595535
0.318956006812042	0.315488609237204	0.318565811628318	0.409397530220670	0.342487996515918	0.298533255149572	0.299334431029134	0.428738873123080
0.319078670914154	0.315500418993584	0.318655819186879	0.409507165317186	0.343232871288008	0.298733758684872	0.299585967864230	0.428986216900809
0.319103437609126	0.315806074021639	0.318715525770891	0.409823782468236	0.343390566844039	0.299509412356913	0.299982715347330	0.429461567238938
0.319605856479693	0.315998588085062	0.319124363195053	0.410047368040292	0.343719021601542	0.299663845390042	0.300139183467524	0.430432802332757
0.319858797107031	0.316003281500260	0.319448377620982	0.410160203755495	0.343890971155372	0.300103440048669	0.300176111064536	0.431184011474284
0.320001297767171	0.316242201278027	0.319696296559161	0.410730374918995	0.344161511197885	0.300149982558500	0.300178187907791	0.431340716075270
0.320118706155981	0.316303663799451	0.319915218548793	0.410928555878033	0.344197965251670	0.300897290933864	0.301555111255563	0.431512759626554
0.320249429917316	0.316739775793660	0.320002754531964	0.411171064719372	0.344204587982811	0.300941762102531	0.301661619890906	0.432524443860742
0.320308888389776	0.316934631056707	0.320121085019955	0.411681082631665	0.344355809121603	0.301267398962957	0.301732523933984	0.432560195541978
0.320955955789492	0.317215741749736	0.320444305344595	0.411695133961869	0.344612275432901	0.301496801649240	0.301972368459331	0.432981476444432
0.321264495110553	0.317558220571836	0.320840864833893	0.412192247518731	0.345289379253908	0.301621897502532	0.302038234008433	0.433484434114106
0.321476365180136	0.317934779785478	0.321296538994646	0.412512856876212	0.345397698535835	0.301706149560106	0.303314229677856	0.433864658542501
0.321692223768833	0.318092958472178	0.321571941314034	0.412538491108601	0.345614043012729	0.301839234874794	0.303579773353221	0.435081180370619
0.321791390672555	0.318194386054431	0.321618012028773	0.414569702244337	0.345650339675245	0.302004362204200	0.303696834903636	0.435193057216825
0.322025676232999	0.318227890373503	0.321722237034090	0.414589519425148	0.345756629499094	0.302024568764873	0.303703533083327	0.435434196514178
0.322158345353943	0.318604671242105	0.322020686228962	0.414610434761577	0.346517554592267	0.302831060631707	0.304227759001882	0.435686241976986
0.322203829036815	0.319992411461074	0.322155211369589	0.414634917194378	0.346702810427223	0.303075610197560	0.304425754724047	0.435693171219932
0.322442536903653	0.320048268159578	0.322299041836973	0.414649301699039	0.347083648890160	0.303361655513660	0.304482456940546	0.436872739845678
0.322583859744722	0.320117454306284	0.322399796253487	0.415647396098105	0.348113950495253	0.303560237367076	0.304653234520418	0.437002194211602
0.323335087378088	0.320343419882172	0.322506487279646	0.415752659290709	0.348285678636051	0.303802713711951	0.304833071771651	0.437019478151779
0.323688543090424	0.320508430509170	0.322617988684019	0.416109769067326	0.348390701359373	0.304435603298489	0.305006989961302	0.437037272708134
0.323936867486070	0.320777375510493	0.322765205592004	0.416281228837263	0.348533863334151	0.304896312847126	0.305498583974730	0.438456411445921
0.324354218609380	0.321361584650873	0.323112877218846	0.416444710768050	0.348584692392402	0.304922518906538	0.305610961912203	0.439035209374177
0.324924920197191	0.322042678749994	0.323164102471043	0.417698415920188	0.348782456647926	0.305022476057308	0.305988002728393	0.439323661817504
0.325008345697334	0.322046231880329	0.323889911336901	0.417759042004883	0.349001192234840	0.305344835639460	0.306232803496247	0.439901556787996
0.325035966499979	0.322061398473466	0.324206340314544	0.418002652386423	0.349371371811499	0.305473853241199	0.307122144166277	0.440081427126569
0.325359937184644	0.322700984412140	0.324272658113113	0.418073784548079	0.349657515928353	0.306562914908070	0.307126718131809	0.440499220575714
0.325369394342953	0.322778486915073	0.324379315638768	0.418584544571608	0.349737089887995	0.306663712393952	0.307174205225240	0.440536602268870
0.325521603146830	0.323007109140354	0.324707652083229	0.418627586282828	0.351021408154856	0.307057383587768	0.307259454481871	0.440916964670701
0.325656481879998	0.323645152800499	0.324832698348827	0.419229900890758	0.351281420097310	0.307071767026206	0.307534912854076	0.440983658700933
0.325998776185523	0.323732094674655	0.324891116667715	0.419716660514726	0.352201548016060	0.307225105004796	0.307730734121325	0.441144234821199
0.326302724387408	0.323830101610640	0.324904457584161	0.420156126002398	0.352281805774943	0.307875198238469	0.308417766151898	0.441803369754731
0.326443137735855	0.323864911193983	0.324941316441823	0.420709063409857	0.352448048856335	0.308322984553750	0.308586323666081	0.441880356589377
0.326779761848399	0.324353702040136	0.325249510134844	0.420865708958034	0.352607589814644	0.308396315494517	0.309142381398822	0.442547104494568
0.326886132625133	0.324413956090608	0.325332026546722	0.421331295327813	0.352693111904597	0.308902406543936	0.309558553917351	0.442658020026245
0.328632505201295	0.324816895570479	0.325788015611630	0.422400138218908	0.353061481050971	0.309029656643579	0.310166053989332	0.442725015014039
0.329047968854579	0.324860484871305	0.326000202385010	0.422536453682145	0.353157316847670	0.309817535235548	0.310409796854053	0.442998368278485
0.329400381360525	0.325074946749011	0.326165761262021	0.422719765166835	0.353498114917212	0.309904318667133	0.310528393573614	0.443060909314341
0.329646238443531	0.325159189682846	0.326275308574231	0.422738653520483	0.353790002346901	0.310209748758794	0.310538437866180	0.443219104913574
0.329705815930059	0.325668670787565	0.326524604128139	0.422879635849271	0.353996847138260	0.310464106721650	0.310573538427134	0.443745451740147
0.329798784842007	0.326340333650090	0.326774900571228	0.423739585244911	0.354128547041583	0.310578024334116	0.310707857805300	0.444507507806058
0.329896254197143	0.326630696453551	0.327014108272692	0.423887142779345	0.354421821126323	0.310598676471362	0.310774090275537	0.444523322961362
0.330035692380158	0.326637725090505	0.327395931628752	0.423948152904248	0.354599432399262	0.310628348842683	0.311273281874017	0.445330310930526
0.330446504487719	0.327092103610322	0.327485861517389	0.425220041489152	0.354702917528848	0.310685681650151	0.311770883563441	0.445680634650291
0.330691231477072	0.327746291624346	0.327510804297278	0.425270969091261	0.355075328635459	0.310874827888687	0.312008625987875	0.445766518067765
0.330829792142224	0.327808657112559	0.327660862986443	0.425855499793006	0.355650264283954	0.310877070972190	0.312103474969715	0.445855411764329
0.331284449586718	0.327895128447222	0.327673548940732	0.426114078266896	0.355871801987543	0.311161366733846	0.312378471193809	0.446599685287611
0.331449099482497	0.328215246762414	0.327829820329329	0.426147054515857	0.355993134870665	0.311363301611054	0.312487644654225	0.446640993474408
0.331546790418034	0.328622797854303	0.327952211645522	0.426631149050959	0.356883911893989	0.311884711057554	0.312649633232356	0.446813696400590
0.331636679431859	0.328738556668270	0.328061382580111	0.427088801177059	0.356984589384668	0.312596493290720	0.312694385338305	0.446869366045654
0.331698254551867	0.330385591422795	0.328077433838772	0.427790235761168	0.357042302044669	0.312924403143210	0.313304658598369	0.447016136666632
0.331808930184088	0.330594930487060	0.328130857964001	0.428405989702825	0.357530733161392	0.313229223178823	0.313474443578647	0.447196482874950
0.332024700526295	0.330630175845863	0.328326798527375	0.428756821100434	0.358058633395787	0.313307370762438	0.313669729459355	0.447268856990350
0.332459322890364	0.330939469125414	0.328383811573971	0.428956729776085	0.358780437074281	0.313563456513924	0.313805698980205	0.447872513240332
0.332617949984841	0.331250374565335	0.328620689328013	0.429307510403504	0.359603333093729	0.313625798212373	0.313832812217454	0.448011651647479
0.333040991854631	0.331587593074676	0.328833094400960	0.429314181625641	0.359667437375067	0.313655158308031	0.314206637765730	0.448381812050590
0.333158043664970	0.331664772643905	0.328868952828876	0.431231432986286	0.359854329421390	0.313670007213222	0.314217701532157	0.448736028312634
0.333216525772993	0.331918027893365	0.329307908153020	0.431339218345138	0.359904233222340	0.313791197274076	0.314245457419131	0.448898001299814
0.333291825570370	0.332329891353429	0.329333886722975	0.431653739649971	0.359932390317266	0.314111164987084	0.314305601768805	0.449320067001268
0.333389397022934	0.332566961294333	0.329548392645657	0.432188362501310	0.359953395761814	0.314665336469687	0.314549218189343	0.449812648037118
0.333560253667429	0.332676299681328	0.329957404201566	0.432204073705495	0.360308818056712	0.314774836345205	0.314732416230319	0.450038870308381
0.333687258593198	0.333108491588407	0.330045497659177	0.432453131670790	0.360527614573539	0.314932873729854	0.314771481400201	0.450153505451507
0.334057308766589	0.333170780871386	0.330304812224077	0.432828921647679	0.360792506454169	0.315070793529501	0.315137471619489	0.450450841770133
0.334249329454322	0.333850716326934	0.330575145863825	0.432862368424709	0.360938859888784	0.315278148863165	0.315212587987531	0.451308238347266
0.334582930043501	0.334110218948042	0.330581676951025	0.432945112593176	0.361099491675193	0.315299536449134	0.315269622633094	0.451813693613611
0.334613201511993	0.334134165613062	0.330820882129587	0.433589582082657	0.361637669211227	0.315306778217791	0.315284958795381	0.451875603111271
0.334717501015586	0.334700804269719	0.331022198420919	0.433844633075608	0.361988258420446	0.315318292404779	0.315286705954334	0.452105557070246
0.334886776339102	0.334752019677143	0.331071054252632	0.434028499922464	0.362153488282603	0.315723788323512	0.315354993336943	0.452203817569501
0.334912769812049	0.334971251842186	0.331586521996694	0.434275175025220	0.362770858146739	0.315880804509056	0.315402689220349	0.452213323317755
0.334931720795531	0.335272196511309	0.331611343708744	0.434354823790090	0.362819714393481	0.316121291242073	0.315451603360253	0.452243276227148
0.335274259240365	0.336068080080039	0.331752416111239	0.434612397904727	0.362914769875787	0.316218854018968	0.315457385550613	0.452915051263309
0.335281747863218	0.336219960080256	0.331925769602860	0.434796604459192	0.363217580848928	0.316265324678038	0.315841076474799	0.453340136080499
0.335343957736210	0.336451420980297	0.332345058291560	0.435218197107058	0.363354873477693	0.316388844865422	0.315965269559246	0.453648288941000
0.335416907444700	0.336530342728669	0.332491512881590	0.435284976243812	0.363385171774956	0.316963486689292	0.316545353829876	0.453832964876796
0.335630967591775	0.336542434916385	0.332597832609159	0.435399563293162	0.363929614664401	0.317046945214633	0.316596216769559	0.456293058015029
0.335916169825974	0.336554242617485	0.332816642406323	0.435535053161576	0.363993992768312	0.317780739734968	0.316820791909040	0.456394923353077
0.336007386345640	0.337000768892469	0.333360059513253	0.435559802602881	0.364002835796302	0.317932502249187	0.317274082241891	0.456687889893660
0.336129941750597	0.337390203592868	0.333476411641326	0.435862508926613	0.364085623595934	0.318169969964274	0.317592856784805	0.457094952608015
0.336392718090649	0.337391841999202	0.333504191644560	0.435999524094836	0.364792547910303	0.318413181928131	0.317638060044203	0.457937268852654
0.336938001037552	0.337761353809241	0.334068953222911	0.436066391863702	0.365309338541541	0.318436255257914	0.317740948344456	0.459176233803212
0.337015888380064	0.338124970876249	0.334227131324627	0.436218074806207	0.365823693888657	0.318615021278517	0.317750382225343	0.459905336651803
0.337094496234184	0.338505521202559	0.334244399077175	0.436625407827401	0.365837194919149	0.319381476782625	0.317812074490096	0.459920744673630
0.337792067146465	0.338515858436430	0.334393273733229	0.436981949695682	0.366000787893378	0.319601797318090	0.318060667981051	0.460161949032916
0.337818599318137	0.339048973156599	0.334488754214910	0.436990286551305	0.366166297731301	0.320258139834896	0.318474748723039	0.460469433517374
0.338042418460291	0.339057774763839	0.334523303699010	0.437206438353502	0.366183001748252	0.320523824493440	0.318515922452555	0.460811174245028
0.338065526118809	0.339137091099850	0.334578680105707	0.437583781453120	0.366189823301821	0.321011594336597	0.318600533576322	0.461955540546785
0.338221277186218	0.339154972086023	0.334709618584629	0.437674394275285	0.366467608026565	0.321039061268874	0.318601371058041	0.462044049300510
0.338666699656272	0.339705008199981	0.334908496587705	0.437802499809768	0.367259435122604	0.321501757764502	0.318682914028903	0.462611042357993
0.338991177602897	0.340000375515854	0.335432156887434	0.437877958814304	0.367401737038919	0.321828447297025	0.318983471102109	0.463000783344611
0.339163971910540	0.340203840013609	0.335839265528358	0.438678689382357	0.367749924794238	0.322347098693665	0.319312225865795	0.463772765274034
0.339208876266569	0.341395717776237	0.335920233863376	0.438905631692185	0.367852937173575	0.322438285586559	0.319647765126545	0.463940590860874
0.339505778739776	0.341427375593412	0.336551463193533	0.438909800583656	0.367911987226585	0.322828300295192	0.319876400156212	0.463987660117638
0.339898494191724	0.341619262395026	0.336985743575051	0.439070224447455	0.368011089849690	0.323140323747573	0.319984747348213	0.464669229563969
0.340911925565401	0.341647361557059	0.337006136961840	0.439385533323843	0.368242472727286	0.323170018804681	0.320193125597998	0.465318252823960
0.341011768582461	0.341864334920192	0.337215944059243	0.439593426879167	0.368808964370902	0.323260409653440	0.320207583831567	0.465352062771623
0.341442611161354	0.342831843710320	0.337338832709036	0.439773001033831	0.369111860022529	0.323335800675883	0.320291685751663	0.465958255417474
0.341643830876841	0.343029879743524	0.337565557631339	0.440414470651674	0.369185997407600	0.323471841249845	0.320312713859156	0.466213860178292
0.341698396053547	0.343065859019936	0.337573118339131	0.440432034146763	0.369632598487495	0.323620812982441	0.320469309359419	0.466590841656961
0.341818497040033	0.343176356336840	0.338115366753126	0.441350077424541	0.369681816545633	0.323651393589560	0.320548240006345	0.466657598887348
0.342200487741121	0.343426675334978	0.338190650509658	0.441375587292074	0.370272928082079	0.324371438273422	0.320580592715858	0.466965793926727
0.342211642599069	0.343429241768110	0.338452898610490	0.441476650886071	0.370652583870004	0.324697091941947	0.320632473270274	0.467090279789272
0.342440955995029	0.343457407696436	0.338537403134712	0.441619833947812	0.370985605399843	0.324920123316649	0.320825332317465	0.468426881345724
0.342542716679302	0.343495030687980	0.338567516790612	0.441742577855018	0.370986532872122	0.325321814802873	0.320882587964261	0.468483780321328
0.343160835416791	0.343760431953281	0.338604480200832	0.442067361002247	0.371138180640238	0.325695711245322	0.320934741042167	0.469383784623231
0.343228025470394	0.344249267161067	0.338649927998582	0.442282079568044	0.371726924066778	0.325974802333271	0.321031987252415	0.469415816787893
0.343243896378471	0.344260480247634	0.339151050012092	0.442460709777647	0.372020752538128	0.326113579608655	0.321123922243146	0.469895214394608
0.343948794005910	0.344974088862900	0.339295758315434	0.442471448077997	0.372380051146223	0.326329956844658	0.321149329876416	0.469964171326836
0.343997211865748	0.345098211253514	0.339318309314206	0.442767012319578	0.372951681083358	0.326343746151067	0.321198609448652	0.470154670122386
0.344124546730286	0.345179960234546	0.339657880513423	0.443540107905366	0.373013111003418	0.327326199080091	0.321393721610028	0.470515512694404
0.344136489024464	0.345317260183557	0.339747361480431	0.444121593029844	0.373057036591252	0.327981380769818	0.321457752790116	0.470593585271115
0.344376149399614	0.345565420582638	0.339773903788151	0.444393066326162	0.373428081786580	0.328157119472109	0.321931425630995	0.470997517520655
0.345287517468500	0.345782065642412	0.340026683053989	0.444572072889280	0.373596020229540	0.328356051947417	0.322356949697199	0.471342900238073
0.346103460589847	0.345901304572660	0.341032507966231	0.445719420178745	0.373707872489721	0.328406180485981	0.322371923740648	0.471488638720826
0.346252507638228	0.346240469467535	0.341066132218462	0.446032774486967	0.374930759481388	0.329111350566327	0.322399370805148	0.471549379635314
0.346319799444887	0.346613327758203	0.341315314333472	0.446662392802481	0.374971828340465	0.329143485611311	0.323115273938411	0.471615483935558
0.346595140846536	0.346632321733754	0.341352520466932	0.446903117013955	0.375048146728384	0.329308846001237	0.323473058275917	0.471642637976518
0.347074616756160	0.347160508044283	0.341973369804284	0.447223016676620	0.375634155152172	0.329390485635141	0.323824176976436	0.471865300422399
0.347328901927808	0.347757821294019	0.342017936209298	0.447438665135816	0.375679662743832	0.329487421103159	0.323841758154205	0.472240552479506
0.347816802475928	0.347817846836696	0.342254446261914	0.447791498221620	0.375792158788777	0.330034372813089	0.324210870744541	0.472515425201809
0.347955463925857	0.347853560935576	0.342382607071588	0.447974967941885	0.375957110110478	0.330371532256985	0.324282032951149	0.472782515439570
0.348415538519949	0.347875870687655	0.342566522312529	0.448280646783708	0.376013242585991	0.330415356360554	0.324312054531769	0.472898454145117
0.348442235141349	0.347887918514653	0.342572126082197	0.448715949106029	0.376171118153948	0.330548100939733	0.325160245707146	0.472919434558971
0.348457328420649	0.348888707930870	0.342927296647391	0.449409477314967	0.376261456012241	0.331059312705892	0.325460966981298	0.473181427143857
0.349031809130989	0.349778865637795	0.343081204267773	0.449536554961403	0.376333066808669	0.331325085459289	0.326115721912083	0.473451877310989
0.349178065101350	0.350055975041502	0.343317921885450	0.449723714508637	0.376375947830016	0.331499178254716	0.326535947389254	0.474134710021683
0.349260299211818	0.350071819375229	0.343495938674703	0.450075013832839	0.377684488355514	0.331574586143752	0.326551912394258	0.474494193204826
0.349475673954395	0.350102747270928	0.343669916255984	0.450402280101134	0.378059246815226	0.331882188722276	0.326743976385487	0.474507629255490
0.349756213940416	0.350516378314726	0.343672404597216	0.450442191367324	0.378065358066509	0.331890406432087	0.327384145243349	0.474656714506085
0.350395285852927	0.350766414857683	0.343682066728229	0.450468513558668	0.378900123724917	0.332200088552094	0.327543836922348	0.474734822876915
0.350507576248599	0.351163777437009	0.344362066309874	0.450602420681241	0.378950543564670	0.332784536241117	0.327570905165907	0.474736278331347
0.350667369719106	0.351285968479513	0.344502621473647	0.451336681600346	0.379674970668077	0.332960742473870	0.327587352173595	0.475161042046648
0.351038733697756	0.351781282276855	0.344612431368960	0.451848657008165	0.379831295667138	0.332982958321694	0.328276306343947	0.475405229260346
0.351379200892783	0.351805473988450	0.344662576266388	0.451925082555313	0.379890217409322	0.333185682316718	0.328615887974118	0.475838480475409
0.351381406607780	0.351941700924197	0.345285117277629	0.452307496005564	0.380344545513879	0.334183349834338	0.328699659536078	0.475887335450144
0.351540519284720	0.352091772281384	0.345532958079567	0.452501115427390	0.380906105076311	0.334598765610866	0.328724451478640	0.476020107434522
0.351707724161222	0.352232365956870	0.346130042038790	0.452588053505150	0.381056176588816	0.334721119833700	0.328770933167220	0.476180094627147
0.352170854286695	0.352395294053903	0.346405960783103	0.452812862687601	0.381242961323017	0.335225050173568	0.328825661913715	0.476295288991803
0.352203067052440	0.352897762799972	0.346430589173439	0.452919982028180	0.381339887701588	0.335477689597057	0.328874946088789	0.476401757256397
0.352206530655416	0.353000893160301	0.346715947820174	0.452973590842776	0.381481578872203	0.335590212811640	0.329474580845306	0.476680109825788
0.352396440926874	0.353286335597087	0.346854570598240	0.453169005111345	0.382562332683827	0.336040171744832	0.329667163886927	0.477089374806456
0.352913341005290	0.353336662884917	0.347128156009940	0.453635377416714	0.382743414043403	0.336454644551798	0.330207913536259	0.477265025594405
0.352983368956247	0.353426941702963	0.347797142938315	0.453840853055986	0.382859686826786	0.336813447483337	0.330300607114444	0.477603934916094
0.353065600923210	0.353485539474542	0.347901840147578	0.454506267226301	0.383064486685654	0.337095264883246	0.330344897078029	0.478358519194196
0.353155024470988	0.353786883307600	0.348549742912192	0.454814420622544	0.383509631586957	0.337440747342054	0.330384635290933	0.478380446494732
0.353470730836684	0.353822874240921	0.348640201286574	0.455669946307736	0.383667706297563	0.337525436685897	0.330408781011103	0.478435262979669
0.354102288369220	0.353881234586389	0.348919326684863	0.455753354691653	0.384184646251710	0.337938467481911	0.330428738543394	0.478482832960631
0.354452702751105	0.354126171530127	0.349404325361747	0.455945044484626	0.384257727743162	0.338047686923362	0.330634058749695	0.478759464907877
0.354470383922401	0.354793655210701	0.349665304609993	0.456067102751838	0.384436272961012	0.338073703684368	0.331003638122968	0.479440353962922
0.354500262328094	0.355154580376135	0.350029504120294	0.456315199596135	0.384564288871498	0.338360473279176	0.331116917272208	0.479609036665415
0.354520003111546	0.355443299594646	0.350088899284077	0.457307205797449	0.384880194966559	0.338403404138994	0.331341336649478	0.480247984561946
0.354736696454512	0.355512548097789	0.350706705489222	0.457700184642112	0.384888691131768	0.338488676617042	0.331420427459911	0.480341081653403
0.354737064464963	0.355627608582894	0.350758697163106	0.457806495675864	0.385288944315991	0.338846316296157	0.331492077409071	0.480364337086460
0.354755856430437	0.355743095860572	0.351043880135871	0.457931383498056	0.385627673759002	0.340265679668464	0.331565241510932	0.480400443943747
0.355162927353025	0.355869810746240	0.351276319097356	0.458063305807960	0.385867199283349	0.340302446358098	0.332519374713259	0.480893401247603
0.355248896502001	0.356103116285348	0.351353886939743	0.458094242859061	0.385886350274886	0.340327241976740	0.332678906178800	0.481507585836751
0.355309495154128	0.356812849171693	0.351424263715613	0.458309643109320	0.386549089650241	0.340466137948385	0.333658250234539	0.481520856772430
0.355489652763309	0.356931980086431	0.351498092257846	0.458342160320991	0.386744239818058	0.340513183842169	0.334099638648002	0.481726906727095
0.355517533881172	0.357197908147769	0.351534307849286	0.458905596175236	0.387249371022545	0.340726909789837	0.334256463513550	0.481866032063355
0.355826299804862	0.357282096955143	0.351630991524284	0.458933131668666	0.387626514415741	0.341336083633529	0.334335997596343	0.481893392402539
0.356662566680339	0.357524525747300	0.351951582134859	0.459097179178295	0.388172160355898	0.341413704085322	0.334465251579129	0.481932045300672
0.356807035466276	0.357775885181223	0.352135136449921	0.459106836648184	0.388326850725761	0.341569379432094	0.335089842691224	0.481967713259357
0.356967450932654	0.357903994557037	0.352688382421350	0.459455856546431	0.388591740458177	0.341915011660064	0.335265205462297	0.482950303040270
0.357008166750991	0.357938004790475	0.352802978136496	0.459470185233220	0.388722802614184	0.341925247502009	0.335369870683697	0.483125687425723
0.357281736868631	0.358187761841122	0.352884059468848	0.460212945112516	0.388914271634557	0.342293641866873	0.335394541719605	0.483827520789543
0.358117031104497	0.358291459853471	0.353286108346711	0.460494702615884	0.389279890490873	0.342360435173146	0.335826116956182	0.483909518303003
0.358129287178513	0.358523882464822	0.353406556971635	0.461297723288153	0.389282297689912	0.342485320008933	0.336608617593684	0.484508844625570
0.358196297559060	0.358562317871654	0.353553482621240	0.461671488854256	0.389413634845989	0.342861404846065	0.336894090962512	0.484585857884391
0.358400611462455	0.358609930236187	0.353584821974870	0.462203762761978	0.390503111574054	0.342865657120606	0.337821631393008	0.484608098752733
0.358467226614113	0.358865617656480	0.353673689939723	0.462927887132201	0.390539771085046	0.342885888343076	0.337822116622561	0.484827103370246
0.358478921344440	0.359681401831831	0.353830432607521	0.463352170470456	0.391024018175036	0.343248751130864	0.337835902227014	0.485133228969208
0.358514917686759	0.359776544116223	0.353934101510030	0.463547249111158	0.391198816558536	0.343359845213407	0.337865454278449	0.485262471928552
0.358730574634622	0.359804336449243	0.354109370561876	0.463882674581408	0.391272677580635	0.343493267582544	0.337929566971932	0.485701315373835
0.358804434144655	0.359888677715284	0.354317728208793	0.463915022201473	0.391504504141021	0.343518913241269	0.338219908306289	0.485851490733896
0.358894758581897	0.359976487738855	0.354372179021994	0.464210363703763	0.391588673817156	0.343663846141803	0.338240503492673	0.486036527502616
0.359160110520682	0.360214107572584	0.354787194452953	0.464221004506236	0.391632689762508	0.343742103743831	0.338295573544463	0.486155331054864
0.359627799922098	0.360440649564358	0.354829962664474	0.464427969645008	0.391793629867124	0.344244202980714	0.338836014081192	0.486305247233285
0.359719718539430	0.360535831797174	0.354854468834395	0.464524596713053	0.392073741474486	0.344733129396831	0.339360860893624	0.486430020714442
0.359977585711304	0.360661637392290	0.354879456075672	0.464598654774170	0.392100496861892	0.344748413413117	0.339505932454556	0.486587616764881
0.360045343175383	0.360920795450182	0.355071819483032	0.464611231614061	0.393351501754946	0.344777059128734	0.339648678536889	0.486758863273893
0.360253530236158	0.361061239661509	0.355334082173195	0.464786433770558	0.393855486682065	0.344977609915966	0.340153663581316	0.487470553903353
0.360529868051468	0.361549716501889	0.355349293974386	0.465432139182603	0.395159030016000	0.345286211486836	0.340285006174589	0.488248828734991
0.360565428023210	0.361659983548837	0.355470948211868	0.465449201699465	0.395384350466471	0.345837498126280	0.340400390316788	0.488801105351120
0.360593697434943	0.362366432330680	0.355792853387458	0.465748462591061	0.395883923348242	0.345997073267441	0.340496714504946	0.489370132542947
0.360834255442033	0.362418550039080	0.355796571337652	0.466277679491180	0.396018308423244	0.346030735038481	0.340827320869227	0.489373421569198
0.361366161134136	0.362459010530623	0.355855479024490	0.467030775106928	0.396253078288094	0.346235331817235	0.341031699217690	0.490090851544795
0.361524774731126	0.362714567386947	0.356014846963045	0.468008707286140	0.396457193378139	0.346529831883084	0.341648662175979	0.490176092762465
0.361536600606120	0.362858396634152	0.356024005375257	0.468245381275360	0.396537959930890	0.346931336608984	0.341801588422500	0.490474856479419
0.361783336984334	0.363165489887256	0.356205026336867	0.468361339503884	0.396581625286569	0.347221839323821	0.341802597489141	0.490828894516192
0.361859989439404	0.363779207088573	0.356334367742697	0.468475001793607	0.396679350621077	0.347582299227295	0.341963879807059	0.491240044444478
0.362154538301501	0.364595474419750	0.356373652509479	0.468903685394989	0.396808512455336	0.347644053949796	0.342558608016476	0.491418306941821
0.362700424799954	0.364889309742807	0.356438584241346	0.469489272122253	0.396989101892788	0.347987055637158	0.342856485478276	0.491692695877607
0.362781371150643	0.364955455295885	0.356762468022819	0.469507413615991	0.397090208676185	0.348114530519864	0.343371763982266	0.491714155424004
0.362916537632367	0.365280632173077	0.357045178697002	0.469616863355720	0.397244253251642	0.348972745206349	0.343445405341632	0.492098699417866
0.363173807780055	0.365575459895032	0.357155820354400	0.469763473718191	0.397482427016409	0.349475401540948	0.343474868485126	0.492120069780993
0.364032361986649	0.365774209856972	0.357420994727539	0.469809246387682	0.397746664524563	0.349571538654174	0.343571492932542	0.492245027013054
0.364056787199850	0.365939759672576	0.357655444983271	0.469869966040098	0.397877083651293	0.349574872874888	0.343616570724582	0.492328130144514
0.364071032871026	0.366249019775029	0.357859080432604	0.470169183025028	0.397904505077035	0.349704586713704	0.343738861574579	0.492595958846299
0.364147821153074	0.366276778586050	0.358111325382315	0.470230168281290	0.398401763596304	0.349842636053523	0.343743303066429	0.493170591402315
0.364484461861444	0.366611211288601	0.358119758804229	0.470274335826309	0.399043529554308	0.350441119267485	0.343774443550799	0.493342418179659
0.364747262543981	0.366736716926457	0.358142179201062	0.470900591327036	0.399187450723272	0.350930807128699	0.344565598806889	0.493618862480374
0.364786515924980	0.367723152341020	0.358150827978140	0.471105273098989	0.399243541708673	0.351009672930020	0.345138293289686	0.493625829630697
0.365330378247365	0.367964428033886	0.358300232723383	0.471267648212427	0.399655955866519	0.351423248164852	0.345186586271025	0.493936944230855
0.365379149194401	0.368063075676850	0.358651058093339	0.471369037034494	0.399893184495064	0.351507905581152	0.345285350180809	0.495224843968579
0.365407666240865	0.368125407036657	0.359007666381530	0.471457525545922	0.400066051211056	0.351574919257457	0.345339242197258	0.495247442545316
0.365499917919014	0.368241494888486	0.359049762828300	0.471909789772141	0.400225210404772	0.351758364780860	0.345644626597231	0.495646282470819
0.366209901439852	0.368503086931050	0.359089538373398	0.472249232920794	0.400336128737044	0.351858055428600	0.345834568346293	0.496510290687505
0.366627203179311	0.368541840858689	0.359437079308750	0.472649900454352	0.400401641346034	0.351943050365172	0.346087406488386	0.496897829464570
0.366860675508976	0.368865525993818	0.359480565110816	0.472892640165739	0.400490431484855	0.351957209247206	0.346175827488964	0.497513532763365
0.367200762990004	0.368967830079683	0.359865921593389	0.472979829509662	0.400824671610189	0.352276401659740	0.346567981501890	0.498065949622316
0.367258419711732	0.369001546245420	0.359949681318408	0.473305815241854	0.401128049983301	0.353352879624441	0.346626425763252	0.498261582576778
0.367705312022288	0.369367078203741	0.359982512384878	0.473660156018632	0.401130841573569	0.353758457460484	0.346860838609276	0.498628538009945
0.367756070625372	0.369632288136443	0.360165497565522	0.473729023990357	0.401466562860499	0.353959700831177	0.347803129448255	0.498804788036489
0.367771371670239	0.369914695859663	0.360172001896226	0.475333042424679	0.401530987167803	0.353968474375584	0.348224078275570	0.499185349193657
0.367784582534006	0.370411012279766	0.360311082220162	0.475585292286454	0.401808419048221	0.354220040551170	0.348430593954591	0.499395425729780
0.367809742451041	0.370699742752248	0.360799520430745	0.475679927768042	0.401892665525041	0.354255669920092	0.348583993425375	0.499615531581872
0.367867425780382	0.371088648327540	0.361114476645166	0.475817324917247	0.402066438666664	0.354926505544380	0.348762499845379	0.499915631729596
0.368045829071487	0.371486229728106	0.361524067758264	0.475938453542697	0.402812847685374	0.356453910940299	0.348955066667815
0.368189012833750	0.372325409063211	0.361543025197958	0.476130044458825	0.402914075324013	0.356957667085177	0.348984336526754
0.368248996148817	0.372402961780795	0.361816549874136	0.476217997001267	0.403163465020911	0.357031209610206	0.348990290119317
0.368633491875114	0.372471911607354	0.362017843973267	0.476610995940442	0.403184918443463	0.357164568641169	0.349226864615585
0.368745558784317	0.372580479102402	0.362654165233826	0.477033806030452	0.403313181173508	0.357270662469974	0.349498360396278
0.369276168538062	0.372778691244955	0.362665212647652	0.477421165039856	0.403322323063229	0.357425572959301	0.349538155402910
0.369576221899909	0.372782274799693	0.363249069052166	0.477727528513901	0.403684841099149	0.357772083416417	0.349584368656153
0.369657184096191	0.373810040644305	0.363450308490044	0.478441905177199	0.404919104405090	0.357872387690363	0.349644883531937
0.369676629291579	0.374226730137106	0.363971563550012	0.478775949729712	0.405475566279939	0.357979145840902	0.349739514723409
0.369748962010280	0.374412210318808	0.364054497243686	0.479216442307919	0.405674867148067	0.358044406709583	0.349856404280155
0.369789912575285	0.374522872168560	0.364274299765639	0.479871346045124	0.406272673689050	0.358857686041746	0.350139492897388
0.370207306326286	0.374594057931095	0.364512081678618	0.480001170095676	0.406452995214289	0.358896325743804	0.350523505168666
0.370327906397689	0.375162601838196	0.364540959498410	0.480236725470471	0.406517216285490	0.358957843422244	0.350616134158824
0.370331338388670	0.375465778240888	0.364700023436174	0.480341115227893	0.406767718252560	0.359136846700860	0.350716504990673
0.370566203984991	0.375526532538089	0.364708809611072	0.480493903675394	0.406813898727677	0.359439910178658	0.350925781479256
0.370570380067868	0.375618992183441	0.364881390442036	0.480878023871019	0.406840948824308	0.359743209746342	0.351285119003275
0.371332499950391	0.376217248269586	0.365295134611234	0.480909757317259	0.406848954804998	0.360133101768551	0.351307790420496
0.371744611247212	0.376676652087374	0.365324623617271	0.481342235491308	0.407130550628031	0.360213279826636	0.351371062643798
0.371960589167290	0.376888316243177	0.365384676104389	0.481446947673321	0.407233930972787	0.360302243601222	0.351826680639527
0.372078221006108	0.377022789103715	0.365434583846760	0.481768206587440	0.407493863665645	0.360445512007468	0.351847631692784
0.372208605870764	0.377095574141532	0.365455824362476	0.482841329207283	0.408020194819954	0.360586265516288	0.352198182776938
0.372694138381024	0.377139439272710	0.365565605598838	0.483326657610860	0.408063669069676	0.360600480880870	0.352670091393710
0.372713520041987	0.377238030967390	0.365674177259236	0.483422282969231	0.408093947282779	0.360901008119676	0.352735081845993
0.372790385266510	0.377255781722408	0.365832684651923	0.483539697065896	0.408104720259153	0.361206218195418	0.352744398673050
0.372876248410608	0.377651014858581	0.365948314203261	0.484151190378028	0.408181965390946	0.361580395004503	0.353142554356034
0.372879617025840	0.378155988651981	0.365950532959800	0.484605151434406	0.408336411739680	0.361623690329776	0.353475284880027
0.372880194455302	0.378699976272368	0.366061805672249	0.484824334278863	0.408380662169576	0.361859919230697	0.353619049571792
0.373126976715545	0.378713050860877	0.366063793352194	0.485223355208713	0.408444882440908	0.361989236033625	0.353732387092676
0.373290447687414	0.379303830287453	0.366112368314317	0.485395035658147	0.408527447217703	0.362309681680808	0.353941113872463
0.373467154737214	0.379431138102635	0.366766667436693	0.485407365876130	0.408609655250415	0.362398649632912	0.354353444465460
0.373544434838347	0.379664986836314	0.367505358207053	0.486078788700901	0.408657263504600	0.362686203092706	0.354398235390092
0.373621930106808	0.379690593145243	0.367588934521675	0.486103457207756	0.408898460320263	0.362712320049218	0.354409753839857
0.373778071363874	0.379958513717437	0.367817365062517	0.486248096310143	0.409332315013040	0.362729226902970	0.354449206114982
0.373890344467679	0.380011900153260	0.368056228971711	0.486302857893904	0.409459727536778	0.362921809129268	0.354509314609227
0.373924351761751	0.380117094510549	0.368495547948479	0.486976342461019	0.409571518250860	0.363117546446440	0.354530689775555
0.374167396238068	0.380387353171067	0.368754032880258	0.487490307854342	0.409830480913450	0.363716655631596	0.354588445273175
0.374201930155230	0.380983631753614	0.368919572792496	0.487530854803722	0.410639120013361	0.364471183489988	0.354595784905843
0.374253509369099	0.381158740082792	0.369252238536450	0.487533700284762	0.411471039852765	0.364587514061624	0.354743191940231
0.374272251350788	0.381175328341390	0.369319832793011	0.487594867510516	0.411626550074236	0.364733291203465	0.354971437205009
0.374399533384918	0.381420169053960	0.369519731293618	0.487720450819659	0.411770330392748	0.365478323863415	0.355218275691112
0.374543694399832	0.382039154182578	0.369936868818407	0.487761167322173	0.411995785893016	0.365494894278315	0.355457813607913
0.374628480601831	0.382248829549846	0.370103646303251	0.487825879626556	0.412667745616622	0.365496010515587	0.355532259016301
0.374636017959167	0.382940929237386	0.370105292025485	0.488079875526643	0.413881379882223	0.365760995293480	0.355552270040190
0.374772409737006	0.383251848984956	0.370438465496054	0.488168086597240	0.413888013140391	0.365913193790081	0.355799372722621
0.374920250023302	0.383272802275787	0.370613088890771	0.488218749128353	0.413904858802466	0.366325999884705	0.355837241780299
0.374943878378592	0.383426950796797	0.370717888969618	0.488949656146008	0.414399487869655	0.366331419342916	0.355845606265513
0.375193143799799	0.383666689970705	0.370745663900984	0.489131119329828	0.415118193105141	0.366366608849748	0.355869922939518
0.375352603047744	0.383731432095888	0.370874783876599	0.489149232603681	0.415312969243591	0.367078458978370	0.355874602955232
0.375363419209398	0.383799959892980	0.370959055533774	0.489186693566254	0.416252545233399	0.367191895648074	0.355993457216976
0.375543797023469	0.384324929017058	0.371066388979592	0.489601546890388	0.416812295866980	0.367729920350927	0.356173240412415
0.375574361982064	0.384410279029575	0.371111031798144	0.489707042048961	0.416898150198993	0.367841733287607	0.356319425111298
0.375613507388963	0.384589041572619	0.371269362398108	0.489785601162231	0.417213752763286	0.368288722071309	0.357139982671048
0.375628840537962	0.384631515204560	0.371329881927559	0.490098697087515	0.417329666380152	0.368610719669842	0.357414525548136
0.375681885598809	0.384842204780253	0.371379086120810	0.490211686673889	0.417384925885209	0.368805794152259	0.357639960931268
0.375824176399494	0.385330699271461	0.371597020067279	0.490413664111865	0.417708941437211	0.369199954704449	0.357806189119051
0.375976028433112	0.385332586475562	0.371793376425810	0.490613707721092	0.417913687282520	0.369861600695822	0.358079925897494
0.376133786659347	0.385773979443105	0.371857807152673	0.490984072769211	0.418013744499321	0.369906319093781	0.358134125652962
0.376144365097733	0.386026228920686	0.371934242371329	0.491139901046607	0.418040488479989	0.370387483511229	0.358300346844122
0.376190816626122	0.386580147156063	0.372210415772167	0.491228111885553	0.418292652389483	0.370408794477731	0.358305331108455
0.376191841994628	0.387124090086721	0.372224114410845	0.491815663450691	0.418840711384483	0.370599152025679	0.358395343360559
0.376357688210588	0.387160716650412	0.372681694568436	0.492214900334602	0.418934018862288	0.370758580987663	0.358442081790359
0.376495739509542	0.387320071287707	0.372740504482564	0.492538890291120	0.419501207895783	0.371174284223630	0.358695732679942
0.376614908565285	0.387431125416249	0.373330786855539	0.493238490606648	0.419824453292734	0.371447282711256	0.358840116958409
0.376643114736720	0.387476391853781	0.373331322171934	0.493664689541847	0.420380009774531	0.371848733114540	0.358934488517731
0.377078825554069	0.387523256345363	0.373521974375495	0.493730146623749	0.420616413960494	0.372167567779009	0.360116756137804
0.377260784922928	0.387591886246219	0.373924507868177	0.493919390422380	0.420698794542868	0.372524403202954	0.360154692367920
0.377411564474597	0.388040406083937	0.373928339835360	0.494343965349336	0.421161093069210	0.372596488853026	0.360439852968365
0.377491736596589	0.388539190122639	0.374035985809173	0.494780770087834	0.421175189348457	0.373076752888200	0.360590062505182
0.377685612175413	0.388542154552634	0.374328595271798	0.495090004970066	0.421368137334000	0.373582791882507	0.361699320895716
0.377796276992604	0.388689169258405	0.374669702319053	0.495165046156233	0.421485698389229	0.374262835464537	0.361709890537609
0.377860080445940	0.388761415572908	0.374771735555826	0.495291972583539	0.421634301754352	0.374285444547285	0.361977244259041
0.377936686554613	0.388974578474226	0.374854006470747	0.495511893504884	0.421725384257280	0.374409867201847	0.362198703690593
0.377987883651547	0.389619669958479	0.375134839516669	0.495642689772663	0.421759347688995	0.374431178121987	0.362414859606494
0.379163005307029	0.389697155117721	0.375143717870487	0.495890159553867	0.421766114093844	0.374516653405547	0.362747052470499
0.379313884483625	0.389846977795141	0.375161138641112	0.496212694863125	0.421838785839604	0.374589863173288	0.363408882838593
0.379333084159940	0.390395547335535	0.375289763283450	0.496434299457886	0.422193699051897	0.374600005214102	0.363428910531801
0.379628563666685	0.390646986940238	0.375515518572155	0.496681135973896	0.422431145292632	0.374650267169201	0.363536504706998
0.379730690507817	0.390898905738098	0.375566327540492	0.496995407413260	0.422458885607457	0.375530969190471	0.363679239022820
0.379858327638750	0.391140011995168	0.375912162680225	0.497314666069793	0.422560262598466	0.375942941215461	0.363755509329227
0.379890242877712	0.391362538019352	0.376400605128798	0.497358569816782	0.422697888270564	0.376289921004680	0.363990504862739
0.380262126946599	0.391461895091964	0.376701725581849	0.497514422076390	0.423315919924510	0.376734586373147	0.364035407024839
0.380567010391036	0.391603612951396	0.376807075913212	0.497784419739352	0.424226934039081	0.376841114906626	0.364234749021280
0.380570789056950	0.391616801274144	0.376990401759010	0.497883301090067	0.424269666538344	0.377527415320430	0.364463742633383
0.380892612870085	0.391692009887526	0.377147194774068	0.497920260002915	0.424290155607402	0.377599377058789	0.364544186179690
0.381300717978573	0.391826009748021	0.377400660042367	0.498447680456692	0.424616245343894	0.378000036989428	0.364603770687910
0.381902151053578	0.391849956572525	0.377736089768525	0.498476512574489	0.425200222359119	0.378020892139014	0.364810236665134
0.382362785645145	0.392098891358455	0.378204427068720	0.498585382501875	0.425230013405417	0.378024305871094	0.364931353107600
0.382422135297717	0.392603900433531	0.378530655440701	0.499471932771894	0.425528009404218	0.378069140204457	0.365294544778576
0.382573023586289	0.392851312540847	0.378605885363990	0.499745196324044	0.425946273679584	0.378317528027559	0.365393533708553
0.382740087836893	0.393035013486768	0.378787761446170		0.427177177385920	0.378743723744205	0.365436451918552
0.382767085395557	0.393189355080448	0.378916408510768		0.427530210229227	0.378944711053910	0.365680928114693
0.382905150232421	0.393504316505843	0.379183679612546		0.427803001727988	0.379168347015989	0.365738343276519
0.383229077336352	0.393687340401426	0.379331692615368		0.428129230243538	0.379257351579831	0.365925354304852
0.383296803023523	0.394225738153198	0.379335241037340		0.428516441833685	0.379655553062896	0.365944446958110
0.383301372783141	0.394642026083382	0.379703169795156		0.428785195880308	0.379714187618874	0.366072611908585
0.383651639004408	0.394778520015578	0.379753654445954		0.428997105519793	0.380295943111974	0.366220410898368
0.384115516212784	0.394860149692966	0.379790877995548		0.429137972752327	0.380848340634867	0.366571518845465
0.384135781080621	0.394904559152917	0.379914711606130		0.429375190238181	0.380917387130667	0.367139013219762
0.384235802573771	0.395463181865637	0.380099781500466		0.429482476402623	0.380965148677095	0.367174366784217
0.384335298448639	0.395479883963515	0.380188403011596		0.429694926625140	0.381013786970828	0.367516579134630
0.384377941297244	0.395574445424678	0.380710928104861		0.429720201463224	0.381315223781335	0.367722325564609
0.384492721897337	0.395610566916537	0.381036534698959		0.430282755754211	0.381721462009307	0.367740069068275
0.384604858129839	0.395854420366389	0.381507547852475		0.430872251399145	0.382208341313557	0.367987999754918
0.384627170095690	0.395864459606712	0.381527026431702		0.430899231421827	0.382244953321035	0.368333833597729
0.384860322080833	0.395968590788006	0.381599071839667		0.431464927665417	0.382971032575748	0.368356222040779
0.385005436273110	0.396022676266386	0.381766421483237		0.431773925461659	0.383637462217880	0.368501999099427
0.385036283927640	0.396619428876073	0.382438260822209		0.431861143437304	0.383869300278026	0.368560477538256
0.385550247617375	0.397145705168322	0.382635691328004		0.432201337983706	0.384096907163436	0.368572358144509
0.385644042321241	0.397241285920842	0.382790152362140		0.432342086143955	0.384226519549901	0.368766952093225
0.385766531072734	0.397549388018711	0.382837733297322		0.433391171711299	0.384388208388455	0.369724752574064
0.386129281781222	0.397809813045296	0.383038534735199		0.434317189078108	0.384517626761426	0.369850733474928
0.386385934461153	0.397977336204890	0.383245504620503		0.434824894570953	0.384900846711873	0.370016480789391
0.386631066539647	0.398282878768781	0.383298681880581		0.434895165464190	0.385026725187133	0.370056069883053
0.386750372416594	0.398285562474100	0.383602793327243		0.435276395890284	0.385326349348040	0.370236444268696
0.386955982757510	0.398445346038657	0.383761534240945		0.435296626216969	0.385592698244656	0.370338761721775
0.386986141478551	0.399129625894373	0.384053401400395		0.435723252827943	0.385710869841252	0.370349476140181
0.386999140280381	0.399498641587914	0.384257489560708		0.436652292213072	0.385713352280288	0.370954683242720
0.387127216293713	0.399733449627669	0.384354617738973		0.437136430422344	0.386276280130226	0.370984947612776
0.387348711518947	0.400363707034750	0.384694552668755		0.437401409101763	0.386526045931905	0.371045582165959
0.387780585761598	0.400624276498839	0.384850549621663		0.437519970589284	0.386713121802746	0.371440323481431
0.388018797710970	0.401292128974703	0.384914921945859		0.438140143981223	0.387177324014866	0.371682959541039
0.388299609154175	0.401349438093168	0.385188134143317		0.438282524247155	0.387392258959272	0.371833555354673
0.388348002585190	0.401374265194752	0.385737042687045		0.438374741436333	0.387478497073091	0.371857156925382
0.388405222038108	0.401559561166536	0.385964460229080		0.438429882798474	0.387706770315150	0.371968770699589
0.388550219831265	0.401659131006343	0.386327953095731		0.438569777992949	0.387852738855590	0.372016380947907
0.388880321068243	0.402106009744104	0.386461494676914		0.438576694777606	0.387888398416699	0.372016661328951
0.389079706335594	0.402112500120076	0.386690172527213		0.438603228034013	0.388086051777100	0.372077631737288
0.389291941014828	0.402476692185194	0.386829412081438		0.438879934054767	0.388141060597665	0.372084244289673
0.389458586345527	0.402731483658157	0.386988876083933		0.439181056429683	0.388206348031991	0.372181634946901
0.389580887716282	0.402975636917337	0.387013827209166		0.439205422298961	0.388544571987347	0.372376217110307
0.389954659396667	0.403328599796465	0.387663299711238		0.439518090321852	0.389030921232858	0.372404809181662
0.390375644433966	0.403446550144039	0.388240489227997		0.439771317744122	0.389268456555404	0.373617195297504
0.391053994605485	0.403462624191811	0.388362354041294		0.440236911276222	0.389338845219139	0.373739240373195
0.391330821709682	0.403494743134050	0.388717483387991		0.440382086187467	0.389412892882367	0.373885796465229
0.391529113512962	0.403956785572471	0.388911828522845		0.440575726857863	0.389797830407649	0.374166496874891
0.391743769269093	0.405009992962570	0.388989832998379		0.441220917250500	0.389856961653794	0.374269140414360
0.391748039603401	0.405085611924316	0.389497462646371		0.442814983337474	0.390433547848730	0.374275688164300
0.392107011119879	0.405133786801338	0.389620984268047		0.443179124268162	0.391110856661001	0.374296554629467
0.392139779586733	0.405407502834982	0.389666702438901		0.443522333004234	0.391275806711293	0.374325509109936
0.392225420311733	0.405410455770685	0.389671220025020		0.443561272603852	0.391500085181058	0.374779796271959
0.392638419450993	0.405584747494098	0.389853716618052		0.444305305510365	0.391764754148461	0.374857057646844
0.392654475005269	0.406397226866948	0.390286170990442		0.444423477054365	0.391997932499305	0.374880232998970
0.392765259665040	0.406570658371765	0.390718285292279		0.444563813965922	0.392323026705481	0.374935745256415
0.392825665398174	0.407120217976664	0.391727475520558		0.444948155824681	0.392484946032177	0.374975740986815
0.393031370018385	0.407289914350547	0.391729930684402		0.445480611531099	0.393284288643146	0.375224255933740
0.393037804457244	0.407447977547849	0.392095549146341		0.446399158940044	0.393320642169321	0.375232925046149
0.393061833675920	0.407774976623926	0.392178932001533		0.446441297074177	0.393339025343520	0.375466342010842
0.393124740658931	0.408191926995935	0.392453901603535		0.446561746999484	0.393453119312843	0.375492489793064
0.393221918899291	0.408581959638548	0.392611612363137		0.446770106149120	0.394332604204330	0.375528035161277
0.394339058360721	0.408593339603851	0.392633800061932		0.446872473279338	0.394407231347752	0.375553974853700
0.394461885127588	0.408897244067797	0.392971440394996		0.447195705316841	0.394429264076742	0.375575023972667
0.394570964995527	0.409237308237482	0.393070848407992		0.447216123668827	0.394586425188111	0.375736017970659
0.394987903083614	0.409462694647863	0.393169693088269		0.448566598086658	0.395247858576310	0.375808783368107
0.395455970821834	0.409881865481008	0.393297538372174		0.448837070416426	0.395474304223920	0.375896972275206
0.395569882333587	0.409888676602759	0.393655702892543		0.449298174710129	0.395532739843600	0.375973232026564
0.395709489881418	0.410719247911286	0.394011724987534		0.449428593250750	0.395686564443218	0.376836105063324
0.395953793531202	0.410919555837921	0.394155484586888		0.449610739304989	0.395856169328456	0.376908078128624
0.395957381864543	0.411005612856054	0.394245733998262		0.449845345977809	0.395945491936665	0.376911731903076
0.396196847084972	0.411041995752318	0.394434391410899		0.449923478398836	0.396084202791462	0.377005416254533
0.396679172914790	0.411193418290516	0.394546972522275		0.450026990911807	0.396176154964520	0.377165009556282
0.396909252361054	0.411210883803682	0.394699786696824		0.450134956606026	0.396358560162764	0.377284181221516
0.396929591287220	0.411501792804606	0.395203938328510		0.450490947661420	0.396385926742035	0.377522181376368
0.397090162138703	0.411595551644877	0.395759605352561		0.450544252255353	0.396578062387651	0.377571733593537
0.397117893584766	0.411599859272202	0.395809136938861		0.451162476189510	0.396949227060610	0.377603501870422
0.397222217731234	0.411809267871652	0.395937430813247		0.451285693903838	0.397091689762202	0.377675636500794
0.397499125859574	0.411932072565388	0.396245285366564		0.451564040823918	0.397343775644025	0.377798673151144
0.397522705789283	0.412041282008355	0.396682095619549		0.451870121953633	0.397416741738558	0.378370089923041
0.397592808491492	0.412299865612868	0.397142141741124		0.452435358708901	0.397711569783144	0.378601836945825
0.397956673802410	0.412329638184913	0.397356927560574		0.452839571133299	0.397774492120005	0.378872389920574
0.398102441650570	0.412496773157120	0.397429568397656		0.454195778236961	0.397873597438945	0.378901201183527
0.398181197777110	0.412511373983720	0.397652292702942		0.454306095089298	0.397919753262869	0.379007495763540
0.398372832965721	0.413244878016420	0.398037219250448		0.454354850640519	0.399248702430505	0.379080017044451
0.398670182765883	0.413337083848828	0.398205669169069		0.454644297220614	0.399362035495633	0.380058255383920
0.398873740935490	0.413393885234254	0.398693077929669		0.454856277235430	0.399540431805654	0.380346194580441
0.398895763825682	0.413613514268673	0.398876810081629		0.455231091377600	0.399644539222774	0.380550366421388
0.398925298840113	0.413883519671198	0.398915042385830		0.455511357044031	0.399723932146174	0.380551656496882
0.399103306594157	0.414504230412939	0.398972607330602		0.455889301683896	0.399917299803682	0.380763094360470
0.399291008049783	0.415033636940673	0.398987320288098		0.455901858243117	0.400450988629748	0.380778707606884
0.399718130771145	0.415204746674497	0.399047802849727		0.456154015167769	0.400633300037063	0.380819626658124
0.399737393916172	0.415257605965896	0.399300754530994		0.456209777817980	0.400645090938349	0.380995966197851
0.399954887054867	0.415285564357503	0.399598483667472		0.456393750139984	0.401608968409248	0.381003618698129
0.399961436082439	0.415342214400593	0.399970671371441		0.456539376941834	0.402097755104681	0.381777201392501
0.400141157058612	0.415671574992195	0.400815462034570		0.456776304790159	0.402213297991450	0.381894967889691
0.400261644736107	0.415688530939424	0.401194971783930		0.456807276783955	0.402400671925811	0.382274953898605
0.400468255555035	0.415912469087163	0.401263318404117		0.457065005644511	0.402408558251300	0.382754905459475
0.400548522583178	0.416139634001702	0.401287070219847		0.457198096190766	0.402929333626557	0.383262419835116
0.400681748204437	0.416408812349933	0.401444306423086		0.457203338554222	0.403190225638109	0.383263816741581
0.400953523706295	0.416483575998733	0.401449670657993		0.457615598773385	0.403457393856374	0.383384910631695
0.401090895924181	0.416872542920727	0.401475158835021		0.457788734863811	0.403478668892702	0.383679513562858
0.401117645601463	0.417095884367130	0.401934892544453		0.457937403964057	0.403693169180952	0.383807257791466
0.401222294950529	0.418076856367640	0.402177273931789		0.458004817314175	0.403824867014628	0.383889633603579
0.401478036630998	0.418249493614522	0.402325925005631		0.458089686497742	0.403890755748661	0.384295149545110
0.401591929087512	0.418412061992578	0.402350104563201		0.458442033021171	0.403931035254733	0.384326557755281
0.401708549799134	0.418739692234856	0.402711738314236		0.458532327359388	0.403951311424424	0.384380491128987
0.402040259112890	0.419053560074181	0.403018428581000		0.459037285805928	0.403998258699030	0.384436865081975
0.402271793060120	0.419194764760922	0.403035539902992		0.459159422128047	0.404171838724629	0.384450356982007
0.402399190105185	0.419229081709865	0.403179485986781		0.459578676537217	0.404602684292854	0.385026485272463
0.402564728530517	0.419473761295773	0.403560024213385		0.459701192950719	0.405238508185236	0.385143853874275
0.402590659543013	0.419790348034390	0.403645860216807		0.460009754959730	0.405353346283957	0.385240072788349
0.402632770747210	0.421240819300408	0.403774075439678		0.460973208531534	0.405609943595272	0.385487830604035
0.402686822378931	0.421403312070493	0.404067673450815		0.461011094688627	0.405924252337709	0.386280846665690
0.402711591808352	0.421839593158122	0.404076652837923		0.461747763167325	0.406065812044943	0.386360407965401
0.402897246446669	0.421861888391187	0.404389460516378		0.461761734595115	0.406284320551833	0.386643634120142
0.403272851622417	0.422237102170233	0.404903057928836		0.461919579742015	0.406799512774768	0.386696608924713
0.403273118164151	0.423114391907338	0.405042338862870		0.462047425443455	0.406893037845913	0.387127198379134
0.403956797995893	0.423176571379849	0.405326299773782		0.462152090572622	0.407211440647910	0.387197974823273
0.404056214251441	0.423348331349720	0.405725802604135		0.462216673388342	0.407303119163779	0.387312727476237
0.404218259330580	0.423562095199594	0.405996480915195		0.462389926523563	0.407330750694106	0.387815872020923
0.404257991291224	0.423577015110115	0.406421233875797		0.463133709403697	0.407547808317663	0.387922681597814
0.404638417917537	0.423947749749014	0.406670996268395		0.463362737582187	0.407685996163532	0.388132438407110
0.404711428759474	0.424577718230685	0.406711135240238		0.463644269469834	0.407730136662786	0.388772753285653
0.404763402659921	0.424835532228625	0.407018708748562		0.463917927090509	0.407783271563240	0.388776110032132
0.404916402869439	0.424961979256939	0.407072441614233		0.464210871541646	0.408073753009031	0.388801381034975
0.405032903732273	0.425035494510369	0.407363282029041		0.464447320546653	0.408201924471676	0.389067331279193
0.405270723576550	0.425381894107744	0.407673259354648		0.465006712423173	0.408400337556776	0.389178487769183
0.405304650922501	0.425485086958045	0.407723717986312		0.465757788037291	0.408610391240436	0.389403164336843
0.405375254169312	0.425488707001789	0.407923634500323		0.465857321482665	0.409850386266728	0.389603895400895
0.405614590984358	0.425524747095319	0.407938215574642		0.466318902262253	0.409877904071915	0.389680052789653
0.405801367779039	0.425539423570438	0.408054321856170		0.466362981778729	0.410596190776977	0.389933113025699
0.405814883005652	0.425864775416141	0.408185451371478		0.466710460711294	0.411964763235687	0.390071585060304
0.406316406347231	0.425890802260328	0.408216612338035		0.466800844474954	0.412352568829881	0.390072405317123
0.406521611508770	0.426657319713097	0.408455096897673		0.467104222051823	0.412380572707672	0.390147520343704
0.406678022691861	0.426823115091432	0.408548137695917		0.467257546117319	0.412762833819676	0.390342497534970
0.406750201028007	0.426985259607852	0.408620051579710		0.467348533677422	0.413035105457262	0.390579787072671
0.406750248153976	0.427217415305528	0.409254066242365		0.467371417032843	0.413740477660432	0.390643872013253
0.407248006812205	0.428017204657838	0.409261986230486		0.468085328760487	0.413741414504962	0.390693152228949
0.407474882060333	0.428327460310573	0.409916759337687		0.468706783175122	0.413873665901668	0.390852737473148
0.407547830889823	0.428725552768820	0.410355586142483		0.468739720061220	0.414250531998599	0.390951340543239
0.407594659947255	0.428933210433008	0.410641418515754		0.468918094105528	0.414251820719673	0.391270353920995
0.408111503242379	0.429241869456318	0.411122792497064		0.469166000570000	0.414252613015500	0.391348336512543
0.408362035157296	0.429543804778387	0.411148808973733		0.469807148024559	0.414604034261555	0.391361026296843
0.408509971479507	0.429912890646172	0.411354891568536		0.470800598464188	0.414679636194312	0.391395979735617
0.408680117535457	0.429966699275912	0.411432920617460		0.471102325745464	0.415250181007051	0.391884081964615
0.409192313329986	0.430104325009177	0.411482133348529		0.471296494629361	0.415722780188330	0.392078680019492
0.409574733929314	0.430210326447294	0.411527027875191		0.471471071605715	0.415866997469914	0.392212825202590
0.409604393995306	0.430232152832984	0.411833693861454		0.471752736192012	0.416029228687999	0.392386102813033
0.409691065298457	0.430265048327221	0.411866219865187		0.471898990856589	0.416177460776655	0.392396789044414
0.409842599127288	0.430620374870180	0.411892661463413		0.471932506093154	0.416438226875833	0.392793091146011
0.410193262190253	0.430644337451221	0.411939158697473		0.471990916679852	0.416516806137274	0.392913164506251
0.410280208255734	0.430869551542949	0.412024136450270		0.472124707691541	0.416526620656598	0.393187430954227
0.410467101331352	0.431074334377433	0.412191577829446		0.472172978781377	0.416831501639211	0.393323221815980
0.410938409625269	0.431673842269445	0.412256700945197		0.472697320826861	0.416994596609337	0.393406435450603
0.411292467889826	0.431878858712683	0.412562313986467		0.472754927047682	0.417145481752144	0.393417249826177
0.411549000616258	0.431970608898629	0.412729192658436		0.473536272684086	0.417191117297800	0.393629648880485
0.411623995500979	0.432045451767175	0.412841038176703		0.473644974477738	0.417801306315989	0.393673418764350
0.411881322889155	0.432821755668354	0.413079270983336		0.474247177299428	0.417994142705974	0.394129087500531
0.411898721160836	0.432879755586445	0.413231946340938		0.474432534853651	0.418064764431337	0.394244262817194
0.411915597718297	0.432963801831900	0.413371569954083		0.474813710499243	0.418080621062938	0.394284972840279
0.411984468554240	0.433099570548702	0.413388707963123		0.475067064302489	0.418456548567714	0.394485189343795
0.412141998155236	0.433147058651518	0.413644133037069		0.475139098056804	0.418806880908152	0.394614061292104
0.412238940337784	0.433301427353798	0.413770353224738		0.475220013896001	0.418940866183266	0.394620945066430
0.412268979909260	0.433673922858773	0.413944576986478		0.475336940329168	0.419335855997725	0.395025054597573
0.412999273684525	0.433941252824568	0.413944984429655		0.475367648869851	0.419346937647032	0.395088711603023
0.413478095242817	0.434800813446122	0.414128411266813		0.475552880483880	0.419716550673184	0.395325423422783
0.413629265348645	0.434892166682762	0.414469302933497		0.475613007685940	0.419954464649622	0.395810455229166
0.413670097084991	0.434937487780816	0.414536153072988		0.475695094554010	0.420747850220648	0.395861724288770
0.413823339176453	0.434989160775515	0.414564457835756		0.475782993227123	0.421001933678496	0.395911581040856
0.414126832530440	0.435231751423588	0.414854836875463		0.475825386160530	0.421232461590577	0.395939071567280
0.414182507464442	0.435284615481393	0.414858348709456		0.475951725546167	0.421558728180352	0.395949746838495
0.414341172917879	0.435332651647930	0.414944317751567		0.475998496395821	0.421806785522412	0.396000134190139
0.414364020514281	0.435453195763497	0.415038468531330		0.476512701920714	0.421847578870219	0.396278686357237
0.414400691482782	0.435462022997332	0.415050652148049		0.476568733199355	0.422025017331925	0.396304379008287
0.414805236197670	0.435739568936502	0.415064126764219		0.477324603691638	0.422142575373707	0.396420727873356
0.415245030397897	0.435840846956140	0.415520065082260		0.477735040825325	0.422950387705608	0.396548403774835
0.415325656207931	0.435950304414276	0.415693505107087		0.477778069874646	0.423032064829047	0.397029178823104
0.415543513439122	0.436127012213324	0.416161078004187		0.477866019490134	0.423196180867962	0.397107858259614
0.415870094896056	0.436148116105309	0.416532122602719		0.477942050904894	0.423316764910511	0.397161080251171
0.416056580414268	0.436164287046154	0.416614971574231		0.478341206911005	0.423443030966359	0.397303770213611
0.416204602131969	0.437032615299752	0.416721015789308		0.478565349408582	0.423523629337002	0.397306118844969
0.416232825154299	0.437083102050049	0.416739043405101		0.478767688297588	0.423554721017301	0.397958965820688
0.416300216115202	0.437089557209854	0.416856372250812		0.479902659760962	0.424220103473872	0.398190693863676
0.416426944131648	0.437286674236129	0.416969237380413		0.480249528668666	0.425013207275138	0.398933103135382
0.416906719088083	0.437384427286182	0.417095824640116		0.480628595498462	0.425436018382481	0.398936288336237
0.417132484217319	0.437459847694132	0.417242205962474		0.481159365682424	0.425621996738413	0.399324115964874
0.417373170306442	0.437477632735063	0.417353175682841		0.481456195768869	0.425839827571833	0.399438042821902
0.417483381636418	0.437817502364110	0.417482987953271		0.481555903846972	0.425850197573562	0.399795570024868
0.417642277048986	0.437850835499908	0.418145685370656		0.481815247744363	0.425972174806762	0.400057891570891
0.418098065454968	0.438287487897189	0.418184062760858		0.482381829307807	0.426220424550305	0.400090273181136
0.418104381980145	0.438551470975449	0.418606026337121		0.482673079901811	0.426251826467240	0.400252085350300
0.418167195072051	0.438610989719739	0.418623152390846		0.482707216752906	0.427041514334804	0.400448130342433
0.418224348540838	0.438747987652393	0.418910344711092		0.483114304308986	0.427136545946314	0.400483124664345
0.418457807859111	0.438779261458830	0.419146139373160		0.483408643463162	0.428643401301795	0.400519992256110
0.418858182070448	0.438939353207820	0.419286449207752		0.483669239914420	0.428820792490760	0.400540960865186
0.419106798456893	0.438981805476435	0.419573724864167		0.483979628230359	0.428822684328340	0.400838061635620
0.419243841099204	0.439325988198399	0.419681395081808		0.484110731648936	0.428869021028006	0.400848599998730
0.419279484492076	0.439411238957996	0.419857986321425		0.484155797319398	0.428948202689823	0.400972543690419
0.419385857240649	0.439426015062686	0.419897405193286		0.484373016236145	0.429135487473188	0.401534847582564
0.419786176566389	0.439856492128067	0.419902361590021		0.484426824559568	0.429477529101507	0.402090829812139
0.419939748697768	0.439923694600035	0.420183558569519		0.484609594013160	0.429533600327812	0.402193874759598
0.420020527900125	0.439962220782582	0.420448170103101		0.484700702118841	0.430131580093416	0.402251236270058
0.420810216064107	0.440093361886374	0.420983256906599		0.484762574467148	0.430473267358864	0.402408963742129
0.421059573547388	0.440316096101643	0.421226085646884		0.484862817747418	0.430904034299668	0.402435696552079
0.421276977029876	0.440359152378010	0.421382827460305		0.485073656878419	0.431050115838434	0.402495435179720
0.421388331514313	0.440368426690848	0.421407641827486		0.485108293290840	0.431474294271173	0.402577975185370
0.421620407944079	0.440941464247425	0.421629990327689		0.485714475673729	0.432042428325556	0.402801430017134
0.421678883722037	0.441015541703046	0.421684248616913		0.486189749515811	0.432410629560416	0.403272460002955
0.421819693171533	0.441166516907401	0.421686630023836		0.486445289384851	0.432472111349237	0.403352521877640
0.421826018945639	0.441321854093575	0.421707833816935		0.486566460231368	0.433355066533094	0.403364756648321
0.422104280691036	0.441657386727848	0.421955163647868		0.486681521449280	0.433417434570788	0.403507790108470
0.422736926026779	0.441968732329232	0.422093379567119		0.487005405528776	0.433624414183386	0.403653418099089
0.422857134518931	0.442098731019972	0.422339427046427		0.487005490459740	0.433631408142384	0.403728826861692
0.423079504258612	0.442099133906866	0.422350903140976		0.487215480756583	0.433676842302786	0.403806087562873
0.423372502854381	0.442453821544359	0.422378365875995		0.487313516821444	0.433989950616664	0.404027613099516
0.423629253976309	0.442669222300611	0.422432284916545		0.487534154297442	0.434213780074079	0.404143249966996
0.423667204123071	0.442732113424229	0.422633879418225		0.487613813572743	0.434519534808899	0.404302712407396
0.424165453348853	0.442746601299818	0.422791234510329		0.487621890027671	0.434541194453344	0.404364547132297
0.424175133460275	0.443228159995395	0.422791767193729		0.487745415879921	0.434609820642553	0.404759393592127
0.424396337661082	0.443271145795235	0.422854283126628		0.488318151334011	0.434677114736335	0.404765414465330
0.424464149857376	0.443799646665097	0.423085766304663		0.488696748927133	0.434684263749582	0.404807041583438
0.424564448857518	0.443980118505562	0.423489547645235		0.488859704430719	0.435320349562930	0.404876280982072
0.424599327343764	0.444057358391579	0.423812959338581		0.488879026323134	0.435725458092764	0.405878892741740
0.424680728500797	0.444319045501594	0.424326621346714		0.489092429397071	0.435880820869895	0.406100114947995
0.425074563860580	0.444488450463203	0.424356109740012		0.489201190662200	0.436209343341385	0.406162258995923
0.425310301638363	0.444507014310383	0.424575430753148		0.489292341196391	0.436609551878608	0.406540462338298
0.425435666501346	0.444886848495167	0.424581122388115		0.489683470633380	0.436620946361631	0.406646989791708
0.425453542260752	0.444898677476298	0.424732804771802		0.489685183062258	0.436764700055944	0.406670785745699
0.425618085079376	0.445113162938469	0.425139030426170		0.489877623486225	0.436951529747306	0.407085514067249
0.425831243756574	0.445420034959675	0.425308747419477		0.489997804142473	0.437703027958824	0.407757159935372
0.425906145230220	0.445786462397983	0.425614785698146		0.490278395855029	0.437974547401993	0.408059387306838
0.425990719343926	0.445855432039889	0.425905686577484		0.490382857728563	0.438151723422905	0.408111950154328
0.426017815155447	0.446177786119472	0.425937424008000		0.490485446820307	0.438206178920471	0.408451956222422
0.426112558483337	0.446218563050802	0.426447248171978		0.490644394171628	0.438347109866667	0.408481756354629
0.426516497825952	0.446267473218347	0.426575303041857		0.491082398126590	0.438560314879288	0.408609685785350
0.426560543539143	0.446546150468077	0.426585938548190		0.491136535621023	0.438893833196584	0.408792136052439
0.427015335126640	0.446664731750085	0.426921236765994		0.491228905968818	0.439148872161510	0.409004345138461
0.427152874664073	0.446741541440882	0.426996725010151		0.491400372529643	0.439265909007104	0.409330575048722
0.427223649955715	0.446745472903859	0.427303240177011		0.493242688140599	0.439465607803789	0.409910755524225
0.427428030167016	0.446803459720519	0.428050304760140		0.493723020824689	0.439483796222003	0.410148453420476
0.427755270868250	0.447354669070207	0.428178873859013		0.494205160997282	0.439768892315336	0.410330504920513
0.427818078556509	0.447416911694321	0.428275504419758		0.494496852223550	0.439861689796502	0.410343331280602
0.428010004527216	0.447521687296248	0.428352972772132		0.494520566651855	0.439998934189320	0.410371956646362
0.428023093929147	0.447909503842605	0.428369220685154		0.494542006444438	0.440245228744262	0.410755567677138
0.428114391164165	0.447945697051291	0.428649242626095		0.495424625314564	0.440253965336204	0.411070093123351
0.428145849833205	0.448055265623124	0.428742548110584		0.495723732752379	0.440303912957831	0.411394675069180
0.428331289486506	0.448069019970977	0.428808624691974		0.496274776151296	0.440557411075130	0.411541268211341
0.428448138936762	0.448254069760321	0.429147318299547		0.496443773864684	0.440739554682035	0.411690441763905
0.428633817617714	0.448511699465334	0.429690547461601		0.496461473690353	0.440866074953433	0.411768809806708
0.428871597783405	0.448844590449152	0.429758217642128		0.496884082501097	0.440986613857861	0.412019451980931
0.428887447939430	0.448864345804175	0.429943160370622		0.496914953942992	0.441127956558257	0.412301363117392
0.428964887920912	0.448896797668266	0.430105388647702		0.496952382006959	0.441147653053213	0.412414824464460
0.429066274562734	0.448904248567804	0.430228137224029		0.497008073394389	0.441159327644045	0.412469494314198
0.429361355276520	0.449007391565661	0.430462693967480		0.497453434076250	0.441301131858281	0.412814495455810
0.429366189558495	0.449162591010983	0.430751499342887		0.497792544108960	0.441591592634382	0.412863909529841
0.429436845849442	0.449704074866524	0.430868245870531		0.497830454140849	0.441637594008549	0.413029410860446
0.429532467645706	0.449903300465318	0.431050875338685		0.497898933442126	0.442018975643666	0.413073304333479
0.429590215420338	0.450116050323567	0.431551539458286		0.497903154713470	0.442547027794657	0.413278866659070
0.429703201319500	0.450189489646384	0.431913727536856		0.498264291461686	0.442652873506442	0.413669764102393
0.429750637060283	0.450335361236634	0.432433003040170		0.498454170917239	0.442686524500179	0.413988696724732
0.429755511823944	0.450727594960085	0.432497287352630		0.498462031664789	0.443755567643975	0.414426234371407
0.429904570478499	0.450975941586799	0.432697838276171		0.498838988195265	0.444252091518678	0.414573144555442
0.429944695915686	0.451002176878196	0.432881045502306		0.499603242913685	0.444255330832922	0.415613327995930
0.430706848441887	0.451003987929715	0.433313708782665		0.499686502413454	0.444382629842399	0.415627490659895
0.430820151526173	0.451400278244843	0.433406528983190			0.445083610075573	0.415634470676481
0.430972884433601	0.451419996786283	0.433557176962174			0.445121218734580	0.415824208858917
0.431017927853760	0.451724667315500	0.433611163776875			0.445150207727958	0.416648109785685
0.431129616998526	0.451988680558284	0.433997873907076			0.445399941400587	0.416667582886117
0.431178463197598	0.452119744539921	0.434033179465931			0.445967511083683	0.416949134163153
0.431184413775663	0.452913888047278	0.434194467577591			0.446142882024873	0.417176261961879
0.431388056969743	0.453008527759578	0.434287088995037			0.446309422686684	0.417297801296132
0.431411081949884	0.453270542231853	0.434313101905060			0.446385877203867	0.417326598623446
0.431794017516237	0.453543695359814	0.434316009046357			0.446581150557519	0.417348725693293
0.431884254626478	0.453656772524225	0.434326268190143			0.446642518354299	0.417378597798133
0.432028449165561	0.453821275399161	0.434629852722972			0.446687483609924	0.417399135164997
0.432098072912256	0.453890476419165	0.434861366181099			0.446809238480734	0.417445845694692
0.432436830115944	0.454134344093887	0.435014739643310			0.447151862412159	0.417612794387509
0.432612597437055	0.454467526536212	0.435097517460746			0.447401636289987	0.417733103645403
0.432697415242984	0.455040679380106	0.435450845072895			0.447638484841259	0.417774573074588
0.433118362797063	0.455222873957454	0.435486194233021			0.447994081393585	0.418100914283550
0.433216204390554	0.455225155927518	0.435807934653680			0.448032681005955	0.418655871921549
0.433267844140450	0.456074822091651	0.435839597427267			0.448244951317441	0.418829476849052
0.433274688534443	0.456322321705532	0.435935186812925			0.448384413569941	0.419160162591612
0.433796488087256	0.456777047890036	0.436125351466792			0.448649111366451	0.419467963284515
0.433995304594073	0.456824068808899	0.436155868082331			0.448691835620476	0.420426522326359
0.434258714145295	0.457041221782640	0.436172497338412			0.448841281321346	0.420930795772659
0.434305594857863	0.457249345714287	0.436189022760161			0.449063533469098	0.420942974640472
0.434626371358787	0.457442592209295	0.436660424903676			0.449444441753184	0.421297202575890
0.434688621501662	0.457820828418861	0.436877301104709			0.449468220115400	0.421307134990364
0.434736072457857	0.457976387429332	0.436988018349750			0.449543555317314	0.421601686125131
0.434989651828487	0.458002989913124	0.437119091661251			0.449833750238239	0.421631362035268
0.435023043567929	0.458200803019363	0.437299616921094			0.449863057195182	0.421731770326268
0.435288152710285	0.458307277037541	0.437421126730397			0.450222895765591	0.422049635612028
0.435385026160951	0.458395676775130	0.437500636683178			0.450282305001763	0.422056989296252
0.435387893234531	0.458467510161047	0.437679070979268			0.450305529873230	0.422138486784018
0.435664445163706	0.458793847397932	0.437990478361983			0.450541446832698	0.422779578889491
0.435819066817716	0.458871759539577	0.438247235047669			0.451497476770465	0.422890460692183
0.435844985787846	0.459767262644887	0.438290312017122			0.452477230587548	0.423126278981888
0.436104959100308	0.459889551494060	0.438669961471846			0.452565275212710	0.423251055349801
0.436359410221738	0.460007042847647	0.438740784663317			0.452636075976215	0.423486135635838
0.436405350528052	0.460053734524531	0.438869517759292			0.452645201470211	0.423581942824146
0.436744498677738	0.460424982676199	0.439579269097891			0.452710369190302	0.423782295254356
0.437077837331509	0.460439792726996	0.439752944628381			0.452863106538213	0.423861545229745
0.437316564762387	0.461204664031234	0.439807514235665			0.453170364581820	0.423964605080333
0.437328097510276	0.461223606648006	0.440012263604722			0.453228992103184	0.424235828855248
0.437662688870855	0.461254960725285	0.440874344720203			0.453234612162431	0.424268280322761
0.437945599023476	0.461259344910105	0.440906431139175			0.453238489379871	0.424287558837110
0.438005606592040	0.461398101702025	0.440998567519026			0.454022136384990	0.424352449963598
0.438115547871887	0.461613043757180	0.441104852506146			0.454064521110077	0.424382480285079
0.438388937522611	0.461775615623787	0.441263906485449			0.454295181110481	0.424503131661438
0.438443194970488	0.461813798322533	0.441326993770237			0.454687354705308	0.424987729815804
0.438447290636962	0.462169594763268	0.441420541323564			0.454967645480310	0.425175998846542
0.438465673058445	0.462875264721530	0.441616581835496			0.455938998333742	0.425250824875729
0.438648283678683	0.462962910083709	0.441791746528202			0.456093883827458	0.425332259632583
0.438800190165867	0.463132425656946	0.441855540339888			0.456128307795268	0.425760406425648
0.438937721151368	0.463188953908922	0.441905625355368			0.456865931518675	0.425833751623772
0.439001894002081	0.463518800854594	0.442200338616572			0.457275689455807	0.425864838857731
0.439065127636876	0.463526960850962	0.442395477036394			0.457550299342078	0.426239114412680
0.439379415977947	0.463992429280336	0.442410199231573			0.457957379395498	0.426289415968852
0.439749413370180	0.464025095836600	0.442543494811778			0.458208150295499	0.427073036202157
0.439993316010734	0.464151242729077	0.442940537598101			0.458424364241918	0.427088873022990
0.440158226087906	0.464317756166625	0.442953465548680			0.458676948375747	0.427102410104717
0.440193846422676	0.464407149029028	0.443514050031637			0.458698457476712	0.427145969145456
0.440294701071058	0.464758210312003	0.443607796194878			0.458846361634206	0.427631065778267
0.440837937280749	0.464917455215750	0.443667384605844			0.459247422945438	0.427738333606859
0.441081329826605	0.465507402074603	0.443717715661618			0.459247448516052	0.427860342678465
0.441198562743231	0.466364254132640	0.443833200981970			0.459269769840851	0.428098044186770
0.441586709977847	0.466758685976511	0.444340023467855			0.459419185076625	0.428138893784224
0.441811311726708	0.466827355122326	0.444356054541874			0.459625170628260	0.428152655664659
0.442288388003448	0.466865228158487	0.444619433490209			0.459855910052138	0.428333218807558
0.442318260503841	0.466991998216365	0.444691202248957			0.459949922266483	0.428659992777887
0.442415886743237	0.467131523150920	0.444760040798242			0.460734231448151	0.429062553024483
0.442589738506313	0.467331754363251	0.445075480829314			0.460749190067665	0.429085024702673
0.442743005411138	0.467604197112644	0.445646441968847			0.460902154975937	0.429505907918965
0.442876723883549	0.467634086888893	0.445661506370178			0.461161765114189	0.429567055352404
0.443204806750263	0.467805383045129	0.445668807486929			0.461185084938470	0.429729624619235
0.443347790219422	0.467884787748177	0.446004424956361			0.461348246380220	0.429758496803351
0.443465877229238	0.468036146267334	0.446096222835262			0.461400248730340	0.429771448760076
0.443581375854876	0.468358541568716	0.446517852491434			0.461504110907753	0.430087599706444
0.443643242555645	0.468546623961416	0.446533339314116			0.461634887627837	0.430625273913456
0.443685755844624	0.468564104193434	0.446820922501480			0.461704248533993	0.430825702540804
0.444390558061284	0.468628234979151	0.447258114205454			0.461738602002942	0.431068027766779
0.444477713882970	0.468851800202928	0.447350495030982			0.461787461978446	0.431732979889085
0.444659726205522	0.469161538071550	0.447425730573581			0.461893521966078	0.431734665002898
0.444849764768949	0.469369901624577	0.447619694872968			0.462030169967154	0.431795251690382
0.445093714196430	0.469373147297059	0.448170064758191			0.462910230706016	0.431857660764689
0.445218143870841	0.469748220575434	0.448246792699586			0.463068355543605	0.432006636018849
0.445612839519937	0.469882644348573	0.448756624705664			0.463542344760548	0.432090400027030
0.445652163124796	0.470730160950961	0.448781813759590			0.463553402905602	0.432903013166344
0.445659927833127	0.471435608095264	0.448960240747397			0.463907055326368	0.433007939220464
0.445660522325818	0.471887725474125	0.449216932505650			0.463979646047481	0.433230016028858
0.445740008869270	0.471935252375383	0.449295960737332			0.464174961931666	0.433236768987914
0.445960825805547	0.472043931712230	0.449399319016337			0.464176405107332	0.433258186964241
0.446236360667382	0.472570308650240	0.449737448880288			0.464306090716314	0.433270377173505
0.446395981025728	0.472671416374344	0.449847415848796			0.464398385463695	0.433686011458245
0.446469223069044	0.472807757746081	0.449854515839660			0.464427274975137	0.433969759721801
0.446487350159483	0.473046586699862	0.449896969290804			0.464492653345878	0.434224062550969
0.446938084798599	0.473077161307030	0.450131698675290			0.464917010931718	0.434358866059642
0.446943552696588	0.473151629986946	0.450205891533096			0.464969560494009	0.434588993295487
0.447091988932460	0.473175142744778	0.450495962783065			0.465407586748778	0.434839578724574
0.447142386762123	0.473327012364164	0.450730489631850			0.465443555363226	0.435096867105880
0.447421439873764	0.473457089714569	0.451019803816133			0.465577450355916	0.435242757290582
0.448333343494559	0.473855677766398	0.451068765829082			0.465727868156104	0.435819643786382
0.448506778599531	0.474150696938079	0.451099031689636			0.465922224786376	0.435953299078415
0.449405806484491	0.474198261052058	0.451391654622925			0.466048634875222	0.436074605001935
0.449783804610691	0.474421040381406	0.451755435364101			0.466137660083178	0.436175586841630
0.450099777082143	0.474498505472195	0.451815858613246			0.466505770863066	0.436357347782169
0.450167675617505	0.475049408801016	0.451896676063688			0.466679432409319	0.436498259166415
0.450316978367230	0.475425853463173	0.451898107908918			0.466851259191820	0.436705699921657
0.450558446557317	0.475525862012587	0.452003137233806			0.467253261259744	0.436919493322806
0.450720131709588	0.475601196444746	0.452652737233925			0.467624223653863	0.437000003082805
0.450720255354507	0.475717554197626	0.452959525330565			0.467675632693233	0.437015623904699
0.450733940769201	0.475814623957635	0.452968317045940			0.468288509176671	0.437347669573650
0.450891101777689	0.475833834813648	0.453018473102853			0.468820275673076	0.437413080719816
0.450972828105425	0.476056267690846	0.453150214346202			0.469182060354049	0.437661510060199
0.451046177064757	0.476158473747831	0.453229891037656			0.469429796207128	0.437692278428047
0.451191763846550	0.476236731680141	0.453345748985312			0.469525162491167	0.437885188325956
0.451197104786860	0.476267603603035	0.453608774489006			0.469685928239000	0.438267006593982
0.451379539818629	0.476305690404390	0.453734274215453			0.469813229888692	0.438324555065669
0.451727097055482	0.476440755342669	0.453988267434424			0.469922136983817	0.438345150347584
0.452012130077683	0.476600065496350	0.454196774354734			0.470152605895415	0.438827406010992
0.452065729228889	0.476930484275618	0.454247002380959			0.470187708550635	0.438895671948313
0.452322533111465	0.477400057511449	0.454330979599498			0.470616274976208	0.439015548848154
0.452596189654276	0.477504994542056	0.454621228315335			0.470648268006820	0.439028019912195
0.452651751014747	0.477741872295030	0.454628603300178			0.470655204145424	0.439215074910735
0.452950447578399	0.477895056582170	0.454702396188432			0.471541449591074	0.439478421144970
0.453041129276033	0.478029317667705	0.455126245458797			0.471764387954857	0.439519070206372
0.453464018824051	0.478111574286619	0.455395532245921			0.471783668677668	0.439615955395335
0.453497091152998	0.478542906060879	0.455633780415994			0.472223699796129	0.439760227318143
0.453768738492269	0.478735375792530	0.455802944932845			0.472237038558610	0.439777476319497
0.454261892478623	0.478844164628844	0.455978518906794			0.472483587453113	0.440280104292536
0.454306626231167	0.479082071294990	0.456028392782640			0.472758242100928	0.440288918331443
0.454326347082673	0.479097239108925	0.456098228058700			0.473118589983396	0.440973902920723
0.454336113687477	0.479284254180778	0.456199548975377			0.473332345261690	0.440975839699668
0.454408270423815	0.479492612170343	0.456339889370163			0.473959442787657	0.440987172477806
0.454679627534163	0.480619530397652	0.456868933705517			0.474014715347493	0.441070801231327
0.454821524009337	0.480904913484162	0.457035883657228			0.474901429023054	0.441079684369266
0.454963284570875	0.480912713556204	0.457572029827778			0.474990392577211	0.441103615348658
0.455226665564086	0.480950515850187	0.458109056304840			0.475374702178759	0.441251799552763
0.455420610376538	0.481077246732341	0.458248218934177			0.476111478303664	0.441544554295460
0.455589106451528	0.481251590120633	0.458302973701814			0.476120092626655	0.441804839482062
0.455595357108982	0.481329168441060	0.458330555913414			0.476360745950899	0.441934472627109
0.455705164949994	0.481399454825746	0.458429026990678			0.476788287214197	0.442017394632860
0.455900198785508	0.482090150460517	0.458481290773117			0.476900837913864	0.442081854997759
0.456045739930692	0.482411056063391	0.458909949231312			0.477007438983818	0.442283040938086
0.456161235681737	0.482478420902388	0.458961684043887			0.477184425498109	0.442437033765337
0.456635055740994	0.482584965450972	0.459077838849235			0.477569033830547	0.443279089835432
0.456639481379861	0.482728122785660	0.459086715399082			0.477692262134639	0.443293375084913
0.457139242165641	0.482771433404568	0.459093693763063			0.477721002572116	0.443556352155840
0.457168857850926	0.483127466846342	0.459123187286279			0.477838488572941	0.443562771936399
0.457207351729812	0.483226163821463	0.459264048259102			0.478226992030303	0.443699214255735
0.457277296408745	0.483537803430197	0.459333162117122			0.478620001863762	0.443871661863122
0.457448020893446	0.483630846330273	0.460169119306024			0.478998055854739	0.444140768045893
0.457614176036602	0.483898160100228	0.460301837326141			0.479032332409522	0.445047775348132
0.457623441356916	0.483918510915621	0.460326696338907			0.479048479054734	0.445537573607603
0.458019833015091	0.483920055307088	0.460492152528913			0.479191867283429	0.445590598033715
0.458390262295957	0.484173746205405	0.460519903969914			0.479203701575297	0.446047569968328
0.458599575374601	0.484274883806685	0.460722834278240			0.479448926710941	0.446256110676474
0.458699831235299	0.484377407380034	0.460760661278419			0.479634878200690	0.446334721655931
0.458793589954072	0.484470287165547	0.461666768581665			0.479791612067276	0.446377689624096
0.459265382223479	0.484520170299987	0.461843051451817			0.479798280025519	0.446476747351811
0.459967498932000	0.484699504302468	0.461905455436932			0.479897636376628	0.446763582485634
0.460071932145404	0.484723340732469	0.462014821793064			0.480203537425463	0.446938583225099
0.460439284160648	0.484752334833284	0.462224316323948			0.480415087694711	0.446957313684051
0.460879420494099	0.485089337464556	0.462579082076594			0.480676707800266	0.447526758852067
0.461221117606761	0.485514618195646	0.462606722443860			0.481038689072611	0.447663905400641
0.461675130094812	0.485533628830852	0.462722028711730			0.481554003478992	0.447677317967680
0.462149900238389	0.485588600936006	0.462800089767586			0.481735040771669	0.447842184578656
0.462542089384954	0.485796554198085	0.462814525499999			0.482494232075864	0.448073689064166
0.462880530578404	0.486100647662078	0.462956005558080			0.482715697648003	0.448131490884925
0.462954973872201	0.486237610607048	0.463003724606412			0.482998908542780	0.448173772983121
0.463428616804831	0.486331086977945	0.463111887871071			0.483328762890218	0.448692200584996
0.463456847242783	0.487029239492590	0.463172175554020			0.484095342516780	0.448836542142287
0.463564120176739	0.487411558488771	0.463268120995117			0.484308779485534	0.448860198034036
0.463691470554664	0.487412756220818	0.463619245916467			0.484356726316276	0.449106007127312
0.463992451403510	0.487582931615053	0.464168607760562			0.484705143382345	0.449223038358297
0.464098702456837	0.487788479083964	0.464518170854527			0.484790441305780	0.449270636227339
0.464316489592445	0.487867080602893	0.464555342358146			0.484939871291366	0.449296514869645
0.464425555832863	0.488648402103239	0.464597122052881			0.485392257140104	0.449613665044981
0.464466022981404	0.488868182799633	0.464817909207378			0.485615532501167	0.449712329392413
0.464969788172736	0.488934478316515	0.465119825110399			0.486013603560176	0.449781487556971
0.464973730650827	0.488980912368016	0.465311094563488			0.486053471752436	0.449994632473603
0.465183135493830	0.489173413620495	0.465613217696747			0.486320802729819	0.450064647875677
0.465507473020916	0.489904688530914	0.465755943538713			0.486433092067381	0.450068291207450
0.465635906971608	0.490084944058174	0.465956984959967			0.487117785191199	0.450317608110515
0.465949556761916	0.490086231497604	0.466015004978094			0.487480949702476	0.450481070000233
0.466049214805565	0.490568987735150	0.466087773578912			0.487486378353998	0.450531233570443
0.466169635883784	0.491044289768715	0.466097901712435			0.487532865870308	0.450538191801232
0.466233061960822	0.491446189103530	0.466120982734010			0.488384901379459	0.450732634279990
0.466337058872609	0.491471175369215	0.466141415952333			0.488669502040580	0.451000379275305
0.466632005787938	0.491584734873281	0.466258086501693			0.488681365018755	0.451364623003255
0.466664389097603	0.492076579539742	0.466288513651764			0.488955269554468	0.451486792231257
0.466676812647774	0.492275272387073	0.466441498698929			0.488969869569180	0.451638130651958
0.466692982009683	0.492450876604771	0.466794599554214			0.489353123470987	0.451806443879017
0.466997083932387	0.493163037867024	0.466814825039816			0.489387108536053	0.451943876897467
0.467084681255601	0.493191589632854	0.466971904885596			0.489543279922032	0.451994250844235
0.467196371643821	0.493392732454706	0.466987596015686			0.489662043499011	0.451997002139295
0.467245957663701	0.493569209222521	0.467064921598088			0.489744371195850	0.452100153231068
0.467344648832074	0.494395824470505	0.467108752694108			0.489808900415582	0.452181308503811
0.468117608392529	0.494460027158756	0.467582860114035			0.489875529783093	0.452291349871434
0.468371406677993	0.495006107812258	0.467720276903366			0.490068140481042	0.452475853428742
0.468617308624896	0.495063682766774	0.467720282652013			0.490350970051144	0.452599616859719
0.468648044161605	0.495816618515186	0.467788465460412			0.490851093158135	0.452678093340979
0.468705255156537	0.495852099714626	0.468060593144531			0.490939419241902	0.452683615802866
0.468853761818083	0.496093992862612	0.468431139320332			0.490948893890008	0.452773158730102
0.469082905467380	0.496109822872796	0.468517636693436			0.490957666572619	0.453216313335278
0.469167054295573	0.496297093935498	0.468901122917802			0.491069931705452	0.453306804075789
0.469250394586028	0.496870494413033	0.468917932589573			0.491320781210503	0.453308681216667
0.469472905075881	0.497534090627244	0.469508963251912			0.491369635154887	0.453574466490823
0.469680466955194	0.497646911094189	0.469652377253623			0.491459858666268	0.453661834541957
0.469919329178675	0.497871178312963	0.469894560106617			0.491533940933935	0.453863717560326
0.470026796799193	0.498108692563478	0.470065042160843			0.491642409884982	0.453951413425014
0.470117604796146	0.498175357574896	0.470468901278510			0.492213316231910	0.453964746693925
0.470146601768277	0.498409630976229	0.470679855114446			0.492251924685192	0.454396530246916
0.470211431728991	0.498863570975135	0.470952861347582			0.492472177587995	0.454481618315332
0.470398459899665	0.499407093748444	0.471080033200298			0.492634804088404	0.454955894789353
0.470948754497942	0.499768942851041	0.471255545785412			0.492635497378304	0.455049379803328
0.470984785232283	0.499777341519906	0.471542144765712			0.492723420100919	0.456234414107836
0.471084626325602		0.471686147060864			0.492914044290278	0.456317905220512
0.471123293675580		0.471695279654063			0.493066388000624	0.456374960331081
0.471420854880128		0.471941214815768			0.493148626726363	0.456448285960514
0.471680580198096		0.472103685209740			0.493319371974940	0.456831910995958
0.471888577239880		0.472148003147658			0.493648781580268	0.457173016714675
0.472031807857991		0.472185013202475			0.493705721317211	0.457324245077765
0.472082395276714		0.472258098728837			0.494107357214984	0.457387498707107
0.472111697658141		0.472280924035769			0.494604623390330	0.457399524134766
0.472296087798761		0.472318547455818			0.494856312945849	0.457416776948381
0.472600837328530		0.472408949352667			0.495031339835885	0.457447910823309
0.472719572437129		0.472557737743756			0.495281496687002	0.457689600397633
0.472869373957887		0.472778814429170			0.495424260073135	0.458156598024684
0.472928325864255		0.472915900311911			0.495440016889948	0.458170205174957
0.473586880250042		0.473060670250665			0.495692166889566	0.458213806267622
0.473683055528639		0.473142944756614			0.495722286275133	0.458565951518508
0.473852774209500		0.473331297300057			0.495810949752924	0.458570026433293
0.474233112993828		0.473393817092779			0.495885915913279	0.458595892666069
0.474457775195215		0.473501251597789			0.496215815986753	0.458683136165225
0.474460847208887		0.473633019612098			0.496452194032187	0.458697202787555
0.474503183176814		0.473640451697143			0.496524155929971	0.459079420167578
0.474617742754794		0.473883585872569			0.496860277706886	0.459102241409927
0.474847212896583		0.474314540584846			0.497183235884027	0.459177185261874
0.474941237154798		0.474504324617833			0.497498777882213	0.459369110883452
0.475275834670222		0.474749047645519			0.497504808761468	0.459560985467937
0.475297345993807		0.474879323921417			0.497527642273273	0.459951712777268
0.475687357794699		0.475240370480184			0.498062784690493	0.460105353806004
0.475772281394923		0.475327273467849			0.498201196530331	0.460329171856730
0.475993507140037		0.475383252366452			0.498378793231067	0.461709362716252
0.476097089477322		0.475613191361192			0.498404364282004	0.461781730487930
0.476224515454300		0.475649563531761			0.498547363907114	0.462086258886101
0.476582543905075		0.475839687962811			0.498692374626999	0.462589225601194
0.476753954138722		0.476337327700799			0.499566802151346	0.462654005477171
0.476887761728433		0.476458153965007			0.499621306168040	0.462707692955683
0.477028853150884		0.476466317200177			0.499880865644674	0.462712231110747
0.477230724752539		0.476705888335952			0.499885659092922	0.462916414309726
0.477352326013431		0.477062265650968				0.462997316254727
0.477824567467166		0.478216485443736				0.463154123446444
0.477832961330084		0.478390123527013				0.463525911391745
0.477842986078197		0.478491556944957				0.463560531589635
0.477978955702316		0.478678595768270				0.463714973012339
0.478115099651893		0.478685778300523				0.463919073298314
0.478158285606839		0.478758325597592				0.464163140269215
0.478268797976939		0.478906595909439				0.464271908944390
0.478384777360986		0.479033351266782				0.465216692440166
0.478561525850860		0.479052866924543				0.465224122980879
0.478651900934104		0.479175446253263				0.465278440428509
0.478662256057326		0.479338347934404				0.465362441185189
0.478845879013971		0.479443920956934				0.465418555027321
0.478876662310001		0.479798310562660				0.465439987316619
0.478877412848037		0.479872688595088				0.465930102696930
0.479097571410658		0.480039977172895				0.466652010233990
0.479144593133912		0.480248023454378				0.466701631381141
0.479241700026324		0.480344995782660				0.466727949992717
0.479527533165267		0.480511324551758				0.467039679500586
0.479547329579452		0.480714550809074				0.467160434815012
0.479843628624086		0.480763626755406				0.467171326072452
0.479936343317858		0.480784844387203				0.467508503620918
0.479965358987361		0.480823308567557				0.467807749407869
0.480060144505783		0.480914092580035				0.467941829539676
0.480168504897578		0.480937271464722				0.467985593582260
0.480173907075346		0.481198692348651				0.468194284385857
0.480467614219779		0.481228282572392				0.468318406732848
0.480506775663167		0.481354282804879				0.468781639129535
0.480558018600241		0.481549962118892				0.468790765494692
0.480702034508537		0.481796336557370				0.469642775305378
0.480892936936047		0.481852623752111				0.469815378538310
0.480933912084957		0.481878565659570				0.470788635691891
0.481077757300767		0.481881642558517				0.470904305573886
0.481288697403235		0.481986060304132				0.470906158859152
0.481310272337361		0.482469830240077				0.471018714832059
0.481444216872587		0.482530183864406				0.471038210948644
0.481478888029344		0.482733485538066				0.471063018023164
0.481581861700941		0.482818289539650				0.471348649298379
0.482097068442892		0.482823618075457				0.471386433562426
0.482152341914338		0.483065850234831				0.471722716857071
0.482233033301324		0.483213422027485				0.472162280573216
0.482546666269038		0.483287701081423				0.472245266665890
0.482589374604117		0.483403866721058				0.472617205996298
0.482627300930592		0.483729954070173				0.472639774086102
0.482923917395547		0.483894881353443				0.472737732440715
0.483079036776665		0.484118154200868				0.473006969235804
0.483116946040837		0.484522212379057				0.473213817827000
0.483346813026460		0.484770780593189				0.473289892883760
0.483484046551388		0.484848200026495				0.473336524268518
0.483731684676986		0.485146280179885				0.473539471590550
0.483738258680035		0.485174408868660				0.473630571657520
0.484098378703821		0.485241468799797				0.473655332384352
0.484286003101689		0.485477928599841				0.473675619320180
0.484501419255372		0.485589505884475				0.473769665802410
0.485322677830895		0.485789021347156				0.474338134952309
0.485402658813910		0.485969371346730				0.474435112798498
0.485460676563558		0.486079205928239				0.474541745001448
0.485533753632118		0.486104440584082				0.474950485005897
0.485554465711615		0.486173809948559				0.474994083078231
0.485692060642762		0.486318490313002				0.475000650350825
0.485771414917965		0.486327122775088				0.475031703544904
0.485977788910128		0.486669301572678				0.475061755850036
0.486154608677140		0.486706171958931				0.475141181111815
0.486216589482469		0.486781040582555				0.475309533695934
0.486608994014287		0.486936023184996				0.475327991960611
0.486852359739467		0.487139229360258				0.475732910420170
0.487055863701557		0.487142669962779				0.475759657626138
0.487076789085223		0.487536676333700				0.475880715984152
0.487130904387636		0.487545979560829				0.475900297003960
0.487409637359595		0.487547181101312				0.475915880427291
0.487486436107094		0.487740465000144				0.476016253272475
0.487723664479384		0.487919063553042				0.476287632225406
0.488178419609538		0.488059838961296				0.476614247639805
0.488194043430854		0.488140898778360				0.476673127879659
0.488243163635119		0.488437925424388				0.476679524623107
0.488645429558937		0.488756236984638				0.476742213444368
0.488850311804854		0.488902925690682				0.476960658141117
0.488948918085526		0.488989314958374				0.477016085981547
0.488962427593960		0.489086551259730				0.477672597428357
0.489136410450057		0.489275209576962				0.477774572765628
0.489539300341725		0.489465084496499				0.477790930748518
0.489839624817433		0.489985786559779				0.477817331618478
0.490478233599145		0.489988078647568				0.478100341232850
0.490565989099849		0.490113176248137				0.478197736167585
0.491002764828973		0.490547493274774				0.478284795688655
0.491047940812249		0.490791695084322				0.478480246395956
0.491227891040701		0.491043628235705				0.478533520058758
0.491277238021370		0.491800205798763				0.478820203597274
0.491324120253458		0.491810981432728				0.479481144197620
0.491576697175101		0.493040480703849				0.479795298202791
0.491586940654758		0.493047810650979				0.479894515727893
0.491689888020134		0.493120962395129				0.479980012461940
0.491936860696438		0.493134165879595				0.480380644317870
0.492147450119137		0.493431273309754				0.480473209850343
0.492492620423001		0.493968356419297				0.480817733574626
0.492640546736752		0.494231966014938				0.480901705484779
0.493222168521145		0.494289077710306				0.481078210417551
0.493273336431179		0.494325297135122				0.481151743978742
0.493354792537650		0.494414137456303				0.481185751900313
0.493597410461520		0.494587505636951				0.481326717817879
0.493793270300217		0.494589819669201				0.482626256915737
0.493846077519533		0.494694182112305				0.483205413582733
0.494468684274589		0.495014575818713				0.483486064542166
0.494472538561384		0.495168109457663				0.483664849996837
0.494530058286541		0.495234985696755				0.483843663149010
0.494923231118085		0.495473996550204				0.483899735997676
0.495742121297980		0.495493029674419				0.483913740947165
0.496183944292595		0.495671315767684				0.483936703156514
0.496206660627078		0.495784952722366				0.484006189072078
0.496320524189670		0.495835798827458				0.484014720282693
0.496389907868166		0.495848792954554				0.484739675495851
0.496444355675667		0.495956694974502				0.484988715129242
0.496816457729079		0.496435522856541				0.485591951747793
0.497900072696536		0.496670077686233				0.485683337943729
0.498160959924663		0.497017055599680				0.485898454643543
0.498270759267552		0.497075441716843				0.486184493264906
0.498473914224594		0.497084175771716				0.486406795993345
0.498543296322693		0.497281547208933				0.486465354231364
0.498589629070111		0.497462957465240				0.486643031670017
0.499066987007219		0.497486628910592				0.486750548580598
0.499453637109214		0.497740815484925				0.486996027608828
0.499618678987409		0.497794674407101				0.487212603885019
0.499768981341291		0.498003959114509				0.487368354121501
		0.498052593670381				0.487638512200550
		0.498220772601202				0.487642580223225
		0.498515628409377				0.487873125836642
		0.498707691121855				0.488402456387575
		0.498770596840161				0.488425365743542
		0.498929313265584				0.488443084451373
		0.499045748118457				0.488461859025491
		0.499261477452809				0.488794511573473
		0.499314960216809				0.489311306728562
		0.499418822737996				0.489668491423163
		0.499551917034443				0.489714956163141
		0.499575427995684				0.489765905540528
		0.499601283990877				0.489782518879708
						0.490052668983205
						0.490214830733414
						0.490549027982065
						0.490565355561624
						0.491111431475768
						0.491134280005415
						0.491671056351230
						0.491787764700315
						0.491837430220154
						0.492010732414649
						0.492456898190584
						0.492546037412965
						0.492844673181386
						0.492962397706041
						0.493104264741195
						0.493129689292741
						0.493343513174822
						0.493384342761905
						0.493647741099492
						0.493869489257979
						0.493959105003153
						0.494034922735581
						0.494040668360957
						0.494279949420107
						0.494457628500370
						0.494570383481381
						0.494663410852334
						0.494921683213495
						0.495077803730052
						0.495117819117264
						0.495183325942021
						0.495457018773525
						0.495610849208371
						0.495630545106059
						0.495787875451515
						0.495877903884893
						0.496119555102814
						0.496212857359611
						0.496741313317088
						0.497464472121706
						0.497484192607721
						0.497800583207747
						0.497954775610059
						0.498166989770377
						0.498188577161754
						0.498668603494795
						0.498858084657761
						0.499071106125488
						0.499075331022588
						0.499150486093155
						0.499518865522841
						0.499787310385902
						0.499951741528905

## Sheet: Fig 4i
	Fig 4i proportion of cell with colocalized parSP1 and parSpMT1 foci
T7 OFF									T7 ON									T7 OFF + Rif									T7 ON + Rif
0.83	0.79	0.83	0.83	0.8708	0.8193	0.8677	0.8405	0.8518	0.91	0.91	0.895	0.9	0.9055	0.9095	0.9129	0.9138	0.9295	0.87	0.83	0.81	0.82	0.8558	0.8254	0.8286	0.8346	0.8107	0.89	0.92	0.84	0.9	0.8138	0.8788	0.8513

## Sheet: Fig 4j and Sup Fig 6g
	Fig 4j and Extended fig 6g Median MSD slope of 1000 foci for each replicate
	yqeK T7 OFF	yqeK T7 ON	yqeK T7 OFF rif	yqeK T7 OFF rif		betT T7 OFF	betT T7 ON	betT T7 OFF rif	betT T7 OFF rif		ecpR T7 OFF	ecpR T7 ON	ecpR T7 OFF rif	ecpR T7 OFF rif
replicate #1	0.268	0.2775	0.217	0.243		0.268	0.274	0.267	0.252		0.267	0.27	0.294	0.274
replicate #2	0.305	0.284	0.272	0.265		0.294	0.255	0.267	0.253		0.252	0.252	0.236	0.262
replicate #3	0.288	0.329	0.241	0.226		0.293	0.251	0.2745	0.2675		0.272	0.259	0.281	0.295
replicate #4	0.32	0.3335				0.306	0.2985	0.2865	0.266		0.311	0.23
replicate #5						0.3515	0.2855	0.2865			0.264
replicate #6						0.3385	0.261	0.2915			0.322

## Sheet: Fig4j raw MSD data
	Fig 4j MSD alpha slope of >1000 lacI-YFP trajectories for each replicate
yqek T7 OFF					yqeK T7 ON						ecpR T7 OFF							ecpR T7 ON					betT T7 OFF							betT T7 ON
rep#1	rep#2	rep#3	rep#4		rep#1	rep#2	rep#3	rep#4	rep#5		rep#1	rep#2	rep#3	rep#4	rep#5	rep#6		rep#1	rep#2	rep#3	rep#4		rep#1	rep#2	rep#3	rep#4	rep#5	rep#6		rep#1	rep#2	rep#3	rep#4	rep#5	rep#6
0.308	0.228	-0.146	0.391		0.397	0.347	0.425	0.312	0.349		0.446	0.222	0.481	0.372	-0.311	0.444		0.079	0.155	0.079	3.755		0.189	0.367	0.827	0.131	0.171	0.326		0.273	0.191	0.07	0.161	0.169	0.293
0.165	0.21	0.415	0.289		-0.0009858	0.44	0.108	0.239	0.495		0.151	0.565	0.185	0.154	0.072	0.12		0.285	0.291	0.285	0.357		0.246	0.169	0.373	0.132	0.09	0.364		0.799	0.014	0.305	0.362	0.519	0.282
0.242	0.485	0.399	0.326		0.432	0.721	-0.293	0.797	0.125		0.52	0.135	0.332	1.52	0.000349	0.184		0.117	0.24	0.117	0.582		0.538	0.392	0.042	0.26	0.134	0.176		0.487	0.196	0.218	0.128	0.455	0.137
0.139	0.449	0.433	0.287		0.216	0.343	-0.096	0.355	0.181		0.481	0.169	0.376	-0.161	0.06	0.256		0.238	0.079	0.238	0.053		0.203	0.498	0.131	0.418	0.146	0.219		0.391	0.27	0.396	0.094	-0.699	0.439
0.547	0.161	0.25	0.432		0.044	0.291	0.171	0.296	0.332		0.185	0.331	0.506	0.055	0.456	0.312		0.242	0.143	0.807	0.487		-0.014	0.13	0.503	0.31	0.101	0.357		0.021	0.194	0.205	0.546	0.233	0.034
0.699	0.252	0.419	0.262		2.537	2.339	0.182	0.507	0.745		0.727	0.313	0.442	-0.43	0.278	0.763		0.299	0.356	0.242	0.317		0.605	0.198	0.21	0.605	0.479	0.227		0.162	0.386	0.186	0.131	0.209	0.303
0.445	0.279	0.306	0.483		1.421	0.312	0.422	0.393	0.769		0.332	0.231	0.446	4.412	0.338	0.506		0.469	0.269	0.299	0.532		0.182	0.372	0.436	0.474	0.562	0.332		0.853	0.448	0.279	-0.704	0.201	1.048
0.265	0.56	0.696	1.018		0.173	0.226	0.245	0.338	0.65		0.248	0.414	0.214	0.359	0.746	0.425		0.35	0.318	0.469	0.728		0.272	0.676	0.152	0.427	0.033	0.255		0.443	0.212	0.396	0.053	0.465	0.053
0.436	0.13	0.787	0.08		0.183	0.278	0.196	0.139	0.342		0.376	0.305	0.259	0.502	0.488	-0.024		0.37	0.529	0.35	-0.135		0.237	0.134	0.574	0.522	0.071	0.432		0.232	0.196	0.116	0.001	0.311	0.407
0.425	0.152	0.236	0.501		0.417	0.192	0.219	0.269	0.373		0.506	0.305	0.381	-0.399	0.181	0.21		0.081	0.222	0.37	0.214		0.622	0.558	0.681	0.312	0.27	0.397		0.816	0.051	0.339	0.116	0.366	0.124
0.303	0.164	0.767	0.597		0.471	0.176	0.245	0.125	0.067		0.149	0.304	0.178	0.164	0.427	0.371		0.146	0.21	0.081	0.437		0.266	0.304	0.319	0.266	0.361	0.197		0.186	0.231	0.301	0.362	0.249	1.45
0.301	-0.007	0.263	0.188		0.296	0.831	0.632	0.062	0.281		0.19	0.348	0.325	0.974	0.04	0.367		0.423	0.122	0.146	2.16		0.319	0.384	0.519	0.16	0.191	0.108		0.29	0.554	1.039	0.158	0.171	0.083
0.868	0.084	0.52	0.267		0.472	0.206	0.096	0.245	0.26		-0.305	0.698	0.545	0.073	0.403	0.304		0.384	0.374	0.423	0.206		0.324	0.156	0.46	0.245	0.218	0.524		0.316	0.189	0.467	0.65	0.253	0.307
0.388	0.855	0.355	0.373		0.48	0.244	-0.093	0.013	0.17		0.228	0.291	0.2	-0.805	0.196	0.316		0.325	0.186	0.384	0.373		0.093	0.208	0.333	0.262	0.278	0.738		0.255	0.55	0.069	0.048	0.085	0.184
0.283	0.256	0.993	0.155		0.452	0.439	0.008	0.442	0.117		0.268	0.183	0.566	0.894	0.051	0.333		0.412	0.335	0.281	0.213		0.153	0.487	0.516	0.655	0.535	0.369		0.588	0.256	0.036	0.354	0.595	0.646
0.222	0.364	0.156	0.135		0.423	0.165	0.494	1.414	0.853		0.442	0.261	0.48	0.218	0.501	0.313		0.354	0.126	0.325	0.111		0.341	0.062	0.338	0.29	0.099	0.29		0.278	0.35	0.186	0.155	0.371	0.173
0.531	0.28	0.225	0.724		0.219	0.346	0.319	0.25	0.747		0.446	-0.306	0.407	0.316	0.423	0.091		0.168	0.196	0.412	-0.028		0.142	0.395	0.331	0.109	0.525	0.125		0.729	-0.163	0.269	0.2	0.467	0.071
0.022	0.785	0.44	0.423		0.329	0.559	0.178	0.597	0.621		0.258	0.179	0.451	1.364	-2.719	0.15		0.27	0.144	0.354	-0.078		0.34	0.346	0.394	0.199	0.323	0.406		0.197	0.018	0.777	0.156	0.267	0.167
0.291	0.297	0.055	0.089		0.374	0.124	-0.129	0.395	0.462		0.424	0.231	0.288	0.317	0.126	0.191		0.31	0.18	0.168	1.221		0.461	0.197	0.475	0.404	0.074	0.209		0.605	0.376	0.462	0.14	0.428	0.238
0.314	0.292	0.128	0.343		0.048	0.432	0.298	0.11	0.929		-2.364	0.435	0.399	0.349	0.29	0.415		0.522	0.188	0.168	-0.095		0.61	0.271	0.238	0.239	0.719	0.368		0.219	0.084	0.201	0.261	0.181	0.179
0.272	0.43	0.173	0.336		0.382	0.384	0.134	0.299	0.428		0.526	0.307	0.18	0.218	0.122	0.194		0.29	0.295	0.27	0.331		0.438	0.493	0.214	0.472	0.117	0.423		0.35	0.339	0.544	0.433	0.45	0.117
0.342	0.159	0.132	0.387		0.309	0.315	0.697	0.451	0.394		0.233	0.384	0.328	0.106	0.209	0.739		0.124	0.442	0.31	0.738		0.864	0.842	0.307	0.806	0.687	0.265		0.403	0.057	0.326	0.176	0.379	0.19
0.223	0.33	0.238	0.701		0.204	0.21	0.275	0.234	0.559		0.214	0.139	0.99	2.135	0.199	0.065		0.269	0.401	0.522	0.264		0.093	0.541	0.242	0.269	0.236	0.438		0.38	0.195	0.252	0.492	0.209	0.437
0.234	0.371	0.168	0.398		0.269	0.453	0.168	0.173	0.396		0.259	0.426	0.547	0.23	0.212	0.19		0.5	0.542	0.29	0.395		-0.043	0.359	0.319	0.215	1.006	0.247		0.592	0.199	0.172	0.297	0.189	0.358
0.241	0.907	0.45	-1.294		0.272	0.181	0.099	0.346	0.08		0.381	0.318	0.573	0.791	0.503	0.197		0.18	0.107	1.323	-0.139		0.684	0.228	0.392	0.532	0.138	0.268		0.243	0.132	0.41	0.268	0.067	0.358
0.161	0.254	0.186	0.96		0.297	0.241	-0.0009938	0.858	0.321		0.213	0.311	0.149	0.417	0.403	-0.12		0.111	0.522	0.124	-0.12		0.413	0.619	0.448	0.263	0.12	0.274		0.761	0.261	0.286	0.163	0.394	0.036
0.111	0.318	0.274	0.307		0.365	0.314	-0.129	0.408	0.293		0.391	0.412	0.182	0.148	0.322	0.087		0.36	0.098	0.269	0.087		0.218	0.094	0.362	0.317	0.215	0.255		0.435	0.205	0.087	0.216	0.211	0.198
0.136	0.408	0.085	0.188		0.158	0.493	0.184	0.638	0.177		0.178	0.126	0.441	-0.074	0.291	0.465		0.645	0.307	0.5	0.465		0.06	0.306	0.305	0.36	0.189	0.349		0.121	0.143	0.504	0.326	-0.091	0.044
0.26	0.12	0.3	0.344		0.298	0.195	0.016	0.622	0.533		0.325	0.426	0.479	0.192	0.198	0.154		0.309	0.097	0.18	0.154		0.489	0.19	0.182	0.176	0.31	0.601		0.446	0.191	0.774	0.191	0.33	0.155
0.238	0.161	0.569	0.572		0.299	0.199	0.04	0.511	0.211		0.545	0.344	0.328	1.108	0.143	0.248		0.391	-0.15	0.111	0.248		0.338	0.17	0.391	0.497	0.303	0.599		0.216	0.351	0.117	0.125	0.361	0.217
1.164	0.402	0.438	0.163		0.412	0.724	0.356	0.421	0.185		0.2	0.457	0.586	-0.126	0.012	0.395		0.962	0.936	0.36	0.395		0.06	0.291	0.287	0.665	0.204	0.607		0.401	0.17	0.085	0.301	0.221	0.341
0.139	0.106	0.417	0.129		0.552	0.183	0.21	0.054	0.176		0.566	0.307	0.218	0.708	0.224	2.377		0.166	0.932	0.645	2.377		0.257	0.247	0.302	0.804	0.245	0.181		0.24	0.043	0.576	0.013	0.185	0.389
0.21	0.158	0.292	0.124		0.527	0.122	-0.035	0.779	0.251		0.48	0.2	0.321	0.594	0.165	0.223		0.16	0.484	0.309	0.223		0.652	0.13	0.247	0.159	0.116	0.169		0.218	0.524	0.417	0.436	0.484	0.073
0.234	0.133	0.123	0.848		0.328	0.37	-0.441	0.317	0.25		0.407	0.336	0.847	-0.124	0.983	0.551		0.437	0.17	0.391	0.551		0.253	0.418	0.573	0.301	0.551	0.387		0.369	0.05	0.139	0.539	0.819	0.11
0.23	0.326	0.546	0.086		0.464	0.141	0.337	0.651	0.332		0.159	0.36	0.26	0.143	0.398	0.569		0.271	0.275	0.962	0.569		0.153	0.304	0.345	0.318	0.351	0.172		0.411	0.139	0.231	0.401	0.656	0.215
0.339	0.088	0.757	0.238		0.767	0.23	0.071	0.306	0.546		0.451	0.326	0.559	0.007	0.294	1.314		0.375	0.205	0.278	1.314		0.481	0.709	0.424	0.346	0.504	0.367		0.344	0.445	0.288	0.579	0.625	0.258
0.177	0.215	0.542	0.297		0.511	0.198	1.909	0.218	0.195		0.288	0.231	0.302	0.179	0.343	-0.199		0.584	0.659	0.296	-0.199		0.299	0.719	0.295	0.148	0.339	0.198		0.338	0.431	0.309	0.075	0.328	0.066
0.45	0.327	0.686	-0.166		0.344	0.209	0.603	0.673	1.018		0.399	0.333	0.583	0.218	0.177	0.29		0.298	0.423	0.166	0.29		0.432	0.2	0.321	0.583	0.334	0.401		0.538	0.211	0.238	0.379	0.714	0.614
0.005	0.251	-0.111	1.46		0.311	0.25	0.132	0.563	0.297		0.425	0.727	0.32	-0.372	0.188	0.237		0.472	0.315	0.16	0.237		0.545	0.138	0.196	0.174	0.213	0.331		0.409	0.536	-0.024	0.434	0.078	0.407
0.105	0.064	-0.002	-0.421		0.455	0.326	0.29	0.075	0.432		0.18	0.381	0.19	0.326	0.339	0.256		0.345	0.327	0.437	0.256		0.281	0.229	0.142	0.349	0.247	0.308		0.257	0.428	-0.108	0.444	0.152	0.034
0.236	0.315	0.592	0.103		0.478	0.398	0.442	0.168	0.134		0.302	1.405	0.43	0.301	0.377	0.242		0.142	0.361	0.271	0.242		0.246	0.781	0.438	0.454	0.452	0.111		-0.522	0.699	0.234	0.488	0.176	0.05
0.151	0.499	0.514	0.297		1.36	0.377	1.03	-0.237	0.571		0.341	0.319	0.202	0.23	0.462	0.002		0.436	0.276	0.375	0.002		0.504	0.692	0.233	0.426	0.536	0.103		0.234	0.329	0.147	0.248	0.184	0.196
0.243	0.26	0.269	0.399		0.212	0.083	-0.485	0.363	0.532		0.124	0.253	0.436	0.432	0.165	0.354		0.397	0.187	0.34	0.354		0.243	0.41	0.259	0.613	0.117	0.125		0.223	0.072	0.293	0.171	-0.101	0.051
0.228	0.039	0.261	0.405		0.177	0.235	0.209	0.409	0.58		0.328	0.563	0.365	0.074	0.287	0.337		0.047	0.104	0.584	0.337		0.324	0.315	0.627	0.134	0.199	0.494		0.358	0.31	0.313	0.025	0.335	0.055
0.075	0.159	0.332	0.275		-0.048	0.206	0.17	0.542	0.215		0.05	0.203	0.408	-0.011	0.296	-2.241		0.127	0.179	0.26	-2.241		0.236	0.603	0.167	0.422	0.523	0.383		0.21	0.205	-0.011	0.374	0.15	0.363
0.21	0.248	0.454	0.289		0.437	0.178	0.204	0.301	0.333		0.136	0.19	0.069	0.115	0.151	0.314		0.242	0.16	0.298	0.314		0.342	0.286	0.395	0.282	0.386	0.136		0.706	0.227	0.411	0.303	0.254	0.19
0.23	0.421	0.454	0.189		0.626	0.435	0.385	1.867	0.269		-0.217	0.356	0.506	0.712	0.724	0.277		0.137	0.531	0.472	0.277		0.116	0.011	0.144	0.512	0.346	0.29		0.436	0.262	0.261	0.36	0.365	0.257
0.572	0.378	0.432	0.341		0.058	0.124	0.429	0.387	0.281		0.99	0.339	0.103	0.84	0.473	0.75		0.511	0.233	0.345	0.75		0.171	0.371	0.167	0.194	0.311	0.19		0.14	0.358	0.344	0.436	-0.068	0.118
0.133	0.233	0.196	0.318		-0.109	0.243	0.128	0.041	0.243		0.547	0.066	0.309	-0.05	0.162	1.009		0.545	0.343	0.142	1.009		0.687	0.609	0.429	0.3	0.24	0.398		0.773	0.5	0.403	0.13	0.081	0.088
0.544	0.111	0.544	0.307		0.602	0.406	0.405	0.426	0.402		0.221	0.283	0.223	0.48	0.275	0.78		0.174	0.273	0.436	0.78		0.409	0.521	0.476	0.315	0.557	0.101		0.373	0.329	0.357	0.258	0.081	0.161
0.603	0.231	0.17	0.578		0.28	0.303	0.114	0.133	0.682		0.573	0.301	0.219	0.08	0.347	0.598		0.099	-0.05	0.234	0.598		0.264	0.199	0.294	0.361	0.291	0.155		0.313	0.395	0.148	0.176	0.486	0.064
0.228	0.479	0.188	0.505		0.337	0.332	0.24	0.543	0.258		0.276	0.202	0.313	0.275	0.299	0.061		0.242	0.316	0.397	0.061		0.163	0.53	0.305	0.511	0.163	0.249		-0.041	0.199	-0.046	0.367	0.202	0.271
0.185	0.44	0.384	0.597		0.323	0.266	0.145	0.334	0.654		0.149	0.399	0.46	2.06	0.443	0.21		0.242	0.194	0.047	0.21		0.078	0.465	0.272	0.466	0.161	0.12		-0.652	0.395	0.054	-0.153	-0.225	0.211
0.342	0.277	0.432	0.409		0.193	0.609	0.532	0.346	0.271		0.308	0.254	0.362	0.124	0.347	0.422		0.132	0.566	0.127	0.422		0.447	0.285	0.174	0.495	0.429	0.703		0.292	0.554	-0.4	0.206	0.34	0.204
0.278	0.138	0.237	0.086		0.626	0.489	0.379	0.352	0.542		0.257	0.336	0.371	-0.042	0.237	0.491		0.343	0.103	0.242	0.491		0.195	0.113	0.518	0.276	0.098	0.56		1.257	0.137	0.275	0.338	0.369	0.347
0.203	0.501	0.519	0.184		0.152	0.285	0.589	0.32	0.606		0.734	0.21	0.251	-0.109	0.199	-0.467		1.034	0.169	0.137	-0.467		0.324	0.219	0.423	0.596	0.441	0.072		0.311	0.402	0.627	0.21	0.496	0.523
0.288	0.293	0.239	0.014		0.182	0.373	0.514	0.458	0.59		0.182	0.229	0.288	0.242	0.378	0.436		0.226	-0.527	0.511	0.436		0.443	0.317	0.379	0.288	0.298	0.325		0.407	0.029	0.235	0.166	0.495	0.453
0.348	0.529	0.148	0.183		0.594	0.31	-0.308	0.215	0.211		0.441	0.609	0.372	-0.215	0.286	0.367		0.263	0.324	0.545	0.367		0.32	0.218	0.3	0.309	0.115	0.314		0.727	0.238	0.504	0.312	0.826	0.166
0.722	0.89	0.317	0.405		0.229	0.191	0.246	0.292	0.324		0.479	0.112	0.323	0.061	0.124	0.245		0.456	0.246	-0.232	0.245		0.302	0.108	0.563	0.34	0.243	0.198		0.146	0.299	0.222	0.196	0.244	0.438
0.284	0.706	0.25	0.183		0.387	0.205	-0.145	0.429	0.288		0.328	-0.688	0.456	1.992	-0.026	1.203		0.153	0.325	0.174	1.203		0.408	0.53	0.593	0.262	0.456	0.278		0.592	-0.015	0.586	0.075	0.867	0.533
0.212	0.006	0.343	0.282		0.164	0.386	0.456	0.438	0.158		0.252	0.313	0.318	-0.139	0.15	-0.116		0.147	0.479	0.099	-0.116		0.183	0.445	0.699	0.228	0.179	0.209		0.368	0.205	0.198	0.189	0.828	0.147
0.264	0.493	0.367	0.352		0.2	0.268	0.724	0.425	0.448		0.586	0.332	0.325	0.149	0.587	0.38		0.318	-0.039	0.242	0.38		0.157	0.173	0.116	0.325	0.132	0.221		0.591	0.13	0.801	0.855	0.345	0.349
0.413	0.175	0.348	0.997		0.218	0.205	0.895	0.364	0.261		0.218	0.146	0.412	1.617	0.293	0.598		0.358	1.33	0.242	0.598		0.488	0.556	0.268	0.22	0.135	0.186		0.408	0.108	0.376	0.429	0.166	0.205
0.581	0.355	0.487	0.305		0.276	0.365	0.411	0.252	0.241		0.462	0.368	0.232	0.034	-0.12	-0.452		0.304	0.376	0.324	-0.452		0.767	0.208	0.591	0.152	0.708	0.156		0.154	0.224	0.202	0.136	1.176	0.197
0.347	0.297	0.384	0.116		0.214	0.281	0.38	0.112	0.248		0.321	0.197	0.662	0.24	0.331	0.946		0.715	-0.37	0.132	0.946		0.412	0.176	0.522	0.131	0.334	0.309		0.324	0.336	0.319	0.306	0.183	0.152
0.418	0.18	0.545	0.595		0.441	0.496	-0.076	0.191	0.134		0.847	0.427	0.199	0.257	0.405	0.187		0.149	0.336	0.343	0.187		0.324	0.32	0.093	0.55	0.195	0.461		0.472	0.404	0.527	0.537	0.141	0.287
0.065	0.727	0.421	0.115		0.367	0.102	0.204	0.078	0.449		0.26	0.19	0.393	0.159	0.119	0.195		0.451	0.415	1.034	0.195		0.101	0.261	0.594	0.464	0.386	0.546		0.466	0.13	0.159	0.157	0.338	0.252
0.352	0.352	0.344	0.457		0.298	0.722	0.246	0.263	0.407		0.48	0.255	0.261	0.616	0.176	0.973		0.251	0.402	0.226	0.973		0.439	0.341	0.366	0.438	0.102	0.832		0.435	0.058	0.557	0.271	0.658	0.135
0.388	0.323	0.373	0.3		0.426	0.793	1.128	0.078	0.196		0.559	0.14	0.422	0.764	0.077	0.66		0.441	0.256	0.263	0.66		0.62	0.201	0.196	0.384	0.182	0.379		0.199	0.393	0.362	0.56	0.351	0.183
[truncated: 2,456 more rows]
